# Supplementary material for: The Salmonella phage shock protein system is required for defense against host antimicrobial peptides
Source: PLoS Pathog. 2025 Sep 9;21(9):e1013132. doi: 10.1371/journal.ppat.1013132 (PMC12440182; doi:10.1371/journal.ppat.1013132)
Supplement: S1 Table — DESeq2 performs a LTR test and reports P values that are adjusted for multiple testing using the procedure of Benjamini and Hochberg. Genes showing values showing adjusted P value < 0.01 were considered significant. Clustering was performed using degPatterns from the R package DEGreport. COG assignment data of all gene are reported as identified by COGclassifier. Cells with NA indicate that the gene could not be assigned to a particular COG family. Raw sequencing reads have been deposited at Gene Expression Omnibus (GEO) database under series ID GSE294365. (XLSX) [file ppat.1013132.s001.xlsx]

## Sheet: Cluster1
Locus_tag	Gene_symbol	Gene_name	COG_LETTER	COG_NAME	COG_DESCRIPTION
SL1344_RS22335	orn	oligoribonuclease	A	Oligoribonuclease (3'-5' exoribonuclease)	RNA processing and modification
SL1344_RS11990	ackA	acetate kinase	C	Acetate kinase	Energy production and conversion
SL1344_RS08555	acnA	aconitate hydratase AcnA	C	Aconitase A	Energy production and conversion
SL1344_RS18785		molybdopterin guanine dinucleotide-containing S/N-oxide reductase	C	Anaerobic selenocysteine-containing dehydrogenase	Energy production and conversion
SL1344_RS18535	gorA	glutathione-disulfide reductase	C	Dihydrolipoamide dehydrogenase (E3) component of pyruvate/2-oxoglutarate dehydrogenase complex or glutathione oxidoreductase	Energy production and conversion
SL1344_RS21190	sthA	Si-specific NAD(P)(+) transhydrogenase	C	Dihydrolipoamide dehydrogenase (E3) component of pyruvate/2-oxoglutarate dehydrogenase complex or glutathione oxidoreductase	Energy production and conversion
SL1344_RS06725		electron transfer flavoprotein subunit alpha	C	Electron transfer flavoprotein, alpha subunit FixB	Energy production and conversion
SL1344_RS18895		4Fe-4S dicluster domain-containing protein	C	Fe-S-cluster-containing hydrogenase component 2	Energy production and conversion
SL1344_RS03505	fldA	flavodoxin FldA	C	Flavodoxin	Energy production and conversion
SL1344_RS15750	fldB	flavodoxin FldB	C	Flavodoxin	Energy production and conversion
SL1344_RS15330		flavodoxin	C	Flavodoxin	Energy production and conversion
SL1344_RS20985	fpr	ferredoxin--NADP(+) reductase	C	Flavodoxin/ferredoxin--NADP reductase	Energy production and conversion
SL1344_RS19935	atpI	F0F1 ATP synthase subunit I	C	FoF1-type ATP synthase accessory protein AtpI	Energy production and conversion
SL1344_RS19910	atpA	F0F1 ATP synthase subunit alpha	C	FoF1-type ATP synthase, alpha subunit	Energy production and conversion
SL1344_RS19900	atpD	F0F1 ATP synthase subunit beta	C	FoF1-type ATP synthase, beta subunit	Energy production and conversion
SL1344_RS19915	atpH	F0F1 ATP synthase subunit delta	C	FoF1-type ATP synthase, delta subunit	Energy production and conversion
SL1344_RS19930	atpB	F0F1 ATP synthase subunit A	C	FoF1-type ATP synthase, membrane subunit a	Energy production and conversion
SL1344_RS19920	atpF	F0F1 ATP synthase subunit B	C	FoF1-type ATP synthase, membrane subunit b or b'	Energy production and conversion
SL1344_RS19925	atpE	F0F1 ATP synthase subunit C	C	FoF1-type ATP synthase, membrane subunit c/Archaeal/vacuolar-type H+-ATPase, subunit K	Energy production and conversion
SL1344_RS03040		oxidoreductase	C	Glycerol dehydrogenase or related enzyme, iron-containing ADH family	Energy production and conversion
SL1344_RS20995	glpK	glycerol kinase GlpK	C	Glycerol kinase	Energy production and conversion
SL1344_RS18185	glpD	glycerol-3-phosphate dehydrogenase	C	Glycerol-3-phosphate dehydrogenase	Energy production and conversion
SL1344_RS19065	gpsA	NAD(P)H-dependent glycerol-3-phosphate dehydrogenase	C	Glycerol-3-phosphate dehydrogenase	Energy production and conversion
SL1344_RS02265	cyoA	cytochrome o ubiquinol oxidase subunit II	C	Heme/copper-type cytochrome/quinol oxidase, subunit 2	Energy production and conversion
SL1344_RS22655	ppa	inorganic diphosphatase	C	Inorganic pyrophosphatase	Energy production and conversion
SL1344_RS17350	mdh	malate dehydrogenase	C	Malate/lactate dehydrogenase	Energy production and conversion
SL1344_RS07250	rsxA	electron transport complex subunit RsxA	C	Na+-translocating ferredoxin:NAD+ oxidoreductase RNF, RnfA subunit	Energy production and conversion
SL1344_RS07245	rsxB	electron transport complex subunit RsxB	C	Na+-translocating ferredoxin:NAD+ oxidoreductase RNF, RnfB subunit	Energy production and conversion
SL1344_RS21980	gltP	glutamate/aspartate:proton symporter GltP	C	Na+/H+-dicarboxylate symporter	Energy production and conversion
SL1344_RS07350	pntA	Re/Si-specific NAD(P)(+) transhydrogenase subunit alpha	C	NAD/NADP transhydrogenase alpha subunit	Energy production and conversion
SL1344_RS07355	pntB	Re/Si-specific NAD(P)(+) transhydrogenase subunit beta	C	NAD/NADP transhydrogenase beta subunit	Energy production and conversion
SL1344_RS05975	ndh	NADH-quinone dehydrogenase	C	NADH dehydrogenase, FAD-containing subunit	Energy production and conversion
SL1344_RS11940	nuoB	NADH-quinone oxidoreductase subunit NuoB	C	NADH:ubiquinone oxidoreductase 20 kD subunit (chain B) or related Fe-S oxidoreductase	Energy production and conversion
SL1344_RS11945	nuoA	NADH-quinone oxidoreductase subunit NuoA	C	NADH:ubiquinone oxidoreductase subunit 3 (chain A)	Energy production and conversion
SL1344_RS07510	ydfG	bifunctional NADP-dependent 3-hydroxy acid dehydrogenase/3-hydroxypropionate dehydrogenase YdfG	C	NADP-dependent 3-hydroxy acid dehydrogenase YdfG	Energy production and conversion
SL1344_RS06440		NAD(P)H nitroreductase	C	Nitroreductase	Energy production and conversion
SL1344_RS03185		deaminated glutathione amidase	C	Omega-amidase YafV/Nit2, hydrolyzes alpha-ketoglutaramate	Energy production and conversion
SL1344_RS18060	pckA	phosphoenolpyruvate carboxykinase (ATP)	C	Phosphoenolpyruvate carboxykinase, ATP-dependent	Energy production and conversion
SL1344_RS16130	ripA	itaconate CoA-transferase RipA/Ict	C	Propionyl CoA:succinate CoA transferase	Energy production and conversion
SL1344_RS00775	aceE	pyruvate dehydrogenase (acetyl-transferring), homodimeric type	C	Pyruvate dehydrogenase complex, dehydrogenase (E1) component	Energy production and conversion
SL1344_RS16445		putative quinol monooxygenase	C	Quinol monooxygenase YgiN	Energy production and conversion
SL1344_RS00045	satP	acetate uptake transporter	C	Succinate-acetate transporter SatP	Energy production and conversion
SL1344_RS09530	cmoA	carboxy-S-adenosyl-L-methionine synthase CmoA	C	Trans-aconitate methyltransferase	Energy production and conversion
SL1344_RS00670	ftsA	cell division protein FtsA	D	Cell division ATPase FtsA	Cell cycle control, cell division, chromosome partitioning
SL1344_RS18400	ftsE	cell division ATP-binding protein FtsE	D	Cell division ATPase FtsE	Cell cycle control, cell division, chromosome partitioning
SL1344_RS00675	ftsZ	cell division protein FtsZ	D	Cell division GTPase FtsZ	Cell cycle control, cell division, chromosome partitioning
SL1344_RS06950	sscA	SycD/LcrH family type III secretion system chaperone SscA	D	Cell division protein CpoB, coordinates peptidoglycan biosynthesis and outer membrane constriction	Cell cycle control, cell division, chromosome partitioning
SL1344_RS17985	damX	cell division protein DamX	D	Cell division protein DamX, binds to the septal ring, contains C-terminal SPOR domain	Cell cycle control, cell division, chromosome partitioning
SL1344_RS15165	ftsB	cell division protein FtsB	D	Cell division protein FtsB	Cell cycle control, cell division, chromosome partitioning
SL1344_RS00615	ftsL	cell division protein FtsL	D	Cell division protein FtsL, interacts with FtsB and FtsQ	Cell cycle control, cell division, chromosome partitioning
SL1344_RS21030	ftsN	cell division protein FtsN	D	Cell division protein FtsN	Cell cycle control, cell division, chromosome partitioning
SL1344_RS09455	mepM	murein DD-endopeptidase MepM	D	Cell division protein YtfB/OapA (opacity-associated protein A)	Cell cycle control, cell division, chromosome partitioning
SL1344_RS22565		OapA family protein	D	Cell division protein YtfB/OapA (opacity-associated protein A)	Cell cycle control, cell division, chromosome partitioning
SL1344_RS15830	zapA	cell division protein ZapA	D	Cell division protein ZapA, inhibits GTPase activity of FtsZ	Cell cycle control, cell division, chromosome partitioning
SL1344_RS21005	zapB	septal ring assembly protein ZapB	D	Cell division protein ZapB, interacts with FtsZ	Cell cycle control, cell division, chromosome partitioning
SL1344_RS00710	zapD	cell division protein ZapD	D	Cell division protein ZapD, interacts with FtsZ	Cell cycle control, cell division, chromosome partitioning
SL1344_RS17285	zapE	cell division protein ZapE	D	Cell division protein ZapE (Z ring-associated ATPase), AFG1 superfamily	Cell cycle control, cell division, chromosome partitioning
SL1344_RS12465	zipA	cell division protein ZipA	D	Cell division protein ZipA, interacts with FtsZ	Cell cycle control, cell division, chromosome partitioning
SL1344_RS00665	ftsQ	cell division protein FtsQ	D	Cell division septal protein FtsQ	Cell cycle control, cell division, chromosome partitioning
SL1344_RS17425	mreB	rod shape-determining protein MreB	D	Cell shape-determining ATPase MreB, actin-like superfamily	Cell cycle control, cell division, chromosome partitioning
SL1344_RS04825	mukF	chromosome partition protein MukF	D	Chromosome condensin MukBEF, kleisin-like MukF subunit	Cell cycle control, cell division, chromosome partitioning
SL1344_RS04830	mukE	chromosome partition protein MukE	D	Chromosome condensin MukBEF, MukE localization factor	Cell cycle control, cell division, chromosome partitioning
SL1344_RS12940	rodZ	cytoskeleton protein RodZ	D	Cytoskeletal protein RodZ, contains Xre-like HTH and DUF4115 domains	Cell cycle control, cell division, chromosome partitioning
SL1344_RS11070	apbC	iron-sulfur cluster carrier protein ApbC	D	Fe-S cluster carrier ATPase, Mrp/ApbC/NBP35 family	Cell cycle control, cell division, chromosome partitioning
SL1344_RS03180	crcB	fluoride efflux transporter CrcB	D	Fluoride ion exporter CrcB/FEX, affects chromosome condensation	Cell cycle control, cell division, chromosome partitioning
SL1344_RS20560	yihA	ribosome biogenesis GTP-binding protein YihA/YsxC	D	GTP-binding protein EngB required for normal cell division	Cell cycle control, cell division, chromosome partitioning
SL1344_RS17055	cgtA	Obg family GTPase CgtA	D	GTPase involved in cell partioning and DNA repair	Cell cycle control, cell division, chromosome partitioning
SL1344_RS08670		septation protein A	D	Intracellular septation protein A	Cell cycle control, cell division, chromosome partitioning
SL1344_RS18650	bcsQ	cellulose biosynthesis protein BcsQ	D	ParA-like ATPase involved in chromosome/plasmid partitioning or cellulose biosynthesis protein BcsQ	Cell cycle control, cell division, chromosome partitioning
SL1344_RS15715	actS	amidase activator ActS	D	Septal ring factor EnvC, activator of murein hydrolases AmiA and AmiB	Cell cycle control, cell division, chromosome partitioning
SL1344_RS19090	envC	murein hydrolase activator EnvC	D	Septal ring factor EnvC, activator of murein hydrolases AmiA and AmiB	Cell cycle control, cell division, chromosome partitioning
SL1344_RS09065	minE	cell division topological specificity factor MinE	D	Septum formation topological specificity factor MinE	Cell cycle control, cell division, chromosome partitioning
SL1344_RS09060	minD	septum site-determining protein MinD	D	Septum site-determining ATPase MinD	Cell cycle control, cell division, chromosome partitioning
SL1344_RS09055	minC	septum site-determining protein MinC	D	Septum site-determining protein MinC	Cell cycle control, cell division, chromosome partitioning
SL1344_RS09770	dcyD	D-cysteine desulfhydrase	E	1-aminocyclopropane-1-carboxylate deaminase/D-cysteine desulfhydrase, PLP-dependent ACC family	Amino acid transport and metabolism
SL1344_RS17990	aroB	3-dehydroquinate synthase	E	3-dehydroquinate synthetase	Amino acid transport and metabolism
SL1344_RS13700	aroF	3-deoxy-7-phosphoheptulonate synthase AroF	E	3-deoxy-D-arabino-heptulosonate 7-phosphate (DAHP) synthase	Amino acid transport and metabolism
SL1344_RS21095	metF	methylenetetrahydrofolate reductase	E	5,10-methylenetetrahydrofolate reductase	Amino acid transport and metabolism
SL1344_RS04200	glnH	glutamine ABC transporter substrate-binding protein GlnH	E	ABC-type amino acid transport/signal transduction system, periplasmic component/domain	Amino acid transport and metabolism
SL1344_RS12080	hisJ	histidine ABC transporter substrate-binding protein HisJ	E	ABC-type amino acid transport/signal transduction system, periplasmic component/domain	Amino acid transport and metabolism
SL1344_RS03360		amino acid ABC transporter substrate-binding protein	E	ABC-type amino acid transport/signal transduction system, periplasmic component/domain	Amino acid transport and metabolism
SL1344_RS06050	potA	spermidine/putrescine ABC transporter ATP-binding protein PotA	E	ABC-type Fe3+/spermidine/putrescine transport systems, ATPase component	Amino acid transport and metabolism
SL1344_RS01250	metN	methionine ABC transporter ATP-binding protein MetN	E	ABC-type methionine transport system, ATPase component	Amino acid transport and metabolism
SL1344_RS08725	oppA	oligopeptide ABC transporter substrate-binding protein OppA	E	ABC-type oligopeptide transport system, periplasmic component	Amino acid transport and metabolism
SL1344_RS14550	proV	glycine betaine/L-proline ABC transporter ATP-binding protein ProV	E	ABC-type proline/glycine betaine transport system, ATPase component	Amino acid transport and metabolism
SL1344_RS14555	proW	glycine betaine/L-proline ABC transporter permease ProW	E	ABC-type proline/glycine betaine transport system, permease component	Amino acid transport and metabolism
SL1344_RS06035	potC	spermidine/putrescine ABC transporter permease PotC	E	ABC-type spermidine/putrescine transport system, permease component II	Amino acid transport and metabolism
SL1344_RS18710	dppA	dipeptide ABC transporter periplasmic-binding protein DppA	E	ABC-type transport system, periplasmic component	Amino acid transport and metabolism
SL1344_RS19540	ilvB	acetolactate synthase large subunit	E	Acetolactate synthase large subunit or other thiamine pyrophosphate-requiring enzyme	Amino acid transport and metabolism
SL1344_RS20075	ilvG	acetolactate synthase 2 catalytic subunit	E	Acetolactate synthase large subunit or other thiamine pyrophosphate-requiring enzyme	Amino acid transport and metabolism
SL1344_RS21165	argE	acetylornithine deacetylase	E	Acetylornithine deacetylase/Succinyl-diaminopimelate desuccinylase or related deacylase	Amino acid transport and metabolism
SL1344_RS18890	avtA	valine--pyruvate transaminase	E	Alanine-alpha-ketoisovalerate (or valine-pyruvate) aminotransferase	Amino acid transport and metabolism
SL1344_RS12095		amino acid permease	E	Amino acid permease	Amino acid transport and metabolism
SL1344_RS15925	speB	agmatinase	E	Arginase/agmatinase family enzyme	Amino acid transport and metabolism
SL1344_RS22210	aspA	aspartate ammonia-lyase	E	Aspartate ammonia-lyase	Amino acid transport and metabolism
SL1344_RS00010	thrA	bifunctional aspartate kinase/homoserine dehydrogenase I	E	Aspartate kinase	Amino acid transport and metabolism
SL1344_RS18250	asd	aspartate-semialdehyde dehydrogenase	E	Aspartate-semialdehyde dehydrogenase	Amino acid transport and metabolism
SL1344_RS12155		aspartate-semialdehyde dehydrogenase	E	Aspartate-semialdehyde dehydrogenase	Amino acid transport and metabolism
SL1344_RS04855	aspC	aspartate transaminase	E	Aspartate/aromatic aminotransferase	Amino acid transport and metabolism
SL1344_RS12330	alaC	alanine transaminase	E	Aspartate/methionine/tyrosine aminotransferase	Amino acid transport and metabolism
SL1344_RS10655	hisG	ATP phosphoribosyltransferase	E	ATP phosphoribosyltransferase	Amino acid transport and metabolism
SL1344_RS20085	ilvE	branched-chain-amino-acid transaminase	E	Branched-chain amino acid aminotransferase/4-amino-4-deoxychorismate lyase	Amino acid transport and metabolism
SL1344_RS00335	carA	glutamine-hydrolyzing carbamoyl-phosphate synthase small subunit	E	Carbamoylphosphate synthase small subunit	Amino acid transport and metabolism
SL1344_RS13695	tyrA	bifunctional chorismate mutase/prephenate dehydrogenase	E	Chorismate mutase	Amino acid transport and metabolism
SL1344_RS12230	aroC	chorismate synthase	E	Chorismate synthase	Amino acid transport and metabolism
SL1344_RS21065	metB	cystathionine gamma-synthase	E	Cystathionine beta-lyase/cystathionine gamma-synthase	Amino acid transport and metabolism
SL1344_RS13035	iscS	cysteine desulfurase	E	Cysteine desulfurase/Cysteine sulfinate desulfinase IscS or related enzyme, NifS family	Amino acid transport and metabolism
SL1344_RS12530	cysM	cysteine synthase CysM	E	Cysteine synthase	Amino acid transport and metabolism
SL1344_RS20295	dapF	diaminopimelate epimerase	E	Diaminopimelate epimerase	Amino acid transport and metabolism
SL1344_RS07215	dtpA	dipeptide/tripeptide permease DtpA	E	Dipeptide/tripeptide permease	Amino acid transport and metabolism
SL1344_RS01630	frsA	esterase FrsA	E	Dipeptidyl aminopeptidase/acylaminoacyl peptidase	Amino acid transport and metabolism
SL1344_RS22485	yjfP	esterase	E	Dipeptidyl aminopeptidase/acylaminoacyl peptidase	Amino acid transport and metabolism
SL1344_RS01650	proA	glutamate-5-semialdehyde dehydrogenase	E	Gamma-glutamyl phosphate reductase	Amino acid transport and metabolism
SL1344_RS01645	proB	glutamate 5-kinase	E	Glutamate 5-kinase	Amino acid transport and metabolism
SL1344_RS06455	gdhA	NADP-specific glutamate dehydrogenase	E	Glutamate dehydrogenase/leucine dehydrogenase	Amino acid transport and metabolism
SL1344_RS08960		Glu/Leu/Phe/Val dehydrogenase	E	Glutamate dehydrogenase/leucine dehydrogenase	Amino acid transport and metabolism
SL1344_RS16010	gshB	glutathione synthase	E	Glutathione synthase, LysX or RimK-type ligase, ATP-grasp superfamily	Amino acid transport and metabolism
SL1344_RS04430	rimK	30S ribosomal protein S6--L-glutamate ligase	E	Glutathione synthase, LysX or RimK-type ligase, ATP-grasp superfamily	Amino acid transport and metabolism
SL1344_RS12780		glycine cleavage system transcriptional repressor	E	Glycine cleavage system regulator GcvR	Amino acid transport and metabolism
SL1344_RS13095	glyA	serine hydroxymethyltransferase	E	Glycine/serine hydroxymethyltransferase	Amino acid transport and metabolism
SL1344_RS10660	hisD	histidinol dehydrogenase	E	Histidinol dehydrogenase	Amino acid transport and metabolism
SL1344_RS05595		phosphatase	E	Histidinol phosphatase or related hydrolase of the PHP family	Amino acid transport and metabolism
SL1344_RS10665	hisC	histidinol-phosphate transaminase	E	Histidinol-phosphate/aromatic aminotransferase or cobyric acid decarboxylase	Amino acid transport and metabolism
SL1344_RS00015	thrB	homoserine kinase	E	Homoserine kinase	Amino acid transport and metabolism
SL1344_RS10685	hisF	imidazole glycerol phosphate synthase subunit HisF	E	Imidazole glycerol phosphate synthase subunit HisF	Amino acid transport and metabolism
SL1344_RS10670	hisB	bifunctional histidinol-phosphatase/imidazoleglycerol-phosphate dehydratase HisB	E	Imidazoleglycerol phosphate dehydratase HisB	Amino acid transport and metabolism
SL1344_RS10675	hisH	imidazole glycerol phosphate synthase subunit HisH	E	Imidazoleglycerol phosphate synthase glutamine amidotransferase subunit HisH	Amino acid transport and metabolism
SL1344_RS12575		GNAT family acetyltransferase	E	L-amino acid N-acyltransferase MnaT	Amino acid transport and metabolism
SL1344_RS21465		acetyltransferase	E	L-amino acid N-acyltransferase MnaT	Amino acid transport and metabolism
SL1344_RS07895	ansP	L-asparagine permease	E	L-asparagine transporter or related permease	Amino acid transport and metabolism
SL1344_RS22575	cycA	D-serine/D-alanine/glycine transporter	E	L-asparagine transporter or related permease	Amino acid transport and metabolism
SL1344_RS02870	pheP	phenylalanine transporter	E	L-asparagine transporter or related permease	Amino acid transport and metabolism
SL1344_RS02050	proY	proline-specific permease ProY	E	L-asparagine transporter or related permease	Amino acid transport and metabolism
SL1344_RS20215		amino acid permease	E	L-asparagine transporter or related permease	Amino acid transport and metabolism
SL1344_RS22965	pepA	leucyl aminopeptidase	E	Leucyl aminopeptidase	Amino acid transport and metabolism
SL1344_RS04555		lysine exporter LysO family protein	E	Lysine export protein LysO/YbjE, DUF340 family	Amino acid transport and metabolism
SL1344_RS21175	argB	acetylglutamate kinase	E	N-acetylglutamate kinase	Amino acid transport and metabolism
SL1344_RS19295	gltS	sodium/glutamate symporter	E	Na+/glutamate symporter	Amino acid transport and metabolism
SL1344_RS16670	sstT	serine/threonine transporter SstT	E	Na+/serine and Na+/threonine symporter SstT	Amino acid transport and metabolism
SL1344_RS10680	hisA	1-(5-phosphoribosyl)-5-[(5-phosphoribosylamino)methylideneamino]imidazole-4-carboxamide isomerase	E	Phosphoribosylformimino-5-aminoimidazole carboxamide ribonucleotide (ProFAR) isomerase	Amino acid transport and metabolism
SL1344_RS23485	serB	phosphoserine phosphatase	E	Phosphoserine phosphatase	Amino acid transport and metabolism
SL1344_RS13165	yfhb	phosphatidylglycerophosphatase C	E	Phosphoserine phosphatase	Amino acid transport and metabolism
SL1344_RS22640		gamma-glutamylcyclotransferase	E	Predicted gamma-glutamylamine cyclotransferase YtfP, GGCT/AIG2-like family	Amino acid transport and metabolism
SL1344_RS13685	pheA	bifunctional chorismate mutase/prephenate dehydratase	E	Prephenate dehydratase	Amino acid transport and metabolism
SL1344_RS01975	proC	pyrroline-5-carboxylate reductase	E	Pyrroline-5-carboxylate reductase	Amino acid transport and metabolism
SL1344_RS06445	selD	selenide, water dikinase SelD	E	Selenophosphate synthase	Amino acid transport and metabolism
SL1344_RS19060	cysE	serine O-acetyltransferase	E	Serine acetyltransferase	Amino acid transport and metabolism
SL1344_RS10640	plaP	putrescine/proton symporter PlaP	E	Serine transporter YbeC, amino acid:H+ symporter family	Amino acid transport and metabolism
SL1344_RS22225	yjeH	L-methionine/branched-chain amino acid transporter	E	Serine transporter YbeC, amino acid:H+ symporter family	Amino acid transport and metabolism
SL1344_RS07340		amino acid permease	E	Serine transporter YbeC, amino acid:H+ symporter family	Amino acid transport and metabolism
SL1344_RS17565	aroE	shikimate dehydrogenase	E	Shikimate 5-dehydrogenase	Amino acid transport and metabolism
SL1344_RS17995	aroK	shikimate kinase AroK	E	Shikimate kinase	Amino acid transport and metabolism
SL1344_RS07565		MarC family NAAT transporter	E	Small neutral amino acid transporter SnatA, MarC family	Amino acid transport and metabolism
SL1344_RS00845	speE	polyamine aminopropyltransferase	E	Spermidine synthase (polyamine aminopropyltransferase)	Amino acid transport and metabolism
SL1344_RS06030	potD	spermidine/putrescine ABC transporter substrate-binding protein PotD	E	Spermidine/putrescine-binding periplasmic protein	Amino acid transport and metabolism
SL1344_RS19105	tdh	L-threonine 3-dehydrogenase	E	Threonine dehydrogenase or related Zn-dependent dehydrogenase	Amino acid transport and metabolism
SL1344_RS00020	thrC	threonine synthase	E	Threonine synthase	Amino acid transport and metabolism
SL1344_RS06305	leuE	leucine efflux protein LeuE	E	Threonine/homoserine/homoserine lactone efflux protein	Amino acid transport and metabolism
SL1344_RS20355	rhtC	threonine export protein RhtC	E	Threonine/homoserine/homoserine lactone efflux protein	Amino acid transport and metabolism
SL1344_RS15820	pepP	Xaa-Pro aminopeptidase	E	Xaa-Pro aminopeptidase	Amino acid transport and metabolism
SL1344_RS20475	pepQ	Xaa-Pro dipeptidase	E	Xaa-Pro aminopeptidase	Amino acid transport and metabolism
SL1344_RS05390	hiuH	hydroxyisourate hydrolase	F	5-hydroxyisourate hydrolase (purine catabolism), transthyretin-related family	Nucleotide transport and metabolism
SL1344_RS02460	apt	adenine phosphoribosyltransferase	F	Adenine/guanine phosphoribosyltransferase or related PRPP-binding protein	Nucleotide transport and metabolism
SL1344_RS07275	add	adenosine deaminase	F	Adenosine deaminase	Nucleotide transport and metabolism
SL1344_RS02485	adk	adenylate kinase	F	Adenylate kinase or related kinase	Nucleotide transport and metabolism
SL1344_RS22415	purA	adenylosuccinate synthase	F	Adenylosuccinate synthase	Nucleotide transport and metabolism
SL1344_RS21435	purH	bifunctional phosphoribosylaminoimidazolecarboxamide formyltransferase/IMP cyclohydrolase	F	AICAR transformylase/IMP cyclohydrolase PurH	Nucleotide transport and metabolism
SL1344_RS22885	pyrB	aspartate carbamoyltransferase	F	Aspartate carbamoyltransferase, catalytic subunit	Nucleotide transport and metabolism
SL1344_RS12125	cvpA	colicin V production protein	F	Colicin V production accessory protein CvpA, regulator of purF expression and biofilm formation	Nucleotide transport and metabolism
SL1344_RS04765	cmk	(d)CMP kinase	F	Cytidylate kinase	Nucleotide transport and metabolism
SL1344_RS17225		cytosine deaminase	F	Cytosine/adenosine deaminase or related metal-dependent hydrolase	Nucleotide transport and metabolism
SL1344_RS10905	dcd	dCTP deaminase	F	dCTP deaminase	Nucleotide transport and metabolism
SL1344_RS06610		DNA/RNA non-specific endonuclease	F	DNA/RNA endonuclease G, NUC1	Nucleotide transport and metabolism
SL1344_RS19220	dut	dUTP diphosphatase	F	dUTP pyrophosphatase (dUTPase)	Nucleotide transport and metabolism
SL1344_RS20135	gppA	guanosine-5'-triphosphate,3'-diphosphate diphosphatase	F	Exopolyphosphatase/pppGpp-phosphohydrolase	Nucleotide transport and metabolism
SL1344_RS14535	nrdI	class Ib ribonucleoside-diphosphate reductase assembly flavoprotein NrdI	F	Flavodoxin NrdI, NrdF-interacting activator of class Ib ribonucleotide reductase	Nucleotide transport and metabolism
SL1344_RS19950	mioC	FMN-binding protein MioC	F	Flavoprotein (flavin reductase) subunit CysJ of sulfite and N-hydroxylaminopurine reductases	Nucleotide transport and metabolism
SL1344_RS12830	purN	phosphoribosylglycinamide formyltransferase	F	Folate-dependent phosphoribosylglycinamide formyltransferase PurN	Nucleotide transport and metabolism
SL1344_RS09420	purT	formate-dependent phosphoribosylglycinamide formyltransferase	F	Formate-dependent phosphoribosylglycinamide formyltransferase (GAR transformylase)	Nucleotide transport and metabolism
SL1344_RS08770	purU	formyltetrahydrofolate deformylase	F	Formyltetrahydrofolate hydrolase	Nucleotide transport and metabolism
SL1344_RS12120	purF	amidophosphoribosyltransferase	F	Glutamine phosphoribosylpyrophosphate amidotransferase	Nucleotide transport and metabolism
SL1344_RS19265	gmk	guanylate kinase	F	Guanylate kinase	Nucleotide transport and metabolism
SL1344_RS00865	hpt	hypoxanthine phosphoribosyltransferase	F	Hypoxanthine-guanine phosphoribosyltransferase	Nucleotide transport and metabolism
SL1344_RS00720		GMP reductase	F	IMP dehydrogenase/GMP reductase	Nucleotide transport and metabolism
SL1344_RS00260	rihC	ribonucleoside hydrolase RihC	F	Inosine-uridine nucleoside N-ribohydrolase	Nucleotide transport and metabolism
SL1344_RS16050		XTP/dITP diphosphatase	F	Inosine/xanthosine triphosphate pyrophosphatase, all-alpha NTP-PPase family	Nucleotide transport and metabolism
SL1344_RS21385	nudC	NAD(+) diphosphatase	F	NADH pyrophosphatase NudC, Nudix superfamily	Nucleotide transport and metabolism
SL1344_RS23515	yjjX	inosine/xanthosine triphosphatase	F	Non-canonical (house-cleaning) NTP pyrophosphatase, all-alpha NTP-PPase family	Nucleotide transport and metabolism
SL1344_RS12950	ndk	nucleoside-diphosphate kinase	F	Nucleoside diphosphate kinase	Nucleotide transport and metabolism
SL1344_RS01050	mtnN	5'-methylthioadenosine/S-adenosylhomocysteine nucleosidase	F	Nucleoside phosphorylase/nucleosidase, includes 5'-methylthioadenosine/S-adenosylhomocysteine nucleosidase MtnN and futalosine hydrolase MqnB	Nucleotide transport and metabolism
SL1344_RS19230	pyrE	orotate phosphoribosyltransferase	F	Orotate phosphoribosyltransferase	Nucleotide transport and metabolism
SL1344_RS08530	pyrF	orotidine-5'-phosphate decarboxylase	F	Orotidine-5'-phosphate decarboxylase	Nucleotide transport and metabolism
SL1344_RS12825	purM	phosphoribosylformylglycinamidine cyclo-ligase	F	Phosphoribosylaminoimidazole (AIR) synthetase	Nucleotide transport and metabolism
SL1344_RS02705	purK	5-(carboxyamino)imidazole ribonucleotide synthase	F	Phosphoribosylaminoimidazole carboxylase (NCAIR synthetase)	Nucleotide transport and metabolism
SL1344_RS12765	purC	phosphoribosylaminoimidazolesuccinocarboxamide synthase	F	Phosphoribosylaminoimidazole-succinocarboxamide synthase	Nucleotide transport and metabolism
SL1344_RS02710	purE	5-(carboxyamino)imidazole ribonucleotide mutase	F	Phosphoribosylcarboxyaminoimidazole (NCAIR) mutase	Nucleotide transport and metabolism
SL1344_RS05945	hinT	purine nucleoside phosphoramidase	F	Purine nucleoside phosphoramidase/Ap4A hydrolase, histidine triade (HIT) family	Nucleotide transport and metabolism
SL1344_RS17220	codB	cytosine permease	F	Purine-cytosine permease or related protein	Nucleotide transport and metabolism
SL1344_RS11690	nrdA	class 1a ribonucleoside-diphosphate reductase subunit alpha	F	Ribonucleotide reductase alpha subunit	Nucleotide transport and metabolism
SL1344_RS05920	tmk	dTMP kinase	F	Thymidylate kinase	Nucleotide transport and metabolism
SL1344_RS12820	upp	uracil phosphoribosyltransferase	F	Uracil phosphoribosyltransferase	Nucleotide transport and metabolism
SL1344_RS01105	pyrH	UMP kinase	F	Uridylate kinase	Nucleotide transport and metabolism
SL1344_RS19830	adeP	adenine permease AdeP	F	Xanthine/guanine/uracil/vitamin C permease GhxP/GhxQ, nucleobase:cation symporter 2 ( NCS2) family	Nucleotide transport and metabolism
SL1344_RS21905	ghxP	guanine/hypoxanthine transporter GhxP	F	Xanthine/guanine/uracil/vitamin C permease GhxP/GhxQ, nucleobase:cation symporter 2 ( NCS2) family	Nucleotide transport and metabolism
SL1344_RS19300	xanP	xanthine/proton symporter XanP	F	Xanthine/uracil permease	Nucleotide transport and metabolism
SL1344_RS09425	kdgA	bifunctional 4-hydroxy-2-oxoglutarate aldolase/2-dehydro-3-deoxy-phosphogluconate aldolase	G	2-keto-3-deoxy-6-phosphogluconate aldolase	Carbohydrate transport and metabolism
SL1344_RS15880	pgk	phosphoglycerate kinase	G	3-phosphoglycerate kinase	Carbohydrate transport and metabolism
SL1344_RS13050	suhB	inositol-1-monophosphatase	G	Archaeal fructose-1,6-bisphosphatase or related enzyme, inositol monophosphatase family	Carbohydrate transport and metabolism
SL1344_RS06570	hxpB	hexitol phosphatase HxpB	G	Beta-phosphoglucomutase, HAD superfamily	Carbohydrate transport and metabolism
SL1344_RS19835	yieH	6-phosphogluconate phosphatase	G	Beta-phosphoglucomutase, HAD superfamily	Carbohydrate transport and metabolism
SL1344_RS14605	yqaB	fructose-1-phosphate/6-phosphogluconate phosphatase	G	Beta-phosphoglucomutase, HAD superfamily	Carbohydrate transport and metabolism
SL1344_RS23520	gpmB	2,3-diphosphoglycerate-dependent phosphoglycerate mutase GpmB	G	Broad specificity phosphatase PhoE	Carbohydrate transport and metabolism
SL1344_RS16140	ripC	itaconate degradation C-C-lyase RipC	G	Citrate lyase beta subunit	Carbohydrate transport and metabolism
SL1344_RS07805	adhP	alcohol dehydrogenase AdhP	G	D-arabinose 1-dehydrogenase, Zn-dependent alcohol dehydrogenase family	Carbohydrate transport and metabolism
SL1344_RS17125	kdsD	arabinose-5-phosphate isomerase KdsD	G	D-arabinose 5-phosphate isomerase GutQ	Carbohydrate transport and metabolism
SL1344_RS00950	sfsA	DNA/RNA nuclease SfsA	G	DNA-binding protein, stimulates sugar fermentation	Carbohydrate transport and metabolism
SL1344_RS20990	glpX	class II fructose-bisphosphatase	G	Fructose-1,6-bisphosphatase/sedoheptulose 1,7-bisphosphatase or related protein	Carbohydrate transport and metabolism
SL1344_RS00860		pyrroloquinoline quinone-dependent dehydrogenase	G	Glucose dehydrogenase, PQQ-dependent	Carbohydrate transport and metabolism
SL1344_RS09435	zwf	glucose-6-phosphate dehydrogenase	G	Glucose-6-phosphate 1-dehydrogenase	Carbohydrate transport and metabolism
SL1344_RS15885	epd	erythrose-4-phosphate dehydrogenase	G	Glyceraldehyde-3-phosphate dehydrogenase/erythrose-4-phosphate dehydrogenase	Carbohydrate transport and metabolism
SL1344_RS06410	gapA	glyceraldehyde-3-phosphate dehydrogenase	G	Glyceraldehyde-3-phosphate dehydrogenase/erythrose-4-phosphate dehydrogenase	Carbohydrate transport and metabolism
SL1344_RS21000		MIP/aquaporin family protein	G	Glycerol uptake facilitator or related aquaporin (Major Intrinsic protein Family)	Carbohydrate transport and metabolism
SL1344_RS18995	mtlD	mannitol-1-phosphate 5-dehydrogenase	G	Mannitol-1-phosphate/altronate dehydrogenases	Carbohydrate transport and metabolism
SL1344_RS03450	nagA	N-acetylglucosamine-6-phosphate deacetylase	G	N-acetylglucosamine-6-phosphate deacetylase	Carbohydrate transport and metabolism
SL1344_RS03980		putative acyl-CoA thioester hydrolase	G	Pectin methylesterase and related acyl-CoA thioesterases	Carbohydrate transport and metabolism
SL1344_RS05965	nagZ	beta-N-acetylhexosaminidase	G	Periplasmic beta-glucosidase and related glycosidases	Carbohydrate transport and metabolism
SL1344_RS17060		DMT family transporter	G	Permease of the drug/metabolite transporter (DMT) superfamily	Carbohydrate transport and metabolism
SL1344_RS12490	ptsI	phosphoenolpyruvate-protein phosphotransferase PtsI	G	Phosphoenolpyruvate-protein kinase (PTS system EI component in bacteria)	Carbohydrate transport and metabolism
SL1344_RS03525	pgm	phosphoglucomutase (alpha-D-glucose-1,6-bisphosphate-dependent)	G	Phosphoglucomutase/phosphomannomutase	Carbohydrate transport and metabolism
SL1344_RS19085	gpmM	2,3-bisphosphoglycerate-independent phosphoglycerate mutase	G	Phosphoglycerate mutase (BPG-independent), AlkP superfamily	Carbohydrate transport and metabolism
SL1344_RS16870	diaA	DnaA initiator-associating protein DiaA	G	Phosphoheptose isomerase	Carbohydrate transport and metabolism
SL1344_RS01590	lpcA	D-sedoheptulose 7-phosphate isomerase	G	Phosphoheptose isomerase	Carbohydrate transport and metabolism
SL1344_RS23440	deoB	phosphopentomutase	G	Phosphopentomutase	Carbohydrate transport and metabolism
SL1344_RS12495	crr	PTS glucose transporter subunit IIA	G	Phosphotransferase system IIA component	Carbohydrate transport and metabolism
SL1344_RS05935	ptsG	PTS glucose transporter subunit IIBC	G	Phosphotransferase system IIC components, glucose/maltose/N-acetylglucosamine-specific	Carbohydrate transport and metabolism
SL1344_RS17160	ptsN	PTS IIA-like nitrogen regulatory protein PtsN	G	Phosphotransferase system mannitol/fructose-specific IIA domain (Ntr-type)	Carbohydrate transport and metabolism
SL1344_RS23180	mdtM	multidrug efflux MFS transporter MdtM	G	Predicted arabinose efflux permease AraJ, MFS family	Carbohydrate transport and metabolism
SL1344_RS02230		MFS transporter	G	Predicted arabinose efflux permease AraJ, MFS family	Carbohydrate transport and metabolism
SL1344_RS04385		MFS transporter	G	Predicted arabinose efflux permease AraJ, MFS family	Carbohydrate transport and metabolism
SL1344_RS07570		sugar transporter	G	Predicted arabinose efflux permease AraJ, MFS family	Carbohydrate transport and metabolism
SL1344_RS13090		3-phenylpropionate MFS transporter	G	Predicted arabinose efflux permease AraJ, MFS family	Carbohydrate transport and metabolism
SL1344_RS06845	pykF	pyruvate kinase PykF	G	Pyruvate kinase	Carbohydrate transport and metabolism
SL1344_RS15845	rpiA	ribose-5-phosphate isomerase RpiA	G	Ribose 5-phosphate isomerase	Carbohydrate transport and metabolism
SL1344_RS20925	lsrK	autoinducer-2 kinase	G	Sugar (pentulose or hexulose) kinase	Carbohydrate transport and metabolism
SL1344_RS02500	gsk	inosine/guanosine kinase	G	Sugar or nucleoside kinase, ribokinase family	Carbohydrate transport and metabolism
SL1344_RS20000	rbsK	ribokinase	G	Sugar or nucleoside kinase, ribokinase family	Carbohydrate transport and metabolism
SL1344_RS11720	glpT	glycerol-3-phosphate transporter	G	Sugar phosphate permease	Carbohydrate transport and metabolism
SL1344_RS00035	tal	transaldolase	G	Transaldolase/fructose-6-phosphate aldolase	Carbohydrate transport and metabolism
SL1344_RS15915	tkt	transketolase	G	Transketolase	Carbohydrate transport and metabolism
SL1344_RS20970	tpiA	triose-phosphate isomerase	G	Triosephosphate isomerase	Carbohydrate transport and metabolism
SL1344_RS21015	menA	1,4-dihydroxy-2-naphthoate polyprenyltransferase	H	1,4-dihydroxy-2-naphthoate polyprenyltransferase	Coenzyme transport and metabolism
SL1344_RS04820	cmoM	tRNA uridine 5-oxyacetic acid(34) methyltransferase CmoM	H	2-polyprenyl-3-methyl-5-hydroxy-6-metoxy-1,4-benzoquinol methylase	Coenzyme transport and metabolism
SL1344_RS18105	bioH	pimeloyl-ACP methyl ester esterase BioH	H	2-succinyl-6-hydroxy-2,4-cyclohexadiene-1-carboxylate synthase MenH and related esterases, alpha/beta hydrolase fold	Coenzyme transport and metabolism
SL1344_RS20450	ubiD	4-hydroxy-3-polyprenylbenzoate decarboxylase	H	3-polyprenyl-4-hydroxybenzoate decarboxylase	Coenzyme transport and metabolism
SL1344_RS16520	ribB	3,4-dihydroxy-2-butanone-4-phosphate synthase	H	3,4-dihydroxy-2-butanone 4-phosphate synthase	Coenzyme transport and metabolism
SL1344_RS00465	pdxA	4-hydroxythreonine-4-phosphate dehydrogenase PdxA	H	4-hydroxy-L-threonine phosphate dehydrogenase PdxA	Coenzyme transport and metabolism
SL1344_RS15835		5-formyltetrahydrofolate cyclo-ligase	H	5-formyltetrahydrofolate cyclo-ligase	Coenzyme transport and metabolism
SL1344_RS02750	folD	bifunctional methylenetetrahydrofolate dehydrogenase/methenyltetrahydrofolate cyclohydrolase FolD	H	5,10-methylene-tetrahydrofolate dehydrogenase/Methenyl tetrahydrofolate cyclohydrolase	Coenzyme transport and metabolism
SL1344_RS15255	queD	6-carboxytetrahydropterin synthase QueD	H	6-pyruvoyl-tetrahydropterin synthase	Coenzyme transport and metabolism
SL1344_RS02135	ribE	6,7-dimethyl-8-ribityllumazine synthase	H	6,7-dimethyl-8-ribityllumazine synthase (Riboflavin synthase beta chain)	Coenzyme transport and metabolism
SL1344_RS19110	kbl	glycine C-acetyltransferase	H	7-keto-8-aminopelargonate synthetase or related enzyme	Coenzyme transport and metabolism
SL1344_RS02175	thiI	tRNA uracil 4-sulfurtransferase ThiI	H	Adenylyl- and sulfurtransferase ThiI (thiamine and tRNA 4-thiouridine biosynthesis)	Coenzyme transport and metabolism
SL1344_RS00915	panD	aspartate 1-decarboxylase	H	Aspartate 1-decarboxylase	Coenzyme transport and metabolism
SL1344_RS20575	hemN	oxygen-independent coproporphyrinogen III oxidase	H	Coproporphyrinogen-III oxidase HemN (oxygen-independent) or related Fe-S oxidoreductase	Coenzyme transport and metabolism
SL1344_RS01905	hemB	porphobilinogen synthase	H	Delta-aminolevulinic acid dehydratase, porphobilinogen synthase	Coenzyme transport and metabolism
SL1344_RS00715	coaE	dephospho-CoA kinase	H	Dephospho-CoA kinase	Coenzyme transport and metabolism
SL1344_RS16575	folB	bifunctional dihydroneopterin aldolase/7,8-dihydroneopterin epimerase	H	Dihydroneopterin aldolase	Coenzyme transport and metabolism
SL1344_RS00230	ribF	bifunctional riboflavin kinase/FAD synthetase	H	FAD synthase	Coenzyme transport and metabolism
SL1344_RS11640	apbE	FAD:protein FMN transferase ApbE	H	FAD:protein FMN transferase ApbE	Coenzyme transport and metabolism
SL1344_RS12090		UbiX family flavin prenyltransferase	H	Flavin prenyltransferase UbiX	Coenzyme transport and metabolism
SL1344_RS20680	yihX	glucose-1-phosphatase	H	FMN and 5-amino-6-(5-phospho-D-ribitylamino)uracil phosphatase YigB, HAD superfamily (riboflavin biosynthesis)	Coenzyme transport and metabolism
SL1344_RS18040	yrfG	GMP/IMP nucleotidase	H	FMN and 5-amino-6-(5-phospho-D-ribitylamino)uracil phosphatase YigB, HAD superfamily (riboflavin biosynthesis)	Coenzyme transport and metabolism
SL1344_RS12135	folC	bifunctional tetrahydrofolate synthase/dihydrofolate synthase	H	Folylpolyglutamate synthase/Dihydropteroate synthase	Coenzyme transport and metabolism
SL1344_RS02165	ispA	(2E,6E)-farnesyl diphosphate synthase	H	Geranylgeranyl pyrophosphate synthase	Coenzyme transport and metabolism
SL1344_RS17075	ispB	octaprenyl diphosphate synthase	H	Geranylgeranyl pyrophosphate synthase	Coenzyme transport and metabolism
SL1344_RS01025	hemL	glutamate-1-semialdehyde 2,1-aminomutase	H	Glutamate-1-semialdehyde aminotransferase	Coenzyme transport and metabolism
SL1344_RS08870	hemA	glutamyl-tRNA reductase	H	Glutamyl-tRNA reductase	Coenzyme transport and metabolism
SL1344_RS11265	folE	GTP cyclohydrolase I FolE	H	GTP cyclohydrolase I	Coenzyme transport and metabolism
SL1344_RS08550	ribA	GTP cyclohydrolase II	H	GTP cyclohydrolase II	Coenzyme transport and metabolism
SL1344_RS20370	yigL	sugar/pyridoxal phosphate phosphatase YigL	H	Hydroxymethylpyrimidine pyrophosphatase and other HAD family phosphatases	Coenzyme transport and metabolism
SL1344_RS01625	gpt	xanthine phosphoribosyltransferase	H	Hypoxanthine phosphoribosyltransferase	Coenzyme transport and metabolism
SL1344_RS03005	entC	isochorismate synthase EntC	H	Isochorismate synthase EntC	Coenzyme transport and metabolism
SL1344_RS00925	panB	3-methyl-2-oxobutanoate hydroxymethyltransferase	H	Ketopantoate hydroxymethyltransferase	Coenzyme transport and metabolism
SL1344_RS00040	mog	molybdopterin adenylyltransferase	H	Molybdopterin biosynthesis enzyme MoaB/MogA	Coenzyme transport and metabolism
SL1344_RS04280	moeA	molybdopterin molybdotransferase MoeA	H	Molybdopterin Mo-transferase (molybdopterin biosynthesis)	Coenzyme transport and metabolism
SL1344_RS03945	modE	molybdenum-dependent transcriptional regulator	H	Molybdopterin-binding protein MopI	Coenzyme transport and metabolism
SL1344_RS20520	mobB	molybdopterin-guanine dinucleotide biosynthesis protein MobB	H	Molybdopterin-guanine dinucleotide biosynthesis protein	Coenzyme transport and metabolism
SL1344_RS17470	panF	sodium/pantothenate symporter	H	Na+/panthothenate symporter	Coenzyme transport and metabolism
SL1344_RS00740	nadC	carboxylating nicotinate-nucleotide diphosphorylase	H	Nicotinate-nucleotide pyrophosphorylase	Coenzyme transport and metabolism
SL1344_RS04890	pncB	nicotinate phosphoribosyltransferase	H	Nicotinic acid phosphoribosyltransferase	Coenzyme transport and metabolism
SL1344_RS00920	panC	pantoate--beta-alanine ligase	H	Panthothenate synthetase	Coenzyme transport and metabolism
SL1344_RS05590	ghrA	glyoxylate/hydroxypyruvate reductase GhrA	H	Phosphoglycerate dehydrogenase or related dehydrogenase	Coenzyme transport and metabolism
SL1344_RS12160	pdxB	4-phosphoerythronate dehydrogenase PdxB	H	Phosphoglycerate dehydrogenase or related dehydrogenase	Coenzyme transport and metabolism
SL1344_RS15840	serA	phosphoglycerate dehydrogenase	H	Phosphoglycerate dehydrogenase or related dehydrogenase	Coenzyme transport and metabolism
SL1344_RS18465	acpT	4'-phosphopantetheinyl transferase AcpT	H	Phosphopantetheinyl transferase	Coenzyme transport and metabolism
SL1344_RS19215	coaBC	bifunctional phosphopantothenoylcysteine decarboxylase/phosphopantothenate--cysteine ligase CoaBC	H	Phosphopantothenoylcysteine synthetase/decarboxylase CoaBC	Coenzyme transport and metabolism
SL1344_RS20255	hemC	hydroxymethylbilane synthase	H	Porphobilinogen deaminase	Coenzyme transport and metabolism
SL1344_RS20420	ubiB	ubiquinone biosynthesis regulatory protein kinase UbiB	H	Predicted protein kinase regulating ubiquinone biosynthesis, AarF/ABC1/UbiB family	Coenzyme transport and metabolism
SL1344_RS02490	hemH	ferrochelatase	H	Protoheme ferro-lyase (ferrochelatase)	Coenzyme transport and metabolism
SL1344_RS16035		YggS family pyridoxal phosphate-dependent enzyme	H	Pyridoxal 5'-phosphate homeostasis protein YggS, UPF0001 family	Coenzyme transport and metabolism
SL1344_RS07205	pdxY	pyridoxal kinase PdxY	H	Pyridoxal/pyridoxine/pyridoxamine kinase	Coenzyme transport and metabolism
SL1344_RS13210	pdxJ	pyridoxine 5'-phosphate synthase	H	Pyridoxine 5'-phosphate synthase PdxJ	Coenzyme transport and metabolism
SL1344_RS07085		riboflavin synthase	H	Riboflavin synthase alpha chain	Coenzyme transport and metabolism
SL1344_RS15985	metK	methionine adenosyltransferase	H	S-adenosylmethionine synthetase	Coenzyme transport and metabolism
SL1344_RS21815		secondary thiamine-phosphate synthase enzyme YjbQ	H	Thiamin phosphate synthase YjbQ, UPF0047 family	Coenzyme transport and metabolism
SL1344_RS05960	thiK	thiamine kinase	H	Thiamine kinase or a related kinase	Coenzyme transport and metabolism
SL1344_RS16905		SCP2 domain-containing protein	H	Ubiquinone biosynthesis accessory factor UbiT, lipid carrier SCP2 domain	Coenzyme transport and metabolism
SL1344_RS20415	ubiJ	ubiquinone biosynthesis protein UbiJ	H	Ubiquinone biosynthesis protein UbiJ, contains SCP2 domain	Coenzyme transport and metabolism
SL1344_RS09165	rlmA	23S rRNA (guanine(745)-N(1))-methyltransferase	H	Ubiquinone/menaquinone biosynthesis C-methylase UbiE/MenG	Coenzyme transport and metabolism
SL1344_RS20410	ubiE	bifunctional demethylmenaquinone methyltransferase/2-methoxy-6-polyprenyl-1,4-benzoquinol methylase UbiE	H	Ubiquinone/menaquinone biosynthesis C-methylase UbiE/MenG	Coenzyme transport and metabolism
SL1344_RS21390	hemE	uroporphyrinogen decarboxylase	H	Uroporphyrinogen-III decarboxylase HemE	Coenzyme transport and metabolism
SL1344_RS01115	ispC	1-deoxy-D-xylulose-5-phosphate reductoisomerase	I	1-deoxy-D-xylulose 5-phosphate reductoisomerase	Lipid transport and metabolism
SL1344_RS15160	ispD	2-C-methyl-D-erythritol 4-phosphate cytidylyltransferase	I	2-C-methyl-D-erythritol 4-phosphate cytidylyltransferase	Lipid transport and metabolism
SL1344_RS15155	ispF	2-C-methyl-D-erythritol 2,4-cyclodiphosphate synthase	I	2C-methyl-D-erythritol 2,4-cyclodiphosphate synthase	Lipid transport and metabolism
SL1344_RS05240	fabA	bifunctional 3-hydroxydecanoyl-ACP dehydratase/trans-2-decenoyl-ACP isomerase	I	3-hydroxymyristoyl/3-hydroxydecanoyl-(acyl carrier protein) dehydratase	Lipid transport and metabolism
SL1344_RS01150	fabZ	3-hydroxyacyl-ACP dehydratase FabZ	I	3-hydroxymyristoyl/3-hydroxydecanoyl-(acyl carrier protein) dehydratase	Lipid transport and metabolism
SL1344_RS12200	fabB	beta-ketoacyl-ACP synthase I	I	3-oxoacyl-(acyl-carrier-protein) synthase	Lipid transport and metabolism
SL1344_RS05905	fabF	beta-ketoacyl-ACP synthase II	I	3-oxoacyl-(acyl-carrier-protein) synthase	Lipid transport and metabolism
SL1344_RS08880	ispE	4-(cytidine 5'-diphospho)-2-C-methyl-D-erythritol kinase	I	4-diphosphocytidyl-2C-methyl-D-erythritol kinase	Lipid transport and metabolism
SL1344_RS12935	ispG	flavodoxin-dependent (E)-4-hydroxy-3-methylbut-2-enyl-diphosphate synthase	I	4-hydroxy-3-methylbut-2-en-1-yl diphosphate synthase IspG/GcpE	Lipid transport and metabolism
SL1344_RS01175	accA	acetyl-CoA carboxylase carboxyl transferase subunit alpha	I	Acetyl-CoA carboxylase alpha subunit	Lipid transport and metabolism
SL1344_RS12140	accD	acetyl-CoA carboxylase, carboxyltransferase subunit beta	I	Acetyl-CoA carboxylase beta subunit	Lipid transport and metabolism
SL1344_RS17460	accC	acetyl-CoA carboxylase biotin carboxylase subunit	I	Acetyl/propionyl-CoA carboxylase, alpha subunit	Lipid transport and metabolism
SL1344_RS05900	acpP	acyl carrier protein	I	Acyl carrier protein	Lipid transport and metabolism
SL1344_RS05880	plsX	phosphate acyltransferase PlsX	I	Acyl-ACP:phosphate acyltransferase (fatty acid/phospholipid biosynthesis)	Lipid transport and metabolism
SL1344_RS16135	ripB	(R)-specific enoyl-CoA hydratase RipB/Ich	I	Acyl-CoA dehydratase PaaZ	Lipid transport and metabolism
SL1344_RS08675	yciA	acyl-CoA thioester hydrolase YciA	I	Acyl-CoA hydrolase	Lipid transport and metabolism
SL1344_RS02320	fadM	long-chain acyl-CoA thioesterase FadM	I	Acyl-CoA thioesterase FadM	Lipid transport and metabolism
SL1344_RS17455	accB	acetyl-CoA carboxylase biotin carboxyl carrier protein	I	Biotin carboxyl carrier protein	Lipid transport and metabolism
SL1344_RS20890		CDP-diacylglycerol diphosphatase	I	CDP-diacylglycerol pyrophosphatase	Lipid transport and metabolism
SL1344_RS01125	cdsA	phosphatidate cytidylyltransferase	I	CDP-diglyceride synthetase	Lipid transport and metabolism
SL1344_RS07090	cfa	cyclopropane fatty acyl phospholipid synthase	I	Cyclopropane fatty-acyl-phospholipid synthase and related methyltransferases	Lipid transport and metabolism
SL1344_RS08490	fabI	enoyl-ACP reductase FabI	I	Enoyl-[acyl-carrier-protein] reductase FabI	Lipid transport and metabolism
SL1344_RS21740	plsB	glycerol-3-phosphate 1-O-acyltransferase PlsB	I	Glycerol-3-phosphate O-acyltransferase	Lipid transport and metabolism
SL1344_RS18315	ugpQ	glycerophosphodiester phosphodiesterase	I	Glycerophosphoryl diester phosphodiesterase	Lipid transport and metabolism
SL1344_RS12040	yfcD	NUDIX hydrolase YfcD	I	Isopentenyldiphosphate isomerase	Lipid transport and metabolism
SL1344_RS12265	fadL	long-chain fatty acid transporter FadL	I	Long-chain fatty acid transport protein	Lipid transport and metabolism
SL1344_RS20365	pldB	lysophospholipase L2	I	Lysophospholipase, alpha-beta hydrolase superfamily	Lipid transport and metabolism
SL1344_RS05890	fabD	ACP S-malonyltransferase	I	Malonyl CoA-acyl carrier protein transacylase	Lipid transport and metabolism
SL1344_RS11365		phosphatase PAP2 family protein	I	Membrane-associated phospholipid phosphatase	Lipid transport and metabolism
SL1344_RS18525		phosphatase PAP2 family protein	I	Membrane-associated phospholipid phosphatase	Lipid transport and metabolism
SL1344_RS05895	fabG	3-oxoacyl-ACP reductase FabG	I	NAD(P)-dependent dehydrogenase, short-chain alcohol dehydrogenase family	Lipid transport and metabolism
SL1344_RS16325		SDR family oxidoreductase	I	NAD(P)-dependent dehydrogenase, short-chain alcohol dehydrogenase family	Lipid transport and metabolism
SL1344_RS09450	lpxM	lauroyl-Kdo(2)-lipid IV(A) myristoyltransferase	I	Palmitoleoyl-ACP: Kdo2-lipid-IV acyltransferase (lipid A biosynthesis)	Lipid transport and metabolism
SL1344_RS05690		Kdo(2)-lipid IV(A) acyltransferase	I	Palmitoleoyl-ACP: Kdo2-lipid-IV acyltransferase (lipid A biosynthesis)	Lipid transport and metabolism
SL1344_RS22325	asd	archaetidylserine decarboxylase	I	Phosphatidylserine decarboxylase	Lipid transport and metabolism
SL1344_RS16580	plsY	glycerol-3-phosphate 1-O-acyltransferase PlsY	I	Phospholipid biosynthesis protein PlsY, probable glycerol-3-phosphate acyltransferase	Lipid transport and metabolism
SL1344_RS23410		patatin family protein	I	Predicted phospholipase, patatin/cPLA2 family	Lipid transport and metabolism
SL1344_RS16570	bacA	undecaprenyl-diphosphate phosphatase	I	Undecaprenyl pyrophosphate phosphatase	Lipid transport and metabolism
SL1344_RS01120	ispU	(2E,6E)-farnesyl-diphosphate-specific ditrans,polycis-undecaprenyl-diphosphate synthase	I	Undecaprenyl pyrophosphate synthase	Lipid transport and metabolism
SL1344_RS00460	rsmA	16S rRNA (adenine(1518)-N(6)/adenine(1519)-N(6))-dimethyltransferase RsmA	J	16S rRNA A1518 and A1519 N6-dimethyltransferase RsmA/KsgA/DIM1 (may also have DNA glycosylase/AP lyase activity)	Translation, ribosomal structure and biogenesis
SL1344_RS16855	rsmI	16S rRNA (cytidine(1402)-2'-O)-methyltransferase	J	16S rRNA C1402 (ribose-2'-O) methylase RsmI	Translation, ribosomal structure and biogenesis
SL1344_RS00610	rsmH	16S rRNA (cytosine(1402)-N(4))-methyltransferase RsmH	J	16S rRNA C1402 N4-methylase RsmH	Translation, ribosomal structure and biogenesis
SL1344_RS16645	rlmG	23S rRNA (guanine(1835)-N(2))-methyltransferase RlmG	J	16S rRNA G1207 methylase RsmC	Translation, ribosomal structure and biogenesis
SL1344_RS18410	rsmD	16S rRNA (guanine(966)-N(2))-methyltransferase	J	16S rRNA G966 N2-methylase RsmD	Translation, ribosomal structure and biogenesis
SL1344_RS16005	rsmE	16S rRNA (uracil(1498)-N(3))-methyltransferase	J	16S rRNA U1498 N3-methylase RsmE	Translation, ribosomal structure and biogenesis
SL1344_RS04180	rlmF	23S rRNA (adenine(1618)-N(6))-methyltransferase RlmF	J	23S rRNA A1618 N6-methylase RlmF	Translation, ribosomal structure and biogenesis
SL1344_RS18530		23S rRNA (adenine(2030)-N(6))-methyltransferase RlmJ	J	23S rRNA A2030 N6-methylase RlmJ	Translation, ribosomal structure and biogenesis
SL1344_RS05870	yceD	23S rRNA accumulation protein YceD	J	23S rRNA accumulation protein YceD (essential in plants, uncharacterized in bacteria)	Translation, ribosomal structure and biogenesis
SL1344_RS05305	rlmI	23S rRNA (cytosine(1962)-C(5))-methyltransferase RlmI	J	23S rRNA G2069 N7-methylase RlmK or C1962 C5-methylase RlmI	Translation, ribosomal structure and biogenesis
SL1344_RS03235	rlmH	23S rRNA (pseudouridine(1915)-N(3))-methyltransferase RlmH	J	23S rRNA pseudoU1915 N3-methylase RlmH	Translation, ribosomal structure and biogenesis
SL1344_RS02325	queC	7-cyano-7-deazaguanine synthase QueC	J	7-cyano-7-deazaguanine synthase (queuosine biosynthesis)	Translation, ribosomal structure and biogenesis
SL1344_RS12945		bifunctional tRNA (adenosine(37)-C2)-methyltransferase TrmG/ribosomal RNA large subunit methyltransferase RlmN	J	Adenine C2-methylase RlmN of 23S rRNA A2503 and tRNA A37	Translation, ribosomal structure and biogenesis
SL1344_RS09550	argS	arginine--tRNA ligase	J	Arginyl-tRNA synthetase	Translation, ribosomal structure and biogenesis
SL1344_RS09510	aspS	aspartate--tRNA ligase	J	Aspartyl-tRNA synthetase	Translation, ribosomal structure and biogenesis
SL1344_RS04865	asnS	asparagine--tRNA ligase	J	Aspartyl/asparaginyl-tRNA synthetase	Translation, ribosomal structure and biogenesis
SL1344_RS23340		YbaK/EbsC family protein	J	Cys-tRNA(Pro) deacylase, prolyl-tRNA editing enzyme YbaK/EbsC	Translation, ribosomal structure and biogenesis
SL1344_RS02725	cysS	cysteine--tRNA ligase	J	Cysteinyl-tRNA synthetase	Translation, ribosomal structure and biogenesis
SL1344_RS12915	der	ribosome biogenesis GTPase Der	J	Double Era-like domain GTPase Der	Translation, ribosomal structure and biogenesis
SL1344_RS22305	epmA	elongation factor P--(R)-beta-lysine ligase	J	Elongation factor P--beta-lysine ligase (EF-P beta-lysylation pathway)	Translation, ribosomal structure and biogenesis
SL1344_RS03465	glnS	glutamine--tRNA ligase	J	Glutamyl- or glutaminyl-tRNA synthetase	Translation, ribosomal structure and biogenesis
SL1344_RS12395	gltX	glutamate--tRNA ligase	J	Glutamyl- or glutaminyl-tRNA synthetase	Translation, ribosomal structure and biogenesis
SL1344_RS00940	gluQRS	tRNA glutamyl-Q(34) synthetase GluQRS	J	Glutamyl- or glutaminyl-tRNA synthetase	Translation, ribosomal structure and biogenesis
SL1344_RS18840	glyQ	glycine--tRNA ligase subunit alpha	J	Glycyl-tRNA synthetase, alpha subunit	Translation, ribosomal structure and biogenesis
SL1344_RS13220	era	GTPase Era	J	GTPase Era, involved in 16S rRNA processing	Translation, ribosomal structure and biogenesis
SL1344_RS09965		phosphohydrolase	J	HD superfamily phosphodieaserase, includes HD domain of RNase Y	Translation, ribosomal structure and biogenesis
SL1344_RS12930	hisS	histidine--tRNA ligase	J	Histidyl-tRNA synthetase	Translation, ribosomal structure and biogenesis
SL1344_RS00235	ileS	isoleucine--tRNA ligase	J	Isoleucyl-tRNA synthetase	Translation, ribosomal structure and biogenesis
SL1344_RS03275	leuS	leucine--tRNA ligase	J	Leucyl-tRNA synthetase	Translation, ribosomal structure and biogenesis
SL1344_RS15725	lysS	lysine--tRNA ligase	J	Lysyl-tRNA synthetase (class II)	Translation, ribosomal structure and biogenesis
SL1344_RS16690		YqjD family protein	J	Membrane-anchored ribosome-binding protein ElaB, inhibits growth in stationary phase, YqjD/DUF883 family	Translation, ribosomal structure and biogenesis
SL1344_RS01090	map	type I methionyl aminopeptidase	J	Methionine aminopeptidase	Translation, ribosomal structure and biogenesis
SL1344_RS17595	fmt	methionyl-tRNA formyltransferase	J	Methionyl-tRNA formyltransferase	Translation, ribosomal structure and biogenesis
SL1344_RS12235	prmB	50S ribosomal protein L3 N(5)-glutamine methyltransferase	J	Methylase of polypeptide chain release factors	Translation, ribosomal structure and biogenesis
SL1344_RS00605	mraZ	division/cell wall cluster transcriptional repressor MraZ	J	MraZ, DNA-binding transcriptional regulator and inhibitor of RsmH methyltransferase activity	Translation, ribosomal structure and biogenesis
SL1344_RS18140		type II toxin-antitoxin system YafQ family toxin	J	mRNA-degrading endonuclease YafQ (mRNA interferase), toxin component of the YafQ-DinJ toxin-antitoxin module	Translation, ribosomal structure and biogenesis
SL1344_RS23395	prfC	peptide chain release factor 3	J	Peptide chain release factor RF-3	Translation, ribosomal structure and biogenesis
SL1344_RS17590	def	peptide deformylase	J	Peptide deformylase	Translation, ribosomal structure and biogenesis
SL1344_RS06645	pheS	phenylalanine--tRNA ligase subunit alpha	J	Phenylalanyl-tRNA synthetase alpha subunit	Translation, ribosomal structure and biogenesis
SL1344_RS06650	pheT	phenylalanine--tRNA ligase subunit beta	J	Phenylalanyl-tRNA synthetase beta subunit	Translation, ribosomal structure and biogenesis
SL1344_RS16950	pnp	polyribonucleotide nucleotidyltransferase	J	Polyribonucleotide nucleotidyltransferase (polynucleotide phosphorylase)	Translation, ribosomal structure and biogenesis
SL1344_RS01225	proS	proline--tRNA ligase	J	Prolyl-tRNA synthetase	Translation, ribosomal structure and biogenesis
SL1344_RS01215	arfB	alternative ribosome rescue aminoacyl-tRNA hydrolase ArfB	J	Protein chain release factor PrfB	Translation, ribosomal structure and biogenesis
SL1344_RS15730	prfB	peptide chain release factor 2	J	Protein chain release factor RF1	Translation, ribosomal structure and biogenesis
SL1344_RS05750	rimJ	ribosomal protein S5-alanine N-acetyltransferase	J	Protein N-acetyltransferase, RimJ/RimL family	Translation, ribosomal structure and biogenesis
SL1344_RS07465	speG	spermidine N1-acetyltransferase	J	Protein N-acetyltransferase, RimJ/RimL family	Translation, ribosomal structure and biogenesis
SL1344_RS05850	rluC	23S rRNA pseudouridine(955/2504/2580) synthase RluC	J	Pseudouridine synthase RluA, 23S rRNA- or tRNA-specific	Translation, ribosomal structure and biogenesis
SL1344_RS13670	rluD	23S rRNA pseudouridine(1911/1915/1917) synthase RluD	J	Pseudouridine synthase RluA, 23S rRNA- or tRNA-specific	Translation, ribosomal structure and biogenesis
SL1344_RS15335	truC	tRNA pseudouridine(65) synthase TruC	J	Pseudouridine synthase RluA, 23S rRNA- or tRNA-specific	Translation, ribosomal structure and biogenesis
SL1344_RS08595	rluB	23S rRNA pseudouridine(2605) synthase RluB	J	Pseudouridylate synthase RsuA, specific for 16S rRNA U516 and 23S rRNA U2605	Translation, ribosomal structure and biogenesis
SL1344_RS02075	tgt	tRNA guanosine(34) transglycosylase Tgt	J	Queuine/archaeosine tRNA-ribosyltransferase	Translation, ribosomal structure and biogenesis
SL1344_RS18445		7-cyano-7-deazaguanine/7-aminomethyl-7-deazaguanine transporter	J	Queuosine precursor transporter YhhQ, DUF165 family	Translation, ribosomal structure and biogenesis
SL1344_RS22930	rraB	ribonuclease E inhibitor RraB	J	Regulator of RNase E activity RraB	Translation, ribosomal structure and biogenesis
SL1344_RS05840	rne	ribonuclease E	J	Ribonuclease G or E	Translation, ribosomal structure and biogenesis
SL1344_RS03115	rna	ribonuclease I	J	Ribonuclease I	Translation, ribosomal structure and biogenesis
SL1344_RS19235	rph	ribonuclease PH	J	Ribonuclease PH	Translation, ribosomal structure and biogenesis
SL1344_RS13795	rimM	ribosome maturation factor RimM	J	Ribosomal 30S subunit maturation factor RimM, required for 16S rRNA processing	Translation, ribosomal structure and biogenesis
SL1344_RS22765	yjgA	ribosome biogenesis factor YjgA	J	Ribosomal 50S subunit-associated protein YjgA, DUF615 family	Translation, ribosomal structure and biogenesis
SL1344_RS18045	hslR	ribosome-associated heat shock protein Hsp15	J	Ribosomal 50S subunit-recycling heat shock protein, contains S4 domain	Translation, ribosomal structure and biogenesis
SL1344_RS21305	rplA	50S ribosomal protein L1	J	Ribosomal protein L1	Translation, ribosomal structure and biogenesis
SL1344_RS21310	rplJ	50S ribosomal protein L10	J	Ribosomal protein L10	Translation, ribosomal structure and biogenesis
SL1344_RS21300	rplK	50S ribosomal protein L11	J	Ribosomal protein L11	Translation, ribosomal structure and biogenesis
SL1344_RS17475	prmA	50S ribosomal protein L11 methyltransferase	J	Ribosomal protein L11 methylase PrmA	Translation, ribosomal structure and biogenesis
SL1344_RS17280	rplM	50S ribosomal protein L13	J	Ribosomal protein L13	Translation, ribosomal structure and biogenesis
SL1344_RS17710	rplN	50S ribosomal protein L14	J	Ribosomal protein L14	Translation, ribosomal structure and biogenesis
SL1344_RS17665	rplO	50S ribosomal protein L15	J	Ribosomal protein L15	Translation, ribosomal structure and biogenesis
SL1344_RS06070		cupin domain-containing protein	J	Ribosomal protein L16 Arg81 hydroxylase, contains JmjC domain	Translation, ribosomal structure and biogenesis
SL1344_RS13785	rplS	50S ribosomal protein L19	J	Ribosomal protein L19	Translation, ribosomal structure and biogenesis
SL1344_RS06640	rplT	50S ribosomal protein L20	J	Ribosomal protein L20	Translation, ribosomal structure and biogenesis
SL1344_RS17070	rplU	50S ribosomal protein L21	J	Ribosomal protein L21	Translation, ribosomal structure and biogenesis
SL1344_RS17705	rplX	50S ribosomal protein L24	J	Ribosomal protein L24	Translation, ribosomal structure and biogenesis
SL1344_RS11425	rplY	50S ribosomal protein L25	J	Ribosomal protein L25 (general stress protein Ctc)	Translation, ribosomal structure and biogenesis
SL1344_RS17065	rpmA	50S ribosomal protein L27	J	Ribosomal protein L27	Translation, ribosomal structure and biogenesis
SL1344_RS19205	rpmB	50S ribosomal protein L28	J	Ribosomal protein L28	Translation, ribosomal structure and biogenesis
SL1344_RS21045	rpmE	50S ribosomal protein L31	J	Ribosomal protein L31	Translation, ribosomal structure and biogenesis
SL1344_RS05875	rpmF	50S ribosomal protein L32	J	Ribosomal protein L32	Translation, ribosomal structure and biogenesis
SL1344_RS19200	rpmG	50S ribosomal protein L33	J	Ribosomal protein L33	Translation, ribosomal structure and biogenesis
SL1344_RS19765	rpmH	50S ribosomal protein L34	J	Ribosomal protein L34	Translation, ribosomal structure and biogenesis
SL1344_RS06635	rpmI	50S ribosomal protein L35	J	Ribosomal protein L35	Translation, ribosomal structure and biogenesis
SL1344_RS17700	rplE	50S ribosomal protein L5	J	Ribosomal protein L5	Translation, ribosomal structure and biogenesis
SL1344_RS17685	rplF	50S ribosomal protein L6	J	Ribosomal protein L6P/L9E	Translation, ribosomal structure and biogenesis
SL1344_RS21315	rplL	50S ribosomal protein L7/L12	J	Ribosomal protein L7/L12	Translation, ribosomal structure and biogenesis
SL1344_RS22555	rplI	50S ribosomal protein L9	J	Ribosomal protein L9	Translation, ribosomal structure and biogenesis
SL1344_RS04770	rpsA	30S ribosomal protein S1	J	Ribosomal protein S1	Translation, ribosomal structure and biogenesis
SL1344_RS17765	rpsJ	30S ribosomal protein S10	J	Ribosomal protein S10	Translation, ribosomal structure and biogenesis
SL1344_RS17645	rpsK	30S ribosomal protein S11	J	Ribosomal protein S11	Translation, ribosomal structure and biogenesis
SL1344_RS17800	rpsL	30S ribosomal protein S12	J	Ribosomal protein S12	Translation, ribosomal structure and biogenesis
SL1344_RS04740	ycaO	30S ribosomal protein S12 methylthiotransferase accessory factor YcaO	J	Ribosomal protein S12 methylthiotransferase accessory factor YcaO	Translation, ribosomal structure and biogenesis
SL1344_RS17650	rpsM	30S ribosomal protein S13	J	Ribosomal protein S13	Translation, ribosomal structure and biogenesis
SL1344_RS17695	rpsN	30S ribosomal protein S14	J	Ribosomal protein S14	Translation, ribosomal structure and biogenesis
SL1344_RS16955	rpsO	30S ribosomal protein S15	J	Ribosomal protein S15P/S13E	Translation, ribosomal structure and biogenesis
SL1344_RS13800	rpsP	30S ribosomal protein S16	J	Ribosomal protein S16	Translation, ribosomal structure and biogenesis
SL1344_RS22550	rpsR	30S ribosomal protein S18	J	Ribosomal protein S18	Translation, ribosomal structure and biogenesis
SL1344_RS01095	rpsB	30S ribosomal protein S2	J	Ribosomal protein S2	Translation, ribosomal structure and biogenesis
SL1344_RS00220	rpsT	30S ribosomal protein S20	J	Ribosomal protein S20	Translation, ribosomal structure and biogenesis
SL1344_RS16590	rpsU	30S ribosomal protein S21	J	Ribosomal protein S21	Translation, ribosomal structure and biogenesis
SL1344_RS17675	rpsE	30S ribosomal protein S5	J	Ribosomal protein S5	Translation, ribosomal structure and biogenesis
SL1344_RS22540	rpsF	30S ribosomal protein S6	J	Ribosomal protein S6	Translation, ribosomal structure and biogenesis
SL1344_RS17795	rpsG	30S ribosomal protein S7	J	Ribosomal protein S7	Translation, ribosomal structure and biogenesis
SL1344_RS17690	rpsH	30S ribosomal protein S8	J	Ribosomal protein S8	Translation, ribosomal structure and biogenesis
SL1344_RS17275	rpsI	30S ribosomal protein S9	J	Ribosomal protein S9	Translation, ribosomal structure and biogenesis
SL1344_RS03240	rsfS	ribosome silencing factor	J	Ribosomal silencing factor RsfS, regulates association of 30S and 50S subunits	Translation, ribosomal structure and biogenesis
SL1344_RS20570	yihI	Der GTPase-activating protein YihI	J	Ribosome assembly protein YihI, activator of Der GTPase	Translation, ribosomal structure and biogenesis
SL1344_RS13850		type II toxin-antitoxin system RatA family toxin	J	Ribosome association toxin PasT (RatA) of the RatAB toxin-antitoxin module	Translation, ribosomal structure and biogenesis
SL1344_RS22330	rsgA	small ribosomal subunit biogenesis GTPase RsgA	J	Ribosome biogenesis GTPase RsgA	Translation, ribosomal structure and biogenesis
SL1344_RS16980	rimP	ribosome maturation factor RimP	J	Ribosome maturation factor RimP	Translation, ribosomal structure and biogenesis
SL1344_RS05235	rmf	ribosome modulation factor	J	Ribosome modulation factor	Translation, ribosomal structure and biogenesis
SL1344_RS01110	frr	ribosome recycling factor	J	Ribosome recycling factor	Translation, ribosomal structure and biogenesis
SL1344_RS02745	ybcJ	ribosome-associated protein YbcJ	J	Ribosome-associated protein YbcJ, S4-like RNA-binding protein	Translation, ribosomal structure and biogenesis
SL1344_RS17155	hpf	ribosome hibernation promoting factor	J	Ribosome-associated translation inhibitor RaiA	Translation, ribosomal structure and biogenesis
SL1344_RS16965	rbfA	30S ribosome-binding factor RbfA	J	Ribosome-binding factor RbfA	Translation, ribosomal structure and biogenesis
SL1344_RS21010	rraA	ribonuclease E activity regulator RraA	J	RNA degradosome component RraA (regulator of RNase E activity)	Translation, ribosomal structure and biogenesis
SL1344_RS17035	yhbY	ribosome assembly RNA-binding protein YhbY	J	RNA-binding protein YhbY	Translation, ribosomal structure and biogenesis
SL1344_RS19770	rnpA	ribonuclease P protein component	J	RNase P protein component	Translation, ribosomal structure and biogenesis
SL1344_RS02070	queA	tRNA preQ1(34) S-adenosylmethionine ribosyltransferase-isomerase QueA	J	S-adenosylmethionine:tRNA-ribosyltransferase-isomerase (queuine synthetase)	Translation, ribosomal structure and biogenesis
SL1344_RS04680	serS	serine--tRNA ligase	J	Seryl-tRNA synthetase	Translation, ribosomal structure and biogenesis
SL1344_RS17615		alternative ribosome-rescue factor A	J	Stalled ribosome alternative rescue factor ArfA	Translation, ribosomal structure and biogenesis
SL1344_RS18440	tusA	sulfurtransferase TusA	J	Sulfur carrier protein TusA (tRNA thiolation, molybdenum cofactor biosynthesis)	Translation, ribosomal structure and biogenesis
SL1344_RS05325	tusE	sulfurtransferase TusE	J	Sulfur transfer complex TusBCD TusE component, DsrC family (tRNA 2-thiouridine synthesizing protein C)	Translation, ribosomal structure and biogenesis
SL1344_RS13235	lepA	translation elongation factor 4	J	Translation elongation factor EF-4, membrane-bound GTPase	Translation, ribosomal structure and biogenesis
SL1344_RS17790	fusA	elongation factor G	J	Translation elongation factor EF-G, a GTPase	Translation, ribosomal structure and biogenesis
SL1344_RS01100	tsf	translation elongation factor Ts	J	Translation elongation factor EF-Ts	Translation, ribosomal structure and biogenesis
SL1344_RS17785	tuf	elongation factor Tu	J	Translation elongation factor EF-Tu, a GTPase	Translation, ribosomal structure and biogenesis
SL1344_RS17785	tuf	elongation factor Tu	J	Translation elongation factor EF-Tu, a GTPase	Translation, ribosomal structure and biogenesis
SL1344_RS21285	tuf	elongation factor Tu	J	Translation elongation factor EF-Tu, a GTPase	Translation, ribosomal structure and biogenesis
SL1344_RS21285	tuf	elongation factor Tu	J	Translation elongation factor EF-Tu, a GTPase	Translation, ribosomal structure and biogenesis
SL1344_RS22255	efp	elongation factor P	J	Translation elongation factor P (EF-P)/translation initiation factor 5A (eIF-5A)	Translation, ribosomal structure and biogenesis
SL1344_RS08525	yciH	stress response translation initiation inhibitor YciH	J	Translation initiation factor 1 (eIF-1/SUI1)	Translation, ribosomal structure and biogenesis
SL1344_RS04630	infA	translation initiation factor IF-1	J	Translation initiation factor IF-1	Translation, ribosomal structure and biogenesis
SL1344_RS16970	infB	translation initiation factor IF-2	J	Translation initiation factor IF-2, a GTPase	Translation, ribosomal structure and biogenesis
SL1344_RS06630	infC	translation initiation factor IF-3	J	Translation initiation factor IF-3	Translation, ribosomal structure and biogenesis
SL1344_RS19170	rfaP	lipopolysaccharide core heptose(I) kinase RfaP	J	tRNA A-37 threonylcarbamoyl transferase component Bud32	Translation, ribosomal structure and biogenesis
SL1344_RS03385	miaB	tRNA (N6-isopentenyl adenosine(37)-C2)-methylthiotransferase MiaB	J	tRNA A37 methylthiotransferase MiaB	Translation, ribosomal structure and biogenesis
SL1344_RS04310	rimO	30S ribosomal protein S12 methylthiotransferase RimO	J	tRNA A37 methylthiotransferase MiaB	Translation, ribosomal structure and biogenesis
SL1344_RS22370	tsaE	tRNA (adenosine(37)-N6)-threonylcarbamoyltransferase complex ATPase subunit type 1 TsaE	J	tRNA A37 threonylcarbamoyladenosine biosynthesis protein TsaE	Translation, ribosomal structure and biogenesis
SL1344_RS15450	tcdA	tRNA cyclic N6-threonylcarbamoyladenosine(37) synthase TcdA	J	tRNA A37 threonylcarbamoyladenosine dehydratase	Translation, ribosomal structure and biogenesis
SL1344_RS09090	tsaB	tRNA (adenosine(37)-N6)-threonylcarbamoyltransferase complex dimerization subunit type 1 TsaB	J	tRNA A37 threonylcarbamoyladenosine modification protein TsaB	Translation, ribosomal structure and biogenesis
SL1344_RS17570	tsaC	L-threonylcarbamoyladenylate synthase type 1 TsaC	J	tRNA A37 threonylcarbamoyladenosine synthetase subunit TsaC/SUA5/YrdC	Translation, ribosomal structure and biogenesis
SL1344_RS08600		L-threonylcarbamoyladenylate synthase	J	tRNA A37 threonylcarbamoyladenosine synthetase subunit TsaC/SUA5/YrdC	Translation, ribosomal structure and biogenesis
SL1344_RS16585	tsaD	tRNA (adenosine(37)-N6)-threonylcarbamoyltransferase complex transferase subunit TsaD	J	tRNA A37 threonylcarbamoyltransferase TsaD	Translation, ribosomal structure and biogenesis
SL1344_RS13600		tRNA/rRNA methyltransferase	J	tRNA G18 (ribose-2'-O)-methylase SpoU	Translation, ribosomal structure and biogenesis
SL1344_RS13790	trmD	tRNA (guanosine(37)-N1)-methyltransferase TrmD	J	tRNA G37 N-methylase TrmD	Translation, ribosomal structure and biogenesis
SL1344_RS16080	trmB	tRNA (guanosine(46)-N7)-methyltransferase TrmB	J	tRNA G46 N7-methylase TrmB	Translation, ribosomal structure and biogenesis
SL1344_RS22935	miaE	tRNA isopentenyl-2-thiomethyl-A-37 hydroxylase MiaE	J	tRNA isopentenyl-2-thiomethyl-A-37 hydroxylase MiaE (synthesis of 2-methylthio-cis-ribozeatin)	Translation, ribosomal structure and biogenesis
SL1344_RS00935	pcnB	polynucleotide adenylyltransferase PcnB	J	tRNA nucleotidyltransferase/poly(A) polymerase	Translation, ribosomal structure and biogenesis
SL1344_RS16565		multifunctional CCA addition/repair protein	J	tRNA nucleotidyltransferase/poly(A) polymerase	Translation, ribosomal structure and biogenesis
SL1344_RS06095	mnmA	tRNA 2-thiouridine(34) synthase MnmA	J	tRNA U34 2-thiouridine synthase MnmA/TrmU, contains the PP-loop ATPase domain	Translation, ribosomal structure and biogenesis
SL1344_RS19945	mnmG	tRNA uridine-5-carboxymethylaminomethyl(34) synthesis enzyme MnmG	J	tRNA U34 5-carboxymethylaminomethyl modifying enzyme MnmG/GidA	Translation, ribosomal structure and biogenesis
SL1344_RS05695		rhodanese-related sulfurtransferase	J	tRNA U34 5'-hydroxylase TrhO, rhodanese family	Translation, ribosomal structure and biogenesis
SL1344_RS12150	truA	tRNA pseudouridine(38-40) synthase TruA	J	tRNA U38,U39,U40 pseudouridine synthase TruA	Translation, ribosomal structure and biogenesis
SL1344_RS16960	truB	tRNA pseudouridine(55) synthase TruB	J	tRNA U55 pseudouridine synthase TruB, may also work on U342 of tmRNA	Translation, ribosomal structure and biogenesis
SL1344_RS17480	dusB	tRNA dihydrouridine synthase DusB	J	tRNA-dihydrouridine synthase	Translation, ribosomal structure and biogenesis
SL1344_RS13160	tadA	tRNA adenosine(34) deaminase TadA	J	tRNA(Arg) A34 adenosine deaminase TadA	Translation, ribosomal structure and biogenesis
SL1344_RS01195	tilS	tRNA lysidine(34) synthetase TilS	J	tRNA(Ile)-lysidine synthase TilS/MesJ	Translation, ribosomal structure and biogenesis
SL1344_RS08255	ttcA	tRNA 2-thiocytidine(32) synthetase TtcA	J	tRNA(Ile)-lysidine synthase TilS/MesJ	Translation, ribosomal structure and biogenesis
SL1344_RS19040	trmL	tRNA (uridine(34)/cytosine(34)/5-carboxymethylaminomethyluridine(34)-2'-O)-methyltransferase TrmL	J	tRNA(Leu) C34 or U34 (ribose-2'-O)-methylase TrmL, contains SPOUT domain	Translation, ribosomal structure and biogenesis
SL1344_RS15300	rlmD	23S rRNA (uracil(1939)-C(5))-methyltransferase RlmD	J	tRNA/tmRNA/rRNA uracil-C5-methylase, TrmA/RlmC/RlmD family	Translation, ribosomal structure and biogenesis
SL1344_RS21205	trmA	tRNA (uridine(54)-C5)-methyltransferase TrmA	J	tRNA/tmRNA/rRNA uracil-C5-methylase, TrmA/RlmC/RlmD family	Translation, ribosomal structure and biogenesis
SL1344_RS13570	trmN	tRNA(1)(Val) (adenine(37)-N(6))-methyltransferase TrmN	J	tRNA1(Val) A37 N6-methylase TrmN6	Translation, ribosomal structure and biogenesis
SL1344_RS07200	tyrS	tyrosine--tRNA ligase	J	Tyrosyl-tRNA synthetase	Translation, ribosomal structure and biogenesis
SL1344_RS22955		valine--tRNA ligase	J	Valyl-tRNA synthetase	Translation, ribosomal structure and biogenesis
SL1344_RS18810	cspA	RNA chaperone/antiterminator CspA	K	Cold shock protein, CspA family	Transcription
SL1344_RS04580	cspD	cold shock-like protein CspD	K	Cold shock protein, CspA family	Transcription
SL1344_RS03175	cspE	transcription antiterminator/RNA stability regulator CspE	K	Cold shock protein, CspA family	Transcription
SL1344_RS09175	cspE	transcription antiterminator/RNA stability regulator CspE	K	Cold shock protein, CspA family	Transcription
SL1344_RS06145	cspF	cold shock-like protein CspF	K	Cold shock protein, CspA family	Transcription
SL1344_RS09980		cold-shock protein	K	Cold shock protein, CspA family	Transcription
SL1344_RS02470		YbaB/EbfC family nucleoid-associated protein	K	DNA-binding nucleoid-associated protein YbaB/EfbC	Transcription
SL1344_RS17485	fis	DNA-binding transcriptional regulator Fis	K	DNA-binding protein Fis (factor for inversion stimulation)	Transcription
SL1344_RS14495	stpA	DNA-binding protein StpA	K	DNA-binding protein H-NS	Transcription
SL1344_RS02430	acrR	multidrug efflux transporter transcriptional repressor AcrR	K	DNA-binding protein, AcrR family, includes nucleoid occlusion protein SlmA	Transcription
SL1344_RS21195	fabR	HTH-type transcriptional repressor FabR	K	DNA-binding protein, AcrR family, includes nucleoid occlusion protein SlmA	Transcription
SL1344_RS05510	rutR	HTH-type transcriptional regulator RutR	K	DNA-binding protein, AcrR family, includes nucleoid occlusion protein SlmA	Transcription
SL1344_RS19225	slmA	nucleoid occlusion factor SlmA	K	DNA-binding protein, AcrR family, includes nucleoid occlusion protein SlmA	Transcription
SL1344_RS22190		transcriptional regulator	K	DNA-binding protein, AcrR family, includes nucleoid occlusion protein SlmA	Transcription
SL1344_RS04375	deoR	DNA-binding transcriptional repressor DeoR	K	DNA-binding transcriptional regulator of sugar metabolism, DeoR/GlpR family	Transcription
SL1344_RS00835		DeoR/GlpR family DNA-binding transcription regulator	K	DNA-binding transcriptional regulator of sugar metabolism, DeoR/GlpR family	Transcription
SL1344_RS08515		DNA-binding transcriptional regulator YciT	K	DNA-binding transcriptional regulator of sugar metabolism, DeoR/GlpR family	Transcription
SL1344_RS07850		TetR family transcriptional regulator	K	DNA-binding transcriptional regulator YbjK	Transcription
SL1344_RS09010	fadR	fatty acid metabolism transcriptional regulator FadR	K	DNA-binding transcriptional regulator, FadR family	Transcription
SL1344_RS17255	nanR	transcriptional regulator NanR	K	DNA-binding transcriptional regulator, FadR family	Transcription
SL1344_RS00770	pdhR	pyruvate dehydrogenase complex transcriptional repressor PdhR	K	DNA-binding transcriptional regulator, FadR family	Transcription
SL1344_RS17340		GntR family transcriptional regulator	K	DNA-binding transcriptional regulator, GntR family	Transcription
SL1344_RS17345		GntR family transcriptional regulator	K	DNA-binding transcriptional regulator, GntR family	Transcription
SL1344_RS20910		GntR family transcriptional regulator	K	DNA-binding transcriptional regulator, GntR family	Transcription
SL1344_RS18900	yiaJ	IclR family transcriptional regulator YiaJ	K	DNA-binding transcriptional regulator, IclR family	Transcription
SL1344_RS16025		IclR family transcriptional regulator	K	DNA-binding transcriptional regulator, IclR family	Transcription
SL1344_RS13040	iscR	Fe-S cluster assembly transcriptional regulator IscR	K	DNA-binding transcriptional regulator, IscR family	Transcription
SL1344_RS22420	nsrR	nitric oxide-sensing transcriptional repressor NsrR	K	DNA-binding transcriptional regulator, IscR family	Transcription
SL1344_RS07105	purR	HTH-type transcriptional repressor PurR	K	DNA-binding transcriptional regulator, LacI/PurR family	Transcription
SL1344_RS18725		substrate-binding domain-containing protein	K	DNA-binding transcriptional regulator, LacI/PurR family	Transcription
SL1344_RS19045		LacI family DNA-binding transcriptional regulator	K	DNA-binding transcriptional regulator, LacI/PurR family	Transcription
SL1344_RS04660	lrp	leucine-responsive transcriptional regulator Lrp	K	DNA-binding transcriptional regulator, Lrp family	Transcription
SL1344_RS08565	cysB	HTH-type transcriptional regulator CysB	K	DNA-binding transcriptional regulator, LysR family	Transcription
SL1344_RS20055	hdfR	HTH-type transcriptional regulator HdfR	K	DNA-binding transcriptional regulator, LysR family	Transcription
SL1344_RS21185	oxyR	DNA-binding transcriptional regulator OxyR	K	DNA-binding transcriptional regulator, LysR family	Transcription
SL1344_RS01295	yafC	DNA-binding transcriptional regulator YafC	K	DNA-binding transcriptional regulator, LysR family	Transcription
SL1344_RS07175	slyA	transcriptional regulator SlyA	K	DNA-binding transcriptional regulator, MarR family	Transcription
SL1344_RS02540	cueR	Cu(I)-responsive transcriptional regulator	K	DNA-binding transcriptional regulator, MerR family	Transcription
SL1344_RS17620	zntR	Zn(2+)-responsive transcriptional regulator	K	DNA-binding transcriptional regulator, MerR family	Transcription
SL1344_RS22180		MerR family transcriptional regulator	K	DNA-binding transcriptional regulator, MerR family	Transcription
SL1344_RS19000	mtlR	mannitol operon repressor MtlR	K	DNA-binding transcriptional regulator, MltR family	Transcription
SL1344_RS07965	ycdR	GntR family transcriptional regulator YdcR	K	DNA-binding transcriptional regulator, MocR family, contains an aminotransferase domain	Transcription
SL1344_RS22675	iolR	myo-inositol utilization transcriptional regulator IolR	K	DNA-binding transcriptional regulator, MurR/RpiR family, contains HTH and SIS domains	Transcription
SL1344_RS05540		MurR/RpiR family transcriptional regulator	K	DNA-binding transcriptional regulator, MurR/RpiR family, contains HTH and SIS domains	Transcription
SL1344_RS16620		PadR family transcriptional regulator	K	DNA-binding transcriptional regulator, PadR family	Transcription
SL1344_RS13725		phage repressor protein CI	K	DNA-binding transcriptional regulator, XRE-family HTH domain	Transcription
SL1344_RS17150	rpoN	RNA polymerase factor sigma-54	K	DNA-directed RNA polymerase specialized sigma subunit, sigma54 homolog	Transcription
SL1344_RS15130	rpoS	RNA polymerase sigma factor RpoS	K	DNA-directed RNA polymerase, sigma subunit (sigma70/sigma32)	Transcription
SL1344_RS19270	rpoZ	DNA-directed RNA polymerase subunit omega	K	DNA-directed RNA polymerase, subunit K/omega	Transcription
SL1344_RS13225	rnc	ribonuclease III	K	dsRNA-specific ribonuclease	Transcription
SL1344_RS11515	sspH2	SPI-2 type III secretion system effector E3 ubiquitin transferase SspH2	K	Leucine-rich repeat (LRR) protein	Transcription
SL1344_RS18470	nikR	nickel-responsive transcriptional regulator NikR	K	Metal-responsive transcriptional regulator, contains CopG/Arc/MetJ DNA-binding domain	Transcription
SL1344_RS05775	flgM	flagellar biosynthesis anti-sigma factor FlgM	K	Negative regulator of flagellin synthesis (anti-sigma28 factor)	Transcription
SL1344_RS21820		MmcQ/YjbR family DNA-binding protein	K	Predicted DNA-binding protein with ‘double-wing’ structural motif, MmcQ/YjbR family	Transcription
SL1344_RS23525	robA	MDR efflux pump AcrAB transcriptional activator RobA	K	Predicted transcriptional regulator YdeE, contains AraC-type DNA-binding domain	Transcription
SL1344_RS17820		transcriptional regulator	K	Predicted transcriptional regulator YheO, contains PAS and DNA-binding HTH domains	Transcription
SL1344_RS17080	sfsB	DNA-binding transcriptional regulator SfsB	K	Predicted transcriptional regulator, lambda repressor-like DNA-binding domain	Transcription
SL1344_RS16015		YqgE/AlgH family protein	K	Putative transcriptional regulator, AlgH/UPF0301 family	Transcription
SL1344_RS21380	rsd	sigma D regulator	K	Regulator of sigma D	Transcription
SL1344_RS00945	dksA	RNA polymerase-binding protein DksA	K	RNA polymerase-binding transcription factor DksA	Transcription
SL1344_RS18165	rtcR	RNA repair transcriptional activator RtcR	K	Sigma54-dependent transcription regulator containing an AAA-type ATPase domain and a DNA-binding domain	Transcription
SL1344_RS16975	nusA	transcription termination factor NusA	K	Transcription antitermination factor NusA, contains S1 and KH domains	Transcription
SL1344_RS02140	nusB	transcription antitermination factor NusB	K	Transcription antitermination protein NusB	Transcription
SL1344_RS17040	greA	transcription elongation factor GreA	K	Transcription elongation factor, GreA/GreB family	Transcription
SL1344_RS03110	rnk	nucleoside diphosphate kinase regulator	K	Transcription elongation factor, GreA/GreB family	Transcription
SL1344_RS20150	rho	transcription termination factor Rho	K	Transcription termination factor Rho	Transcription
SL1344_RS21295	nusG	transcription termination/antitermination protein NusG	K	Transcription termination/antitermination protein NusG	Transcription
SL1344_RS20445	rfaH	transcription/translation regulatory transformer protein RfaH	K	Transcription termination/antitermination protein NusG	Transcription
SL1344_RS09500		YebC/PmpR family DNA-binding transcriptional regulator	K	Transcriptional and/or translational regulatory protein YebC/TACO1	Transcription
SL1344_RS01200	rof	Rho-binding antiterminator	K	Transcriptional antiterminator Rof (Rho-off)	Transcription
SL1344_RS21890	soxS	superoxide response transcriptional regulator SoxS	K	Transcriptional regulator GlxA, contains an amidase domain and an AraC-type DNA-binding HTH domain	Transcription
SL1344_RS02125	nrdR	transcriptional regulator NrdR	K	Transcriptional regulator NrdR, contains Zn-ribbon and ATP-cone domains	Transcription
SL1344_RS13500		helix-turn-helix domain-containing protein	K	Transcriptional regulator, contains XRE-family HTH domain	Transcription
SL1344_RS23510	trpR	trp operon repressor	K	Trp operon repressor	Transcription
SL1344_RS16085	mutY	A/G-specific adenine glycosylase	L	Adenine-specific DNA glycosylase, acts on AG and A-oxoG pairs	Replication, recombination and repair
SL1344_RS21405	hupA	nucleoid-associated protein HU-alpha	L	Bacterial nucleoid DNA-binding protein IHF-alpha	Replication, recombination and repair
SL1344_RS02305	hupB	nucleoid-associated protein HU-beta	L	Bacterial nucleoid DNA-binding protein IHF-alpha	Replication, recombination and repair
SL1344_RS06655	ihfA	integration host factor subunit alpha	L	Bacterial nucleoid DNA-binding protein IHF-alpha	Replication, recombination and repair
SL1344_RS04775	ihfB	integration host factor subunit beta	L	Bacterial nucleoid DNA-binding protein IHF-alpha	Replication, recombination and repair
SL1344_RS19760	dnaA	chromosomal replication initiator protein DnaA	L	Chromosomal replication initiation ATPase DnaA	Replication, recombination and repair
SL1344_RS12810		DnaA inactivator Hda	L	Chromosomal replication initiation ATPase DnaA	Replication, recombination and repair
SL1344_RS21395	nfi	deoxyribonuclease V	L	Deoxyinosine 3'-endonuclease (endonuclease V)	Replication, recombination and repair
SL1344_RS16415	parC	DNA topoisomerase IV subunit A	L	DNA gyrase/topoisomerase IV, subunit A	Replication, recombination and repair
SL1344_RS16450	parE	DNA topoisomerase IV subunit B	L	DNA gyrase/topoisomerase IV, subunit B	Replication, recombination and repair
SL1344_RS17490	yhdJ	adenine-specific DNA-methyltransferase	L	DNA modification methylase	Replication, recombination and repair
SL1344_RS01335	dnaQ	DNA polymerase III subunit epsilon	L	DNA polymerase III, epsilon subunit or related 3'-5' exonuclease	Replication, recombination and repair
SL1344_RS07125	rnt	ribonuclease T	L	DNA polymerase III, epsilon subunit or related 3'-5' exonuclease	Replication, recombination and repair
SL1344_RS02465	dnaX	DNA polymerase III subunit gamma/tau	L	DNA polymerase III, gamma/tau subunits	Replication, recombination and repair
SL1344_RS16595	dnaG	DNA primase	L	DNA primase (bacterial type)	Replication, recombination and repair
SL1344_RS02005	rdgC	recombination-associated protein RdgC	L	DNA recombination-dependent growth factor RdgC	Replication, recombination and repair
SL1344_RS08280	ogt	methylated-DNA--[protein]-cysteine S-methyltransferase	L	DNA repair enzyme Ada (O6-methylguanine-DNA--protein-cysteine methyltransferase)	Replication, recombination and repair
SL1344_RS23490	radA	DNA repair protein RadA	L	DNA repair protein RadA/Sms, contains AAA+ ATPase domain	Replication, recombination and repair
SL1344_RS23310	dnaC	DNA replication protein DnaC	L	DNA replication protein DnaC	Replication, recombination and repair
SL1344_RS17575		type I DNA topoisomerase	L	DNA topoisomerase I, ssDNA-binding Zn-finger and Zn-ribbon domains	Replication, recombination and repair
SL1344_RS00025	yaaA	peroxide stress protein YaaA	L	DNA-binding protein YaaA associated with the oxidative stress response	Replication, recombination and repair
SL1344_RS08275	smrA	DNA endonuclease SmrA	L	DNA-nicking endonuclease, Smr domain	Replication, recombination and repair
SL1344_RS11435	yejK	nucleoid-associated protein YejK	L	dsDNA-binding nucleoid-associated protein YejK/NdpA	Replication, recombination and repair
SL1344_RS11315	nfo	deoxyribonuclease IV	L	Endonuclease IV	Replication, recombination and repair
SL1344_RS06470	xthA	exodeoxyribonuclease III	L	Exonuclease III	Replication, recombination and repair
SL1344_RS02170	xseB	exodeoxyribonuclease VII small subunit	L	Exonuclease VII small subunit	Replication, recombination and repair
SL1344_RS19195	mutM	bifunctional DNA-formamidopyrimidine glycosylase/DNA-(apurinic or apyrimidinic site) lyase	L	Formamidopyrimidine-DNA glycosylase	Replication, recombination and repair
SL1344_RS16605	mug	G/U mismatch-specific DNA glycosylase	L	G:T/U-mismatch repair DNA glycosylase	Replication, recombination and repair
SL1344_RS09475	ruvB	Holliday junction branch migration DNA helicase RuvB	L	Holliday junction resolvasome RuvABC, ATP-dependent DNA helicase subunit RuvB	Replication, recombination and repair
SL1344_RS12460	ligA	NAD-dependent DNA ligase LigA	L	NAD-dependent DNA ligase	Replication, recombination and repair
SL1344_RS03520	seqA	replication initiation negative regulator SeqA	L	Negative regulator of replication initiation SeqA	Replication, recombination and repair
SL1344_RS16895		GIY-YIG nuclease family protein	L	Predicted endonuclease, GIY-YIG superfamily	Replication, recombination and repair
SL1344_RS22545	priB	primosomal replication protein N	L	Primosomal replication protein N	Replication, recombination and repair
SL1344_RS02450	priC	primosomal replication protein N''	L	Primosomal replication protein N''	Replication, recombination and repair
SL1344_RS02475	recR	recombination mediator RecR	L	Recombinational DNA repair protein RecR	Replication, recombination and repair
SL1344_RS21845	ssb1	single-stranded DNA-binding protein SSB1	L	Single-stranded DNA-binding protein	Replication, recombination and repair
SL1344_RS20305	xerC	tyrosine recombinase XerC	L	Site-specific recombinase XerC	Replication, recombination and repair
SL1344_RS15745	xerD	site-specific tyrosine recombinase XerD	L	Site-specific recombinase XerD	Replication, recombination and repair
SL1344_RS15735	recJ	single-stranded-DNA-specific exonuclease RecJ	L	ssDNA-specific exonuclease RecJ, DHH superfamily, may be involved in archaeal DNA replication intiation	Replication, recombination and repair
SL1344_RS20130	rep	DNA helicase Rep	L	Superfamily I DNA or RNA helicase	Replication, recombination and repair
SL1344_RS20315	uvrD	DNA helicase II	L	Superfamily I DNA or RNA helicase	Replication, recombination and repair
SL1344_RS08260	dbpA	ATP-dependent RNA helicase DbpA	L	Superfamily II DNA and RNA helicase	Replication, recombination and repair
SL1344_RS20140	rhlB	ATP-dependent RNA helicase RhlB	L	Superfamily II DNA and RNA helicase	Replication, recombination and repair
SL1344_RS04150	rhlE	ATP-dependent RNA helicase RhlE	L	Superfamily II DNA and RNA helicase	Replication, recombination and repair
SL1344_RS13575	srmB	ATP-dependent RNA helicase SrmB	L	Superfamily II DNA and RNA helicase	Replication, recombination and repair
SL1344_RS20350	recQ	ATP-dependent DNA helicase RecQ	L	Superfamily II DNA helicase RecQ	Replication, recombination and repair
SL1344_RS13595	ung	uracil-DNA glycosylase	L	Uracil-DNA glycosylase	Replication, recombination and repair
SL1344_RS07185	anmK	anhydro-N-acetylmuramic acid kinase	M	1,6-Anhydro-N-acetylmuramate kinase	Cell wall/membrane/envelope biogenesis
SL1344_RS17130	kdsC	3-deoxy-manno-octulosonate-8-phosphatase KdsC	M	3-deoxy-D-manno-octulosonate 8-phosphate phosphatase KdsC and related HAD superfamily phosphatases	Cell wall/membrane/envelope biogenesis
SL1344_RS08845	kdsA	3-deoxy-8-phosphooctulonate synthase	M	3-deoxy-D-manno-octulosonic acid (KDO) 8-phosphate synthase	Cell wall/membrane/envelope biogenesis
SL1344_RS19185	waaA	lipid IV(A) 3-deoxy-D-manno-octulosonic acid transferase	M	3-deoxy-D-manno-octulosonic-acid transferase	Cell wall/membrane/envelope biogenesis
SL1344_RS17145	lptB	LPS export ABC transporter ATP-binding protein	M	ABC-type lipopolysaccharide export system, ATPase component	Cell wall/membrane/envelope biogenesis
SL1344_RS06005	lolC	lipoprotein-releasing ABC transporter permease subunit LolC	M	ABC-type transport system involved in lipoprotein release, permease component LolC	Cell wall/membrane/envelope biogenesis
SL1344_RS01155	lpxA	acyl-ACP--UDP-N-acetylglucosamine O-acyltransferase	M	Acyl-[acyl carrier protein]--UDP-N-acetylglucosamine O-acyltransferase	Cell wall/membrane/envelope biogenesis
SL1344_RS16545	hldE	bifunctional D-glycero-beta-D-manno-heptose-7-phosphate kinase/D-glycero-beta-D-manno-heptose 1-phosphate adenylyltransferase HldE	M	ADP-heptose synthase, bifunctional sugar kinase/adenylyltransferase	Cell wall/membrane/envelope biogenesis
SL1344_RS19180	rfaQ	lipopolysaccharide core heptosyltransferase RfaQ	M	ADP-heptose:LPS heptosyltransferase	Cell wall/membrane/envelope biogenesis
SL1344_RS17115	mlaF	phospholipid ABC transporter ATP-binding protein MlaF	M	ATPase subunit MlaF of the ABC-type intermembrane phospholipid transporter Mla	Cell wall/membrane/envelope biogenesis
SL1344_RS19885	glmU	bifunctional UDP-N-acetylglucosamine diphosphorylase/glucosamine-1-phosphate N-acetyltransferase GlmU	M	Bifunctional protein GlmU, N-acetylglucosamine-1-phosphate-uridyltransferase/glucosamine-1-phosphate-acetyltransferase	Cell wall/membrane/envelope biogenesis
SL1344_RS11370	mepS	bifunctional murein DD-endopeptidase/murein LD-carboxypeptidase	M	Cell wall-associated hydrolase, NlpC_P60 family	Cell wall/membrane/envelope biogenesis
SL1344_RS01945	ddlA	D-alanine--D-alanine ligase	M	D-alanine-D-alanine ligase or related ATP-grasp enzyme	Cell wall/membrane/envelope biogenesis
SL1344_RS00660		D-alanine--D-alanine ligase	M	D-alanine-D-alanine ligase or related ATP-grasp enzyme	Cell wall/membrane/envelope biogenesis
SL1344_RS04370	dacC	serine-type D-Ala-D-Ala carboxypeptidase	M	D-alanyl-D-alanine carboxypeptidase	Cell wall/membrane/envelope biogenesis
SL1344_RS07970		M15 family metallopeptidase	M	D-alanyl-D-alanine dipeptidase	Cell wall/membrane/envelope biogenesis
SL1344_RS10750	rfbH	lipopolysaccharide biosynthesis protein RfbH	M	dTDP-4-amino-4,6-dideoxygalactose transaminase	Cell wall/membrane/envelope biogenesis
SL1344_RS19880	glmS	glutamine--fructose-6-phosphate transaminase (isomerizing)	M	Glucosamine 6-phosphate synthetase, contains amidotransferase and phosphosugar isomerase domains	Cell wall/membrane/envelope biogenesis
SL1344_RS19160	waaB	lipopolysaccharide 1,6-galactosyltransferase	M	Glycosyltransferase involved in cell wall bisynthesis	Cell wall/membrane/envelope biogenesis
SL1344_RS19175		glycosyltransferase family 4 protein	M	Glycosyltransferase involved in cell wall bisynthesis	Cell wall/membrane/envelope biogenesis
SL1344_RS09230	yebS	membrane integrity lipid transport subunit YebS	M	Intermembrane transporter PqiABC subunit PqiA	Cell wall/membrane/envelope biogenesis
SL1344_RS17610	mscL	large-conductance mechanosensitive channel protein MscL	M	Large-conductance mechanosensitive channel	Cell wall/membrane/envelope biogenesis
SL1344_RS01160	lpxB	lipid-A-disaccharide synthase	M	Lipid A disaccharide synthetase	Cell wall/membrane/envelope biogenesis
SL1344_RS05765	murJ	murein biosynthesis integral membrane protein MurJ	M	Lipid II flippase MurJ/MviN (peptidoglycan biosynthesis)	Cell wall/membrane/envelope biogenesis
SL1344_RS19150	rfaJ	lipopolysaccharide 1,2-glucosyltransferase RfaJ	M	Lipopolysaccharide biosynthesis protein, LPS:glycosyltransferase	Cell wall/membrane/envelope biogenesis
SL1344_RS19165		hypothetical protein	M	Lipopolysaccharide biosynthesis protein, LPS:glycosyltransferase	Cell wall/membrane/envelope biogenesis
SL1344_RS08535	lapB	lipopolysaccharide assembly protein LapB	M	Lipopolysaccharide biosynthesis regulator YciM/LapB, contains six TPR domains and a C-terminal metal-binding domain	Cell wall/membrane/envelope biogenesis
SL1344_RS22975	lptF	LPS export ABC transporter permease LptF	M	Lipopolysaccharide export LptBFGC system, permease protein LptF	Cell wall/membrane/envelope biogenesis
SL1344_RS17140	lptA	lipopolysaccharide ABC transporter substrate-binding protein LptA	M	Lipopolysaccharide export system protein LptA	Cell wall/membrane/envelope biogenesis
SL1344_RS17135	lptC	LPS export ABC transporter periplasmic protein LptC	M	Lipopolysaccharide export system protein LptC	Cell wall/membrane/envelope biogenesis
SL1344_RS16945	nlpI	lipoprotein NlpI	M	Lipoprotein NlpI, contains TPR repeats	Cell wall/membrane/envelope biogenesis
SL1344_RS00240	lspA	signal peptidase II	M	Lipoprotein signal peptidase	Cell wall/membrane/envelope biogenesis
SL1344_RS12270	mlaA	phospholipid-binding lipoprotein MlaA	M	Lipoprotein subunit MlaA of the ABC-type intermembrane phospholipid transporter Mla	Cell wall/membrane/envelope biogenesis
SL1344_RS10375	ldtA	L,D-transpeptidase	M	Lipoprotein-anchoring transpeptidase ErfK/SrfK	Cell wall/membrane/envelope biogenesis
SL1344_RS04235	ldtB	L,D-transpeptidase	M	Lipoprotein-anchoring transpeptidase ErfK/SrfK	Cell wall/membrane/envelope biogenesis
SL1344_RS00475	lptD	LPS assembly protein LptD	M	LPS assembly outer membrane protein LptD (organic solvent tolerance protein OstA)	Cell wall/membrane/envelope biogenesis
SL1344_RS20160	wzzE	ECA polysaccharide chain length modulation protein	M	LPS O-antigen chain length determinant protein, WzzB/FepE family	Cell wall/membrane/envelope biogenesis
SL1344_RS18025	mrcA	peptidoglycan glycosyltransferase/peptidoglycan DD-transpeptidase MrcA	M	Membrane carboxypeptidase/penicillin-binding protein	Cell wall/membrane/envelope biogenesis
SL1344_RS16675	yqjA	DedA family general envelope maintenance protein YqjA	M	Membrane integrity protein DedA, putative transporter, DedA/Tvp38 family	Cell wall/membrane/envelope biogenesis
SL1344_RS00530		DedA family protein	M	Membrane integrity protein DedA, putative transporter, DedA/Tvp38 family	Cell wall/membrane/envelope biogenesis
SL1344_RS19775	yidD	membrane protein insertion efficiency factor YidD	M	Membrane-anchored protein YidD, putatitve component of membrane protein insertase Oxa1/YidC/SpoIIIJ	Cell wall/membrane/envelope biogenesis
SL1344_RS15455	mltA	murein transglycosylase A	M	Membrane-bound lytic murein transglycosylase	Cell wall/membrane/envelope biogenesis
SL1344_RS13155	mltF	membrane-bound lytic murein transglycosylase MltF	M	Membrane-bound lytic murein transglycosylase MltF	Cell wall/membrane/envelope biogenesis
SL1344_RS02425	acrA	multidrug efflux RND transporter periplasmic adaptor subunit AcrA	M	Multidrug efflux pump subunit AcrA (membrane-fusion protein)	Cell wall/membrane/envelope biogenesis
SL1344_RS04570	macA	macrolide transporter subunit MacA	M	Multidrug efflux pump subunit AcrA (membrane-fusion protein)	Cell wall/membrane/envelope biogenesis
SL1344_RS00745	ampD	1,6-anhydro-N-acetylmuramyl-L-alanine amidase AmpD	M	N-acetyl-anhydromuramyl-L-alanine amidase AmpD	Cell wall/membrane/envelope biogenesis
SL1344_RS22375	amiB	N-acetylmuramoyl-L-alanine amidase AmiB	M	N-acetylmuramoyl-L-alanine amidase	Cell wall/membrane/envelope biogenesis
SL1344_RS15470	amiC	N-acetylmuramoyl-L-alanine amidase AmiC	M	N-acetylmuramoyl-L-alanine amidase	Cell wall/membrane/envelope biogenesis
SL1344_RS19115	rfaD	ADP-glyceromanno-heptose 6-epimerase	M	Nucleoside-diphosphate-sugar epimerase	Cell wall/membrane/envelope biogenesis
SL1344_RS10650		SDR family oxidoreductase	M	Nucleoside-diphosphate-sugar epimerase	Cell wall/membrane/envelope biogenesis
SL1344_RS04215	ompX	outer membrane protein OmpX	M	Opacity protein LomR and related surface antigens	Cell wall/membrane/envelope biogenesis
SL1344_RS06165	pagC	virulence membrane protein PagC	M	Opacity protein LomR and related surface antigens	Cell wall/membrane/envelope biogenesis
SL1344_RS01570	pagN	adhesin/invasin protein PagN	M	Opacity protein LomR and related surface antigens	Cell wall/membrane/envelope biogenesis
SL1344_RS16875	dolP	division/outer membrane stress-associated lipid-binding lipoprotein	M	Osmotically-inducible protein OsmY, contains BON domain	Cell wall/membrane/envelope biogenesis
SL1344_RS23400	osmY	molecular chaperone OsmY	M	Osmotically-inducible protein OsmY, contains BON domain	Cell wall/membrane/envelope biogenesis
SL1344_RS12770	bamC	outer membrane protein assembly factor BamC	M	Outer membrane beta-barrel protein assembly factor BamC	Cell wall/membrane/envelope biogenesis
SL1344_RS05955	lpoB	penicillin-binding protein activator LpoB	M	Outer membrane lipoprotein LpoB, binds and activates PBP1b	Cell wall/membrane/envelope biogenesis
SL1344_RS03270	lptE	LPS assembly lipoprotein LptE	M	Outer membrane lipoprotein LptE/RlpB (LPS assembly)	Cell wall/membrane/envelope biogenesis
SL1344_RS07180	slyB	outer membrane lipoprotein SlyB	M	Outer membrane lipoprotein SlyB	Cell wall/membrane/envelope biogenesis
SL1344_RS20345	pldA	phospholipase A	M	Outer membrane phospholipase A	Cell wall/membrane/envelope biogenesis
SL1344_RS07835	ompD	porin OmpD	M	Outer membrane porin OmpC/OmpF/PhoE	Cell wall/membrane/envelope biogenesis
SL1344_RS04860	ompF	porin OmpF	M	Outer membrane porin OmpC/OmpF/PhoE	Cell wall/membrane/envelope biogenesis
SL1344_RS11645		porin OmpC	M	Outer membrane porin OmpC/OmpF/PhoE	Cell wall/membrane/envelope biogenesis
SL1344_RS01135	bamA	outer membrane protein assembly factor BamA	M	Outer membrane protein assembly factor BamA	Cell wall/membrane/envelope biogenesis
SL1344_RS06515	osmE	osmotically-inducible lipoprotein OsmE	M	Outer membrane protein assembly factor BamE, lipoprotein component of the BamABCDE complex	Cell wall/membrane/envelope biogenesis
SL1344_RS15430		YgdI/YgdR family lipoprotein	M	Outer membrane protein assembly factor BamE, lipoprotein component of the BamABCDE complex	Cell wall/membrane/envelope biogenesis
SL1344_RS05255	ompA	porin OmpA	M	Outer membrane protein OmpA and related peptidoglycan-associated (lipo)proteins	Cell wall/membrane/envelope biogenesis
SL1344_RS03795	pal	peptidoglycan-associated lipoprotein Pal	M	Outer membrane protein OmpA and related peptidoglycan-associated (lipo)proteins	Cell wall/membrane/envelope biogenesis
SL1344_RS18790		OmpA family lipoprotein	M	Outer membrane protein OmpA and related peptidoglycan-associated (lipo)proteins	Cell wall/membrane/envelope biogenesis
SL1344_RS16475	tolC	outer membrane channel protein TolC	M	Outer membrane protein TolC	Cell wall/membrane/envelope biogenesis
SL1344_RS06390		MipA/OmpV family protein	M	Outer membrane scaffolding protein for murein synthesis, MipA/OmpV family	Cell wall/membrane/envelope biogenesis
SL1344_RS22630	tamA	autotransporter assembly complex protein TamA	M	Outer membrane translocation and assembly module TamA	Cell wall/membrane/envelope biogenesis
SL1344_RS17180	mtgA	monofunctional biosynthetic peptidoglycan transglycosylase	M	Penicillin-binding protein 1B/1F, peptidoglycan transglycosylase/transpeptidase	Cell wall/membrane/envelope biogenesis
SL1344_RS01140	skp	molecular chaperone Skp	M	Periplasmic chaperone for outer membrane proteins, Skp family	Cell wall/membrane/envelope biogenesis
SL1344_RS11445	yejM	LPS biosynthesis-modulating metalloenzyme YejM	M	Periplasmic protein PbgA/YejM, regulator of the LPS biosynthesis, AlkP superfamily	Cell wall/membrane/envelope biogenesis
SL1344_RS17100	mlaC	phospholipid-binding protein MlaC	M	Periplasmic subunit MlaC of the ABC-type intermembrane phospholipid transporter Mla	Cell wall/membrane/envelope biogenesis
SL1344_RS17105	mlaD	outer membrane lipid asymmetry maintenance protein MlaD	M	Periplasmic subunit MlaD of the ABC-type intermembrane phospholipid transporter Mla	Cell wall/membrane/envelope biogenesis
SL1344_RS17110	mlaE	lipid asymmetry maintenance ABC transporter permease subunit MlaE	M	Permease subunit MlaE of the ABC-type intermembrane phospholipid transporter Mla	Cell wall/membrane/envelope biogenesis
SL1344_RS21155		phosphoethanolamine transferase CptA	M	Phosphoethanolamine transferase for periplasmic glucans OpgE, AlkP superfamily	Cell wall/membrane/envelope biogenesis
SL1344_RS23300	opgB	phosphatidylglycerol--membrane-oligosaccharide glycerophosphotransferase	M	Phosphoglycerol transferase MdoB/OpgB, AlkP superfamily	Cell wall/membrane/envelope biogenesis
SL1344_RS15530	lgt	prolipoprotein diacylglyceryl transferase	M	Prolipoprotein diacylglyceryltransferase	Cell wall/membrane/envelope biogenesis
SL1344_RS08980	emtA	membrane-bound lytic murein transglycosylase EmtA	M	Soluble lytic murein transglycosylase or regulatory protein s ( may contain LysM/invasin domain)	Cell wall/membrane/envelope biogenesis
SL1344_RS01315	mltD	murein transglycosylase D	M	Soluble lytic murein transglycosylase or regulatory protein s ( may contain LysM/invasin domain)	Cell wall/membrane/envelope biogenesis
SL1344_RS01145	lpxD	UDP-3-O-(3-hydroxymyristoyl)glucosamine N-acyltransferase	M	UDP-3-O-[3-hydroxymyristoyl] glucosamine N-acyltransferase	Cell wall/membrane/envelope biogenesis
SL1344_RS00680	lpxC	UDP-3-O-acyl-N-acetylglucosamine deacetylase	M	UDP-3-O-acyl-N-acetylglucosamine deacetylase	Cell wall/membrane/envelope biogenesis
SL1344_RS21245	murB	UDP-N-acetylmuramate dehydrogenase	M	UDP-N-acetylenolpyruvoylglucosamine reductase	Cell wall/membrane/envelope biogenesis
SL1344_RS17085	murA	UDP-N-acetylglucosamine 1-carboxyvinyltransferase	M	UDP-N-acetylglucosamine enolpyruvyl transferase	Cell wall/membrane/envelope biogenesis
SL1344_RS00650	murG	undecaprenyldiphospho-muramoylpentapeptide beta-N-acetylglucosaminyltransferase	M	UDP-N-acetylglucosamine:LPS N-acetylglucosamine transferase	Cell wall/membrane/envelope biogenesis
SL1344_RS22665	mpl	UDP-N-acetylmuramate:L-alanyl-gamma-D-glutamyl-meso-diaminopimelate ligase	M	UDP-N-acetylmuramate-alanine ligase MurC and related ligases, MurC/Mpl family	Cell wall/membrane/envelope biogenesis
SL1344_RS00655	murC	UDP-N-acetylmuramate--L-alanine ligase	M	UDP-N-acetylmuramate-alanine ligase MurC and related ligases, MurC/Mpl family	Cell wall/membrane/envelope biogenesis
SL1344_RS20155	wecA	UDP-N-acetylglucosamine--undecaprenyl-phosphate N-acetylglucosaminephosphotransferase	M	UDP-N-acetylmuramyl pentapeptide phosphotransferase/UDP-N-acetylglucosamine-1-phosphate transferase	Cell wall/membrane/envelope biogenesis
SL1344_RS10900	asmA	outer membrane assembly protein AsmA	M	Uncharacterized conserved protein AsmA involved in outer membrane biogenesis	Cell wall/membrane/envelope biogenesis
SL1344_RS19305		AsmA family protein	M	Uncharacterized conserved protein AsmA involved in outer membrane biogenesis	Cell wall/membrane/envelope biogenesis
SL1344_RS01220	nlpE	envelope stress response activation lipoprotein NlpE	M	Uncharacterized lipoprotein NlpE involved in copper resistance	Cell wall/membrane/envelope biogenesis
SL1344_RS10790	galF	GalU regulator GalF	M	UTP-glucose-1-phosphate uridylyltransferase	Cell wall/membrane/envelope biogenesis
SL1344_RS08975	ycgR	flagellar brake protein YcgR	N	Cyclic di-GMP-binding flagellar brake protein FlgZ/YcgR, contains PilZNR(YcgR) and PilZ domains	Cell motility
SL1344_RS05770	flgN	flagella biosynthesis chaperone FlgN	N	Flagellar biosynthesis/type III secretory pathway chaperone FlgN	Cell motility
SL1344_RS01235	rcsF	Rcs stress response system protein RcsF	N	Type IV pilus assembly protein PilP	Cell motility
SL1344_RS11820	arnF	4-amino-4-deoxy-L-arabinose-phosphoundecaprenol flippase subunit ArnF	NA	NA	NA
SL1344_RS07265	blr	division septum protein Blr	NA	NA	NA
SL1344_RS20070	ilvL	ilv operon leader peptide	NA	NA	NA
SL1344_RS01960	iraP	anti-adapter protein IraP	NA	NA	NA
SL1344_RS19545	ivbL	ilvB operon leader peptide IvbL	NA	NA	NA
SL1344_RS27040	mgtS	protein MgtS	NA	NA	NA
SL1344_RS19440	nepI	uncharacterized gene	NA	NA	NA
SL1344_RS04425	nfsA	uncharacterized gene	NA	NA	NA
SL1344_RS14860	orgA	oxygen-regulated invasion protein OrgA	NA	NA	NA
SL1344_RS14855	orgB	type III secretion system linker protein OrgB	NA	NA	NA
SL1344_RS03170	pagP	lipid IV(A) palmitoyltransferase PagP	NA	NA	NA
SL1344_RS27020	pheM	pheST operon leader peptide PheM	NA	NA	NA
SL1344_RS05340	pipA	type III secretion system effector protease PipA	NA	NA	NA
SL1344_RS11825	pmrD	signal transduction protein PmrD	NA	NA	NA
SL1344_RS27280	pmrR	LpxT activity modulator PmrR	NA	NA	NA
SL1344_RS13135	qseG	two-component system QseEF-associated lipoprotein QseG	NA	NA	NA
SL1344_RS02445	rsmS	pleiotropic regulatory protein RsmS	NA	NA	NA
SL1344_RS00685	secM	secA translation cis-regulator SecM	NA	NA	NA
SL1344_RS07795	sra	stationary-phase-induced ribosome-associated protein	NA	NA	NA
SL1344_RS00420	srfN	DUF1471 family virulence protein SrfN	NA	NA	NA
SL1344_RS06940	sseA	SPI-2 type III secretion system chaperone SseA	NA	NA	NA
SL1344_RS07890	steA	type III secretion system effector SteA	NA	NA	NA
SL1344_RS10990	steD	type III secretion system effector SteD	NA	NA	NA
SL1344_RS18500	uspB	universal stress protein UspB	NA	NA	NA
SL1344_RS03510	ybfE	LexA regulated protein	NA	NA	NA
SL1344_RS07260	ydgT	transcription modulator YdgT	NA	NA	NA
SL1344_RS27065	yoeI	membrane protein YoeI	NA	NA	NA
SL1344_RS00415		hypothetical protein	NA	NA	NA
SL1344_RS00850		YacC family pilotin-like protein	NA	NA	NA
SL1344_RS01205		YaeP family protein	NA	NA	NA
SL1344_RS01285		tRNA-Asp	NA	NA	NA
SL1344_RS01485		uncharacterized gene	NA	NA	NA
SL1344_RS01655		tRNA-Thr	NA	NA	NA
SL1344_RS02410		HHA domain-containing protein	NA	NA	NA
SL1344_RS03400		tRNA-Gln	NA	NA	NA
SL1344_RS03405		tRNA-Gln	NA	NA	NA
SL1344_RS03410		tRNA-Met	NA	NA	NA
SL1344_RS03415		tRNA-Gln	NA	NA	NA
SL1344_RS03420		tRNA-Gln	NA	NA	NA
SL1344_RS03425		tRNA-Leu	NA	NA	NA
SL1344_RS03805		tRNA-Lys	NA	NA	NA
SL1344_RS03810		tRNA-Val	NA	NA	NA
SL1344_RS03815		tRNA-Lys	NA	NA	NA
SL1344_RS03820		tRNA-Lys	NA	NA	NA
SL1344_RS03825		tRNA-Lys	NA	NA	NA
SL1344_RS04120		YbhQ family protein	NA	NA	NA
SL1344_RS04610		tRNA-Ser	NA	NA	NA
SL1344_RS04635		membrane protein	NA	NA	NA
SL1344_RS05005		hypothetical protein	NA	NA	NA
SL1344_RS05010		hypothetical protein	NA	NA	NA
SL1344_RS05015		hypothetical protein	NA	NA	NA
SL1344_RS06140		RICIN domain-containing protein	NA	NA	NA
SL1344_RS06340		hypothetical protein	NA	NA	NA
SL1344_RS07255		DUF2569 domain-containing protein	NA	NA	NA
SL1344_RS07470		DUF1283 family protein	NA	NA	NA
SL1344_RS07975		hypothetical protein	NA	NA	NA
SL1344_RS07980		hypothetical protein	NA	NA	NA
SL1344_RS08575		YciN family protein	NA	NA	NA
SL1344_RS08665		YciC family protein	NA	NA	NA
SL1344_RS08775		tRNA-Tyr	NA	NA	NA
SL1344_RS08780		tRNA-Tyr	NA	NA	NA
SL1344_RS09180		DUF2627 domain-containing protein	NA	NA	NA
SL1344_RS09370		YebY family protein	NA	NA	NA
SL1344_RS09720		tRNA-Cys	NA	NA	NA
SL1344_RS09750		DUF2594 family protein	NA	NA	NA
SL1344_RS10205		YmfL family putative regulatory protein	NA	NA	NA
SL1344_RS10305		peptidase	NA	NA	NA
SL1344_RS10365		tRNA-Asn	NA	NA	NA
SL1344_RS10985		CesT family type III secretion system chaperone	NA	NA	NA
SL1344_RS11350		YkgJ family cysteine cluster protein	NA	NA	NA
SL1344_RS11400		YejG family protein	NA	NA	NA
SL1344_RS11430		hypothetical protein	NA	NA	NA
SL1344_RS11485		uncharacterized gene	NA	NA	NA
SL1344_RS11775		YfaZ family protein	NA	NA	NA
SL1344_RS12415		tRNA-Lys	NA	NA	NA
SL1344_RS12565		RpoE-regulated lipoprotein	NA	NA	NA
SL1344_RS12790		uncharacterized gene	NA	NA	NA
SL1344_RS13635		DUF4385 domain-containing protein	NA	NA	NA
SL1344_RS13650		tRNA-Glu	NA	NA	NA
SL1344_RS14610		tRNA-Arg	NA	NA	NA
SL1344_RS14615		tRNA-Arg	NA	NA	NA
SL1344_RS14620		tRNA-Arg	NA	NA	NA
SL1344_RS14625		tRNA-Arg	NA	NA	NA
SL1344_RS15460		tRNA-Met	NA	NA	NA
SL1344_RS15465		tRNA-Met	NA	NA	NA
SL1344_RS15755		protein YgfX	NA	NA	NA
SL1344_RS16070		DUF2884 domain-containing protein	NA	NA	NA
SL1344_RS16120		tRNA-Phe	NA	NA	NA
SL1344_RS16700		YqjK family protein	NA	NA	NA
SL1344_RS16985		tRNA-Met	NA	NA	NA
SL1344_RS17000		tRNA-Leu	NA	NA	NA
SL1344_RS17530		tRNA-Thr	NA	NA	NA
SL1344_RS17545		tRNA-Glu	NA	NA	NA
SL1344_RS17560		DUF1488 domain-containing protein	NA	NA	NA
SL1344_RS18170		uncharacterized gene	NA	NA	NA
SL1344_RS18190		hypothetical protein	NA	NA	NA
SL1344_RS18310		DUF2756 family protein	NA	NA	NA
SL1344_RS18800		DUF3053 domain-containing protein	NA	NA	NA
SL1344_RS19290		hypothetical protein	NA	NA	NA
SL1344_RS19590		DUF202 domain-containing protein	NA	NA	NA
SL1344_RS20030		tRNA-Glu	NA	NA	NA
SL1344_RS20045		tRNA-Asp	NA	NA	NA
SL1344_RS20050		tRNA-Trp	NA	NA	NA
SL1344_RS20220		tRNA-Arg	NA	NA	NA
SL1344_RS20225		tRNA-His	NA	NA	NA
SL1344_RS20230		tRNA-Leu	NA	NA	NA
SL1344_RS20235		tRNA-Pro	NA	NA	NA
SL1344_RS20505		tRNA-Ala	NA	NA	NA
SL1344_RS20565		hypothetical protein	NA	NA	NA
SL1344_RS21200		YijD family membrane protein	NA	NA	NA
SL1344_RS21230		tRNA-Ala	NA	NA	NA
SL1344_RS21270		tRNA-Tyr	NA	NA	NA
SL1344_RS21275		tRNA-Gly	NA	NA	NA
SL1344_RS21280		tRNA-Thr	NA	NA	NA
SL1344_RS21410		DUF1481 domain-containing protein	NA	NA	NA
SL1344_RS21445		tRNA-Glu	NA	NA	NA
SL1344_RS21530		DUF3811 domain-containing protein	NA	NA	NA
SL1344_RS21880		YjcB family protein	NA	NA	NA
SL1344_RS22185		tRNA-Phe	NA	NA	NA
SL1344_RS22240		DUF4156 domain-containing protein	NA	NA	NA
SL1344_RS22345		tRNA-Gly	NA	NA	NA
SL1344_RS22350		tRNA-Gly	NA	NA	NA
SL1344_RS22355		tRNA-Gly	NA	NA	NA
SL1344_RS22615		DUF1107 domain-containing protein	NA	NA	NA
SL1344_RS22870		transposase	NA	NA	NA
SL1344_RS23305		DUF2501 domain-containing protein	NA	NA	NA
SL1344_RS23360		tRNA-Leu	NA	NA	NA
SL1344_RS24780		uncharacterized gene	NA	NA	NA
SL1344_RS24795		RtT sRNA	NA	NA	NA
SL1344_RS24825		RtT sRNA	NA	NA	NA
SL1344_RS24830		RtT sRNA	NA	NA	NA
SL1344_RS24835		RtT sRNA	NA	NA	NA
SL1344_RS24840		RtT sRNA	NA	NA	NA
SL1344_RS24845		RtT sRNA	NA	NA	NA
SL1344_RS25455		hypothetical protein	NA	NA	NA
SL1344_RS25475		hypothetical protein	NA	NA	NA
SL1344_RS26205		uncharacterized gene	NA	NA	NA
SL1344_RS27010		hypothetical protein	NA	NA	NA
SL1344_RS27025		YnhF family membrane protein	NA	NA	NA
SL1344_RS27245		YshB family small membrane protein	NA	NA	NA
SL1344_RS27425		hypothetical protein	NA	NA	NA
SL1344_RS27515		YdaE family protein	NA	NA	NA
SL1344_RS27765		rho operon leader peptide	NA	NA	NA
SL1344_RS04585	clpS	ATP-dependent Clp protease adapter ClpS	O	ATP-dependent Clp protease adapter protein ClpS	Posttranslational modification, protein turnover, chaperones
SL1344_RS04590	clpA	ATP-dependent Clp protease ATP-binding subunit ClpA	O	ATP-dependent Clp protease, ATP-binding subunit ClpA	Posttranslational modification, protein turnover, chaperones
SL1344_RS02300	lon	endopeptidase La	O	ATP-dependent Lon protease, bacterial type	Posttranslational modification, protein turnover, chaperones
SL1344_RS02295	clpX	ATP-dependent protease ATP-binding subunit ClpX	O	ATP-dependent protease Clp, ATPase subunit ClpX	Posttranslational modification, protein turnover, chaperones
SL1344_RS02290	clpP	ATP-dependent Clp endopeptidase proteolytic subunit ClpP	O	ATP-dependent protease ClpP, protease subunit	Posttranslational modification, protein turnover, chaperones
SL1344_RS20145	trxA	thioredoxin TrxA	O	Chaperedoxin CnoX, contains thioredoxin-like and TPR-like domains, YbbN/TrxSC family	Posttranslational modification, protein turnover, chaperones
SL1344_RS16040		YggT family protein	O	Cytochrome b6 maturation protein CCB3/Ycf19 and related maturases, YggT family	Posttranslational modification, protein turnover, chaperones
SL1344_RS05600		molecular chaperone	O	Cytoplasmic chaperone TorD involved in molybdoenzyme TorA maturation	Posttranslational modification, protein turnover, chaperones
SL1344_RS09020	dsbB	disulfide bond formation protein DsbB	O	Disulfide bond formation protein DsbB	Posttranslational modification, protein turnover, chaperones
SL1344_RS00480	djlA	co-chaperone DjlA	O	DnaJ domain-containing protein	Posttranslational modification, protein turnover, chaperones
SL1344_RS01035	erpA	iron-sulfur cluster insertion protein ErpA	O	Fe-S cluster assembly iron-binding protein IscA	Posttranslational modification, protein turnover, chaperones
SL1344_RS06800	sufA	Fe-S cluster assembly scaffold SufA	O	Fe-S cluster assembly iron-binding protein IscA	Posttranslational modification, protein turnover, chaperones
SL1344_RS06805	sufB	Fe-S cluster assembly protein SufB	O	Fe-S cluster assembly scaffold protein SufB	Posttranslational modification, protein turnover, chaperones
SL1344_RS18115	nfuA	Fe-S biogenesis protein NfuA	O	Fe-S cluster biogenesis protein NfuA, 4Fe-4S-binding domain	Posttranslational modification, protein turnover, chaperones
SL1344_RS22570	fklB	FKBP-type peptidyl-prolyl cis-trans isomerase	O	FKBP-type peptidyl-prolyl cis-trans isomerase	Posttranslational modification, protein turnover, chaperones
SL1344_RS02285	tig	trigger factor	O	FKBP-type peptidyl-prolyl cis-trans isomerase (trigger factor)	Posttranslational modification, protein turnover, chaperones
SL1344_RS15770	ygfZ	tRNA-modifying protein YgfZ	O	Folate-binding protein YgfZ, synthesis and repair of Fe-S clusters	Posttranslational modification, protein turnover, chaperones
SL1344_RS19075	grxC	glutaredoxin 3	O	Glutaredoxin	Posttranslational modification, protein turnover, chaperones
SL1344_RS14530	nrdH	glutaredoxin-like protein NrdH	O	Glutaredoxin	Posttranslational modification, protein turnover, chaperones
SL1344_RS07120	grxD	monothiol glutaredoxin 4	O	Glutaredoxin-related protein	Posttranslational modification, protein turnover, chaperones
SL1344_RS07210	gstA	glutathione transferase GstA	O	Glutathione S-transferase	Posttranslational modification, protein turnover, chaperones
SL1344_RS17265	sspA	stringent starvation protein SspA	O	Glutathione S-transferase	Posttranslational modification, protein turnover, chaperones
SL1344_RS08210	hslJ	heat shock protein HslJ	O	Heat shock protein HslJ	Posttranslational modification, protein turnover, chaperones
SL1344_RS05300	hspQ	heat shock protein HspQ	O	Heat shock protein HspQ	Posttranslational modification, protein turnover, chaperones
SL1344_RS02545		NfeD family protein	O	Membrane protein implicated in regulation of membrane protease activity	Posttranslational modification, protein turnover, chaperones
SL1344_RS01130	rseP	sigma E protease regulator RseP	O	Membrane-associated protease RseP, regulator of RpoE activity	Posttranslational modification, protein turnover, chaperones
SL1344_RS18175	glpG	rhomboid family intramembrane serine protease GlpG	O	Membrane-associated serine protease, rhomboid family	Posttranslational modification, protein turnover, chaperones
SL1344_RS06025	cobB	Sir2 family NAD+-dependent deacetylase	O	NAD-dependent protein deacetylase, SIR2 family	Posttranslational modification, protein turnover, chaperones
SL1344_RS22625	msrA	peptide-methionine (S)-S-oxide reductase MsrA	O	Peptide methionine sulfoxide reductase MsrA	Posttranslational modification, protein turnover, chaperones
SL1344_RS06415	msrB	peptide-methionine (R)-S-oxide reductase MsrB	O	Peptide methionine sulfoxide reductase MsrB	Posttranslational modification, protein turnover, chaperones
SL1344_RS02720	ppiB	peptidylprolyl isomerase B	O	Peptidyl-prolyl cis-trans isomerase (rotamase) - cyclophilin family	Posttranslational modification, protein turnover, chaperones
SL1344_RS00245	fkpB	FKBP-type peptidyl-prolyl cis-trans isomerase	O	Peptidyl-prolyl cis-trans isomerase, FKBP type	Posttranslational modification, protein turnover, chaperones
SL1344_RS17835	slyD	peptidylprolyl isomerase	O	Peptidyl-prolyl cis-trans isomerase, FKBP type	Posttranslational modification, protein turnover, chaperones
SL1344_RS20120	ppiC	peptidylprolyl isomerase PpiC	O	Peptidyl-prolyl isomerase, parvulin family	Posttranslational modification, protein turnover, chaperones
SL1344_RS02310	ppiD	peptidylprolyl isomerase	O	Peptidyl-prolyl isomerase, parvulin family	Posttranslational modification, protein turnover, chaperones
SL1344_RS00470	surA	peptidylprolyl isomerase SurA	O	Peptidyl-prolyl isomerase, parvulin family	Posttranslational modification, protein turnover, chaperones
SL1344_RS21415	zraP	zinc resistance sensor/chaperone ZraP	O	Periplasmic chaperone Spy, Spy/CpxP family	Posttranslational modification, protein turnover, chaperones
SL1344_RS08580	sohB	protease SohB	O	Periplasmic serine protease, ClpP class	Posttranslational modification, protein turnover, chaperones
SL1344_RS06435	sppA	signal peptide peptidase SppA	O	Periplasmic serine protease, ClpP class	Posttranslational modification, protein turnover, chaperones
SL1344_RS17295	degQ	serine endoprotease DegQ	O	Periplasmic serine protease, S1-C subfamily, contain C-terminal PDZ domain	Posttranslational modification, protein turnover, chaperones
SL1344_RS17300	degS	outer membrane-stress sensor serine endopeptidase DegS	O	Periplasmic serine protease, S1-C subfamily, contain C-terminal PDZ domain	Posttranslational modification, protein turnover, chaperones
SL1344_RS12785	bcp	thioredoxin-dependent thiol peroxidase	O	Peroxiredoxin	Posttranslational modification, protein turnover, chaperones
SL1344_RS08395	tpx	thiol peroxidase	O	Peroxiredoxin	Posttranslational modification, protein turnover, chaperones
SL1344_RS05245		Lon protease family protein	O	Predicted ATP-dependent protease	Posttranslational modification, protein turnover, chaperones
SL1344_RS20540	dsbA	thiol:disulfide interchange protein DsbA	O	Protein thiol-disulfide isomerase DsbC	Posttranslational modification, protein turnover, chaperones
SL1344_RS15740	dsbC	bifunctional protein-disulfide isomerase/oxidoreductase DsbC	O	Protein thiol-disulfide isomerase DsbC	Posttranslational modification, protein turnover, chaperones
SL1344_RS21140		[formate-C-acetyltransferase]-activating enzyme	O	Pyruvate-formate lyase-activating enzyme	Posttranslational modification, protein turnover, chaperones
SL1344_RS18050	hslO	Hsp33 family molecular chaperone HslO	O	Redox-regulated molecular chaperone, HSP33 family	Posttranslational modification, protein turnover, chaperones
SL1344_RS17260	sspB	ClpXP protease specificity-enhancing factor	O	Stringent starvation protein B, binds SsrA peptide	Posttranslational modification, protein turnover, chaperones
SL1344_RS15760	sdhE	FAD assembly factor SdhE	O	Succinate dehydrogenase flavin-adding protein, antitoxin component of the CptAB toxin-antitoxin module	Posttranslational modification, protein turnover, chaperones
SL1344_RS04655	trxB	thioredoxin-disulfide reductase	O	Thioredoxin reductase	Posttranslational modification, protein turnover, chaperones
SL1344_RS15920		M48 family metallopeptidase	O	Zn-dependent protease with chaperone function	Posttranslational modification, protein turnover, chaperones
SL1344_RS22605	cysQ	3'(2'),5'-bisphosphate nucleotidase CysQ	P	3'-Phosphoadenosine 5'-phosphosulfate (PAPS) 3'-phosphatase	Inorganic ion transport and metabolism
SL1344_RS03905		ABC transporter ATP-binding protein	P	ABC-type cobalamin/Fe3+-siderophores transport system, ATPase component	Inorganic ion transport and metabolism
SL1344_RS01240	metQ	methionine ABC transporter substrate-binding lipoprotein MetQ	P	ABC-type metal ion transport system, periplasmic component/surface antigen	Inorganic ion transport and metabolism
SL1344_RS03940	modF	molybdate ABC transporter ATP-binding protein ModF	P	ABC-type molybdenum transport system, ATPase component ModF/photorepair protein PhrA	Inorganic ion transport and metabolism
SL1344_RS19860	pstS	phosphate ABC transporter substrate-binding protein PstS	P	ABC-type phosphate transport system, periplasmic component	Inorganic ion transport and metabolism
SL1344_RS19855	pstC	phosphate ABC transporter permease PstC	P	ABC-type phosphate transport system, permease component	Inorganic ion transport and metabolism
SL1344_RS09460	znuA	zinc ABC transporter substrate-binding protein ZnuA	P	ABC-type Zn2+ transport system, periplasmic component/surface adhesin ZnuA	Inorganic ion transport and metabolism
SL1344_RS21810	aphA	acid phosphatase AphA	P	Acid phosphatase, class B	Inorganic ion transport and metabolism
SL1344_RS17120		calcium/sodium antiporter	P	Ca2+/Na+ antiporter	Inorganic ion transport and metabolism
SL1344_RS00870	can	carbonate dehydratase	P	Carbonic anhydrase	Inorganic ion transport and metabolism
SL1344_RS21100	katG	catalase/peroxidase HPI	P	Catalase (peroxidase I)	Inorganic ion transport and metabolism
SL1344_RS09540	cutC	copper homeostasis protein CutC	P	Copper homeostasis protein CutC	Inorganic ion transport and metabolism
SL1344_RS13665	yfiH	purine nucleoside phosphorylase YfiH	P	Copper oxidase (laccase) domain	Inorganic ion transport and metabolism
SL1344_RS09380	yobA	CopC domain-containing protein YobA	P	Copper-binding protein CopC (methionine-rich)	Inorganic ion transport and metabolism
SL1344_RS05115	sodC1	superoxide dismutase [Cu-Zn] SodC1	P	Cu/Zn superoxide dismutase	Inorganic ion transport and metabolism
SL1344_RS16090		oxidative damage protection protein	P	Fe-S cluster biosynthesis and repair protein YggX	Inorganic ion transport and metabolism
SL1344_RS03500	fur	ferric iron uptake transcriptional regulator	P	Fe2+ or Zn2+ uptake regulation protein Fur/Zur	Inorganic ion transport and metabolism
SL1344_RS18085	feoA	ferrous iron transporter A	P	Fe2+ transport protein FeoA	Inorganic ion transport and metabolism
SL1344_RS18090	feoB	Fe(2+) transporter permease subunit FeoB	P	Fe2+ transporter FeoB	Inorganic ion transport and metabolism
SL1344_RS23345	fhuF	siderophore-iron reductase FhuF	P	Ferric iron reductase protein FhuF, involved in iron transport	Inorganic ion transport and metabolism
SL1344_RS16555		inorganic triphosphatase	P	Inorganic triphosphatase YgiF, contains CYTH and CHAD domains	Inorganic ion transport and metabolism
SL1344_RS19975	kup	low affinity potassium transporter Kup	P	K+ uptake protein Kup	Inorganic ion transport and metabolism
SL1344_RS22865	mgtA	magnesium-translocating P-type ATPase	P	Magnesium-transporting ATPase (P-type)	Inorganic ion transport and metabolism
SL1344_RS20320	corA	magnesium/cobalt transporter CorA	P	Mg2+ and Co2+ transporter CorA	Inorganic ion transport and metabolism
SL1344_RS03370	corC	CNNM family magnesium/cobalt transport protein CorC	P	Mg2+ and Co2+ transporter CorC, contains CBS pair and CorC-HlyC domains	Inorganic ion transport and metabolism
SL1344_RS16615		siderophore-interacting protein	P	NADPH-dependent ferric siderophore reductase, contains FAD-binding and SIP domains	Inorganic ion transport and metabolism
SL1344_RS22020	proP	glycine betaine/L-proline transporter ProP	P	Nitrate/nitrite transporter NarK	Inorganic ion transport and metabolism
SL1344_RS11040	rcnB	Ni(II)/Co(II) efflux transporter accessory subunit RcnB	P	Periplasmic regulator RcnB of Ni and Co efflux	Inorganic ion transport and metabolism
SL1344_RS19840	phoU	phosphate signaling complex protein PhoU	P	Phosphate uptake regulator PhoU	Inorganic ion transport and metabolism
SL1344_RS18495	pitA	inorganic phosphate transporter PitA	P	Phosphate/sulfate permease	Inorganic ion transport and metabolism
SL1344_RS09375	copD	copper homeostasis membrane protein CopD	P	Putative copper export protein	Inorganic ion transport and metabolism
SL1344_RS18180	glpE	thiosulfate sulfurtransferase GlpE	P	Rhodanese-related sulfurtransferase	Inorganic ion transport and metabolism
SL1344_RS19080		rhodanese-like domain-containing protein	P	Rhodanese-related sulfurtransferase	Inorganic ion transport and metabolism
SL1344_RS17815	tusD	sulfurtransferase complex subunit TusD	P	Sulfur relay (sulfurtransferase) complex TusBCD TusD component, DsrE family	Inorganic ion transport and metabolism
SL1344_RS08830		DsrE/DsrF/TusD sulfur relay family protein	P	Sulfur relay (sulfurtransferase) complex TusBCD TusD component, DsrE family	Inorganic ion transport and metabolism
SL1344_RS20845	sodA	superoxide dismutase [Mn]	P	Superoxide dismutase	Inorganic ion transport and metabolism
SL1344_RS07110	sodB	superoxide dismutase [Fe]	P	Superoxide dismutase	Inorganic ion transport and metabolism
SL1344_RS15555		TerC family protein	P	Tellurite resistance membrane protein TerC	Inorganic ion transport and metabolism
SL1344_RS05865		nucleoside triphosphate pyrophosphatase	Q	7-methyl-GTP pyrophosphatase and related NTP pyrophosphatases, Maf/HAM1 superfamily	Secondary metabolites biosynthesis, transport and catabolism
SL1344_RS17410		nucleoside triphosphate pyrophosphatase	Q	7-methyl-GTP pyrophosphatase and related NTP pyrophosphatases, Maf/HAM1 superfamily	Secondary metabolites biosynthesis, transport and catabolism
SL1344_RS01290	dkgB	2,5-didehydrogluconate reductase DkgB	Q	Aldo/keto reductase, related to diketogulonate reductase	Secondary metabolites biosynthesis, transport and catabolism
SL1344_RS07885	nhoA	N-hydroxyarylamine O-acetyltransferase	Q	Arylamine N-acetyltransferase	Secondary metabolites biosynthesis, transport and catabolism
SL1344_RS07130	gloA	lactoylglutathione lyase	Q	Catechol 2,3-dioxygenase or related enzyme, vicinal oxygen chelate (VOC) family	Secondary metabolites biosynthesis, transport and catabolism
SL1344_RS16125		VOC family protein	Q	Catechol 2,3-dioxygenase or related enzyme, vicinal oxygen chelate (VOC) family	Secondary metabolites biosynthesis, transport and catabolism
SL1344_RS08685		YciI family protein	Q	YciI superfamily enzyme, includes 5-CHQ dehydrochlorinase, contains active-site pHis	Secondary metabolites biosynthesis, transport and catabolism
SL1344_RS23500	ettA	energy-dependent translational throttle protein EttA	R	ATPase components of ABC transporters with duplicated ATPase domains	General function prediction only
SL1344_RS18110	gntX	DNA utilization protein GntX	R	DNA utilization protein ComFC/GntX, contains phosphoribosyltransferase domain	General function prediction only
SL1344_RS22220		FxsA family protein	R	FxsA protein affecting phage T7 exclusion by the F plasmid, UPF0716 family	General function prediction only
SL1344_RS04850		MBL fold metallo-hydrolase	R	Glyoxylase or a related metal-dependent hydrolase, beta-lactamase superfamily II	General function prediction only
SL1344_RS22620		hemolysin family protein	R	Hemolysin-related protein, contains CBS domains, UPF0053 family	General function prediction only
SL1344_RS21695	psiE	phosphate-starvation-inducible protein PsiE	R	Phosphate starvation-inducible membrane PsiE (function unknown)	General function prediction only
SL1344_RS08760	rssA	patatin-like phospholipase RssA	R	Predicted acylesterase/phospholipase RssA, containd patatin domain	General function prediction only
SL1344_RS23050		ATP-binding protein	R	Predicted ATP-binding protein involved in virulence	General function prediction only
SL1344_RS05295		CoA-binding protein	R	Predicted CoA-binding protein	General function prediction only
SL1344_RS05970	ycfP	alpha/beta hydrolase YcfP	R	Predicted esterase YcpF, UPF0227 family	General function prediction only
SL1344_RS16455	yqiA	esterase YqiA	R	Predicted esterase YcpF, UPF0227 family	General function prediction only
SL1344_RS18490		NAD(P)/FAD-dependent oxidoreductase	R	Predicted flavoprotein YhiN	General function prediction only
SL1344_RS17870		hydrolase	R	Predicted hydrolase of the alpha/beta-hydrolase fold	General function prediction only
SL1344_RS12760		neutral zinc metallopeptidase	R	Predicted metalloprotease	General function prediction only
SL1344_RS20740	fdnG	formate dehydrogenase-N subunit alpha	R	Predicted molibdopterin-dependent oxidoreductase YjgC	General function prediction only
SL1344_RS16900		N-acetyltransferase	R	Predicted N-acetyltransferase YhbS	General function prediction only
SL1344_RS22165		GNAT family N-acetyltransferase	R	Predicted N-acetyltransferase YhbS	General function prediction only
SL1344_RS12450		bile acid:sodium symporter family protein	R	Predicted Na+-dependent transporter YfeH	General function prediction only
SL1344_RS12045	yfcE	phosphodiesterase	R	Predicted phosphodiesterase, calcineurin family	General function prediction only
SL1344_RS15995		SprT family zinc-dependent metalloprotease	R	Predicted Zn-dependent metalloprotease, SprT family	General function prediction only
SL1344_RS18615		pitrilysin family protein	R	Predicted Zn-dependent peptidase, M16 family	General function prediction only
SL1344_RS06335		DUF333 domain-containing protein	R	Putative hemolysin	General function prediction only
SL1344_RS08215		DUF333 domain-containing protein	R	Putative hemolysin	General function prediction only
SL1344_RS20480		IMPACT family protein	R	Putative translation regulator, IMPACT (imprinted ancient) protein family	General function prediction only
SL1344_RS16385		YgiQ family radical SAM protein	R	Radical SAM superfamily enzyme YgiQ, UPF0313 family	General function prediction only
SL1344_RS21985	yjcO	Sel1 family TPR-like repeat protein YjcO	R	TPR repeat	General function prediction only
SL1344_RS01305		endonuclease/exonuclease/phosphatase family protein	R	Uncharacterized conserved protein YafD, endonuclease/exonuclease/phosphatase (EEP) superfamily	General function prediction only
SL1344_RS16880		NAD(P)H-binding protein	R	Uncharacterized conserved protein YbjT, contains NAD(P)-binding and DUF2867 domains	General function prediction only
SL1344_RS06380		YeaH/YhbH family protein	R	Uncharacterized conserved protein YeaH/YhbH, required for sporulation, DUF444 family	General function prediction only
SL1344_RS09040		YcgN family cysteine cluster protein	R	Uncharacterized cysteine cluster protein YcgN, CxxCxxCC family	General function prediction only
SL1344_RS18875		protein bax	R	Uncharacterized FlgJ-related protein	General function prediction only
SL1344_RS06330		GlsB/YeaQ/YmgE family stress response membrane protein	R	Uncharacterized membrane protein YeaQ/YmgE, transglycosylase-associated protein family	General function prediction only
SL1344_RS17885		OsmC family protein	R	Uncharacterized OsmC-related protein	General function prediction only
SL1344_RS22015		zinc ribbon domain-containing protein YjdM	R	Uncharacterized Zn-ribbon-containing protein	General function prediction only
SL1344_RS08540		LapA family protein	S	Lipopolysaccharide assembly protein YciS/LapA, DUF1049 family	Function unknown
SL1344_RS04565		VirK/YbjX family protein	S	Outer membrane protein VirK/YbjX involved in antimicrobial peptide resistance, DUF535 family	Function unknown
SL1344_RS22265	ecnB	lipoprotein toxin entericidin B	S	Predicted small secreted protein	Function unknown
SL1344_RS22260		entericidin A/B family lipoprotein	S	Predicted small secreted protein	Function unknown
SL1344_RS20290		lipoprotein	S	Small periplasmic lipoprotein YifL (function unknown)	Function unknown
SL1344_RS17830		protein SlyX	S	Uncharacterized coiled-coil protein SlyX (sensitive to lysis X)	Function unknown
SL1344_RS18450		DcrB family lipoprotein	S	Uncharacterized conserved protein	Function unknown
SL1344_RS17580	smg	DUF494 family protein Smg	S	Uncharacterized conserved protein Smg, DUF494 family	Function unknown
SL1344_RS01210		YaeQ family protein	S	Uncharacterized conserved protein YaeQ, suppresses RfaH defect	Function unknown
SL1344_RS02525		TraB/GumN family protein	S	Uncharacterized conserved protein YbaP, TraB family	Function unknown
SL1344_RS06900	mlrB	transcriptional regulator MlrB	S	Uncharacterized conserved protein YbgA, DUF1722 family	Function unknown
SL1344_RS04845		YcbK family protein	S	Uncharacterized conserved protein YcbK, DUF882 family	Function unknown
SL1344_RS05755		YceH family protein	S	Uncharacterized conserved protein YceH, UPF0502 family	Function unknown
SL1344_RS05950		YcfL family protein	S	Uncharacterized conserved protein YcfL	Function unknown
SL1344_RS17520		membrane protein	S	Uncharacterized conserved protein YcfL	Function unknown
SL1344_RS08765		YchJ family protein	S	Uncharacterized conserved protein YchJ, contains N- and C-terminal SEC-C domains	Function unknown
SL1344_RS07285		YdgA family protein	S	Uncharacterized conserved protein YdgA, DUF945 family	Function unknown
SL1344_RS06420		YeaC family protein	S	Uncharacterized conserved protein YeaC, DUF1315 family	Function unknown
SL1344_RS06345		DUF488 domain-containing protein	S	Uncharacterized conserved protein YeaO, DUF488 family	Function unknown
SL1344_RS09695		YecA family protein	S	Uncharacterized conserved protein YecA, UPF0149 family, contains C-terminal Zn-binding SEC-C motif	Function unknown
SL1344_RS05515		lysozyme inhibitor LprI family protein	S	Uncharacterized conserved protein YecT, DUF1311 family	Function unknown
SL1344_RS10595		DUF496 family protein	S	Uncharacterized conserved protein YeeX, DUF496 family	Function unknown
SL1344_RS11440		YejL family protein	S	Uncharacterized conserved protein YejL, UPF0352 family	Function unknown
SL1344_RS11980		YfbU family protein	S	Uncharacterized conserved protein YfbU, UPF0304 family	Function unknown
SL1344_RS15825		YecA family protein	S	Uncharacterized conserved protein YgfB, UPF0149 family	Function unknown
SL1344_RS16075		YggL family protein	S	Uncharacterized conserved protein YggL, DUF469 family	Function unknown
SL1344_RS16045	yggU	DUF167 family protein YggU	S	Uncharacterized conserved protein YggU, UPF0235/DUF167 family	Function unknown
SL1344_RS16480		DUF1190 family protein	S	Uncharacterized conserved protein YgiB, UPF0441/DUF1190 family, involved in bioifilm formation	Function unknown
SL1344_RS16890		YhbP family protein	S	Uncharacterized conserved protein YhbP, UPF0306 family	Function unknown
SL1344_RS20060	maoP	macrodomain Ori organization protein MaoP	S	Uncharacterized conserved protein YifE, UPF0438 family	Function unknown
SL1344_RS20300		DUF484 domain-containing protein	S	Uncharacterized conserved protein YigA, DUF484 family	Function unknown
SL1344_RS20530		YihD family protein	S	Uncharacterized conserved protein YihD, DUF1040 family	Function unknown
SL1344_RS21400		YjaG family protein	S	Uncharacterized conserved protein YjaG, DUF416 family	Function unknown
SL1344_RS23090		YjhX family toxin	S	Uncharacterized conserved protein YjhX, UPF0386/DUF2084 family	Function unknown
SL1344_RS09105		YoaH family protein	S	Uncharacterized conserved protein YoaH, UPF0181 family	Function unknown
SL1344_RS15340		YqcC family protein	S	Uncharacterized conserved protein YqcC, DUF446 family	Function unknown
SL1344_RS16995		DUF1963 domain-containing protein	S	Uncharacterized conserved protein YwqG, DUF1963 family	Function unknown
SL1344_RS22160		DUF1778 domain-containing protein	S	Uncharacterized conserved protein, DUF1778 family	Function unknown
SL1344_RS12455		DUF3820 family protein	S	Uncharacterized conserved protein, DUF3820 family	Function unknown
SL1344_RS02375		YbaY family lipoprotein	S	Uncharacterized lipoprotein YbaY	Function unknown
SL1344_RS02455		DUF454 family protein	S	Uncharacterized membrane protein YbaN, DUF454 family	Function unknown
SL1344_RS09525		MAPEG family protein	S	Uncharacterized membrane protein YecN, MAPEG domain	Function unknown
SL1344_RS01040		TRIC cation channel family protein	S	Uncharacterized membrane protein YeiH	Function unknown
SL1344_RS11985	yfbV	terminus macrodomain insulation protein YfbV	S	Uncharacterized membrane protein YfbV, UPF0208 family	Function unknown
SL1344_RS15420		DUF423 domain-containing protein	S	Uncharacterized membrane protein YgdD, TMEM256/DUF423 family	Function unknown
SL1344_RS20980		DUF805 domain-containing protein	S	Uncharacterized membrane protein YhaH, DUF805 family	Function unknown
SL1344_RS17465		YhdT family protein	S	Uncharacterized membrane protein YhdT	Function unknown
SL1344_RS19595		YidH family protein	S	Uncharacterized membrane protein YidH, DUF202 family	Function unknown
SL1344_RS16695		phage holin family protein	S	Uncharacterized membrane protein YqjE	Function unknown
SL1344_RS23405		DUF1328 family protein	S	Uncharacterized membrane protein YtjA, UPF0391 family	Function unknown
SL1344_RS17290	zapG	Z-ring associated protein ZapG	S	Uncharacterized membrane-anchored protein YhcB, DUF1043 family	Function unknown
SL1344_RS03035		YbdD/YjiX family protein	S	Uncharacterized short protein YbdD, DUF466 family	Function unknown
SL1344_RS19240		YicC/YloC family endoribonuclease	S	Uncharacterized stationary-phase protein YicC, UPF0701 family	Function unknown
SL1344_RS15295	relA	GTP diphosphokinase	T	(p)ppGpp synthase/hydrolase, HD superfamily	Signal transduction mechanisms
SL1344_RS19275	spoT	bifunctional GTP diphosphokinase/guanosine-3',5'-bis pyrophosphate 3'-pyrophosphohydrolase	T	(p)ppGpp synthase/hydrolase, HD superfamily	Signal transduction mechanisms
SL1344_RS16460	cpdA	3',5'-cyclic-AMP phosphodiesterase	T	3',5'-cyclic AMP phosphodiesterase CpdA	Signal transduction mechanisms
SL1344_RS17090	ibaG	BolA family iron metabolism protein IbaG	T	Acid stress protein IbaG/YrbA, BolA-like family	Signal transduction mechanisms
SL1344_RS20260	cyaA	class I adenylate cyclase	T	Adenylate cyclase, class I	Signal transduction mechanisms
SL1344_RS17890	crp	cAMP-activated global transcriptional regulator CRP	T	cAMP-binding domain of CRP or a regulatory subunit of cAMP-dependent protein kinases	Signal transduction mechanisms
SL1344_RS02225		YajQ family cyclic di-GMP-binding protein	T	Cyclic di-GMP-binding protein YajQ, UPF0234 family	Signal transduction mechanisms
SL1344_RS19510	uhpA	transcriptional regulator UhpA	T	DNA-binding response regulator, FixJ family, consists of REC and HTH domains	Signal transduction mechanisms
SL1344_RS23335	bglJ	DNA-binding transcriptional activator BglJ	T	DNA-binding response regulator, NarL/FixJ family, contains REC and HTH domains	Signal transduction mechanisms
SL1344_RS11655	rcsB	response regulator transcription factor RcsB	T	DNA-binding response regulator, NarL/FixJ family, contains REC and HTH domains	Signal transduction mechanisms
SL1344_RS23535	creB	two-component system response regulator CreB	T	DNA-binding response regulator, OmpR family, contains REC and winged-helix (wHTH) domain	Signal transduction mechanisms
SL1344_RS18070	ompR	two-component system response regulator OmpR	T	DNA-binding response regulator, OmpR family, contains REC and winged-helix (wHTH) domain	Signal transduction mechanisms
SL1344_RS02035	phoB	phosphate response regulator transcription factor PhoB	T	DNA-binding response regulator, OmpR family, contains REC and winged-helix (wHTH) domain	Signal transduction mechanisms
SL1344_RS06080	phoP	two-component system response regulator PhoP	T	DNA-binding response regulator, OmpR family, contains REC and winged-helix (wHTH) domain	Signal transduction mechanisms
SL1344_RS22035	pmrA	two-component system response regulator PmrA	T	DNA-binding response regulator, OmpR family, contains REC and winged-helix (wHTH) domain	Signal transduction mechanisms
SL1344_RS07330	rstA	two-component system response regulator RstA	T	DNA-binding response regulator, OmpR family, contains REC and winged-helix (wHTH) domain	Signal transduction mechanisms
SL1344_RS19685	torR	two-component system response regulator TorR	T	DNA-binding response regulator, OmpR family, contains REC and winged-helix (wHTH) domain	Signal transduction mechanisms
SL1344_RS17435	csrD	RNase E specificity factor CsrD	T	EAL domain, c-di-GMP-specific phosphodiesterase class I (or its enzymatically inactive variant)	Signal transduction mechanisms
SL1344_RS12485	ptsH	phosphocarrier protein Hpr	T	HPr or related phosphotransfer protein	Signal transduction mechanisms
SL1344_RS18065	envZ	two-component system sensor histidine kinase EnvZ	T	K+-sensing histidine kinase KdpD	Signal transduction mechanisms
SL1344_RS13125	glnB	nitrogen regulatory protein P-II	T	Nitrogen regulatory protein PII	Signal transduction mechanisms
SL1344_RS18505	uspA	universal stress protein UspA	T	Nucleotide-binding universal stress protein, UspA family	Signal transduction mechanisms
SL1344_RS08290	uspE	universal stress protein UspE	T	Nucleotide-binding universal stress protein, UspA family	Signal transduction mechanisms
SL1344_RS03100	uspG	universal stress protein UspG	T	Nucleotide-binding universal stress protein, UspA family	Signal transduction mechanisms
SL1344_RS23530	creA	protein CreA	T	Periplasmic catabolite regulation protein CreA (function unknown)	Signal transduction mechanisms
SL1344_RS11785	pmrG	lipopolysaccharide core heptose(II)-phosphate phosphatase PmrG	T	Phosphohistidine phosphatase SixA	Signal transduction mechanisms
SL1344_RS12245	sixA	phosphohistidine phosphatase SixA	T	Phosphohistidine phosphatase SixA	Signal transduction mechanisms
SL1344_RS20595	typA	ribosome-dependent GTPase TypA	T	Predicted membrane GTPase TypA/BipA involved in stress response	Signal transduction mechanisms
SL1344_RS03210	ybeD	DUF493 family protein YbeD	T	Putative lipoate-binding regulatory protein, UPF0250 family	Signal transduction mechanisms
SL1344_RS08850	sirB1	invasion regulator SirB1	T	Regulator of sirC expression, contains transglutaminase-like and TPR domains	Signal transduction mechanisms
SL1344_RS20535		serine/threonine protein kinase	T	Ser/Thr protein kinase RdoA involved in Cpx stress response, MazF antagonist	Signal transduction mechanisms
SL1344_RS06075	phoQ	two-component system sensor histidine kinase PhoQ	T	Signal transduction histidine kinase	Signal transduction mechanisms
SL1344_RS08815	narX	nitrate/nitrite two-component system sensor histidine kinase NarX	T	Signal transduction histidine kinase ComP	Signal transduction mechanisms
SL1344_RS21420	zraS	two-component system sensor histidine kinase ZraS	T	Signal transduction histidine kinase NtrB, nitrogen specific	Signal transduction mechanisms
SL1344_RS19505	uhpB	signal transduction histidine-protein kinase/phosphatase UhpB	T	Signal transduction histidine kinase UhpB, glucose-6-phosphate specific	Signal transduction mechanisms
SL1344_RS09220	proQ	RNA chaperone ProQ	T	sRNA-binding protein ProQ	Signal transduction mechanisms
SL1344_RS22390	hfq	RNA chaperone Hfq	T	sRNA-binding regulator protein Hfq	Signal transduction mechanisms
SL1344_RS16335	exbB	tol-pal system-associated acyl-CoA thioesterase	U	Biopolymer transport protein ExbB/TolQ	Intracellular trafficking, secretion, and vesicular transport
SL1344_RS03775	tolQ	Tol-Pal system protein TolQ	U	Biopolymer transport protein ExbB/TolQ	Intracellular trafficking, secretion, and vesicular transport
SL1344_RS03790	tolB	Tol-Pal system beta propeller repeat protein TolB	U	Periplasmic component TolB of the Tol biopolymer transport system	Intracellular trafficking, secretion, and vesicular transport
SL1344_RS19070	secB	protein-export chaperone SecB	U	Preprotein translocase subunit SecB	Intracellular trafficking, secretion, and vesicular transport
SL1344_RS21290	secE	preprotein translocase subunit SecE	U	Preprotein translocase subunit SecE	Intracellular trafficking, secretion, and vesicular transport
SL1344_RS17005	secG	preprotein translocase subunit SecG	U	Protein translocase subunit SecG	Intracellular trafficking, secretion, and vesicular transport
SL1344_RS02080	yajC	preprotein translocase subunit YajC	U	Protein translocase subunit YajC	Intracellular trafficking, secretion, and vesicular transport
SL1344_RS13230	lepB	signal peptidase I	U	Signal peptidase I	Intracellular trafficking, secretion, and vesicular transport
SL1344_RS13805	ffh	signal recognition particle protein	U	Signal recognition particle GTPase	Intracellular trafficking, secretion, and vesicular transport
SL1344_RS18405	ftsY	signal recognition particle-docking protein FtsY	U	Signal recognition particle GTPase FtsY	Intracellular trafficking, secretion, and vesicular transport
SL1344_RS20425	tatA	Sec-independent protein translocase subunit TatA	U	Twin-arginine protein secretion pathway components TatA and TatB	Intracellular trafficking, secretion, and vesicular transport
SL1344_RS20430	tatB	Sec-independent protein translocase protein TatB	U	Twin-arginine protein secretion pathway components TatA and TatB	Intracellular trafficking, secretion, and vesicular transport
SL1344_RS03190	tatE	twin-arginine translocase subunit TatE	U	Twin-arginine protein secretion pathway components TatA and TatB	Intracellular trafficking, secretion, and vesicular transport
SL1344_RS01345		ImpA family type VI secretion system protein	U	Type VI protein secretion system component TssA1/VasJ/EvfE, contains ImpA_N domain	Intracellular trafficking, secretion, and vesicular transport
SL1344_RS02105	yajD	HNH nuclease YajD	V	5-methylcytosine-specific restriction endonuclease McrA	Defense mechanisms
SL1344_RS09505	nudB	dihydroneopterin triphosphate diphosphatase	V	8-oxo-dGTP pyrophosphatase MutT and related house-cleaning NTP pyrophosphohydrolases, NUDIX family	Defense mechanisms
SL1344_RS15540	rppH	RNA pyrophosphohydrolase	V	8-oxo-dGTP pyrophosphatase MutT and related house-cleaning NTP pyrophosphohydrolases, NUDIX family	Defense mechanisms
SL1344_RS00875		ABC transporter ATP-binding protein	V	ABC-type multidrug transport system, ATPase component	Defense mechanisms
SL1344_RS02060		peroxiredoxin	V	Alkyl hydroperoxide reductase subunit AhpC (peroxiredoxin)	Defense mechanisms
SL1344_RS18145		type II toxin-antitoxin system RelB/DinJ family antitoxin	V	Antitoxin component of the RelBE or YafQ-DinJ toxin-antitoxin module	Defense mechanisms
SL1344_RS22875	ridA	2-iminobutanoate/2-iminopropanoate deaminase	V	Enamine deaminase RidA, house cleaning of reactive enamine intermediates, YjgF/YER057c/UK114 family	Defense mechanisms
SL1344_RS07700		RidA family protein	V	Enamine deaminase RidA, house cleaning of reactive enamine intermediates, YjgF/YER057c/UK114 family	Defense mechanisms
SL1344_RS09100		RidA family protein	V	Enamine deaminase RidA, house cleaning of reactive enamine intermediates, YjgF/YER057c/UK114 family	Defense mechanisms
SL1344_RS09225		GAF domain-containing protein	V	GAF domain-containing protein, putative methionine-R-sulfoxide reductase	Defense mechanisms
SL1344_RS17185	elbB	isoprenoid biosynthesis glyoxalase ElbB	V	Glyoxalase ElbB, DJ-1 superfamily	Defense mechanisms
SL1344_RS18485		HlyD family efflux transporter periplasmic adaptor subunit	V	Multidrug resistance efflux pump EmrA	Defense mechanisms
SL1344_RS08240		SMR family transporter	V	Multidrug transporter EmrE and related cation transporters	Defense mechanisms
SL1344_RS13845		RnfH family protein	V	Putative antitoxin component PasI (RatB) of the RatAB toxin-antitoxin module, ubiquitin-RnfH superfamily	Defense mechanisms
SL1344_RS11490		phage holin, lambda family	X	Phage portal protein BeeE	Mobilome: prophages, transposons
SL1344_RS23315	dnaT	primosomal protein DnaT	X	Phage-encoded DNA-binding protein ECs1768, contains HTH and DnaT DNA-binding domains	Mobilome: prophages, transposons
SL1344_RS06090	hflD	high frequency lysogenization protein HflD	X	Regulator of phage lambda lysogenization HflD, binds to CII and stimulates its degradation	Mobilome: prophages, transposons
SL1344_RS13325		RNA-guided endonuclease TnpB family protein	X	Transposase	Mobilome: prophages, transposons
SL1344_RS26565		IS3-like element ISSen1 family transposase	X	Transposase InsO and inactivated derivatives	Mobilome: prophages, transposons

## Sheet: Cluster2
Locus_tag	Gene_symbol	Gene_name	COG_LETTER	COG_NAME	COG_DESCRIPTION
SL1344_RS00325	dapB	4-hydroxy-tetrahydrodipicolinate reductase	E	4-hydroxy-tetrahydrodipicolinate reductase	Amino acid transport and metabolism
SL1344_RS00955	thpR	RNA 2',3'-cyclic phosphodiesterase	J	RNA 2',3'-cyclic phosphodiesterase (2'-5' RNA ligase)	Translation, ribosomal structure and biogenesis
SL1344_RS01080	dapD	2,3,4,5-tetrahydropyridine-2,6-dicarboxylate N-succinyltransferase	E	Tetrahydrodipicolinate N-succinyltransferase	Amino acid transport and metabolism
SL1344_RS01330	rnhA	ribonuclease HI	L	Ribonuclease HI	Replication, recombination and repair
SL1344_RS01340		tRNA-Asp	NA	NA	NA
SL1344_RS01595		class II glutamine amidotransferase	R	Predicted glutamine amidotransferase YafJ	General function prediction only
SL1344_RS01660		uncharacterized gene	NA	NA	NA
SL1344_RS01980		YaiI/YqxD family protein	S	Uncharacterized conserved protein YaiI, UPF0178 family	Function unknown
SL1344_RS02215	yajL	protein deglycase YajL	V	Protein/nucleotide deglycase, PfpI/YajL/DJ-1 family (repair of methylglyoxal-glycated proteins and nucleic acids)	Defense mechanisms
SL1344_RS02275		lipoprotein	S	Uncharacterized lipoprotein YajG	Function unknown
SL1344_RS02280	bolA	transcriptional regulator BolA	K	DNA-binding global transcriptional regulator BolA, affects cell shape, cell division and biofilm formation	Transcription
SL1344_RS02380		MGMT family protein	K	Alkylated DNA nucleotide flippase Atl1, participates in nucleotide excision repair, Ada-like DNA-binding domain	Transcription
SL1344_RS02515	ushA	bifunctional UDP-sugar hydrolase/5'-nucleotidase UshA	F	2',3'-cyclic-nucleotide 2'-phosphodiesterase/5'- or 3'-nucleotidase, 5'-nucleotidase family	Nucleotide transport and metabolism
SL1344_RS02760	fimI	type 1 fimbrial protein subunit FimI	N	Pilin (type 1 fimbrial protein)	Cell motility
SL1344_RS03390	ubiF	3-demethoxyubiquinol 3-hydroxylase	H	2-polyprenyl-6-methoxyphenol hydroxylase and related FAD-dependent oxidoreductases	Coenzyme transport and metabolism
SL1344_RS03455	nagB	glucosamine-6-phosphate deaminase	G	6-phosphogluconolactonase/Glucosamine-6-phosphate isomerase/deaminase	Carbohydrate transport and metabolism
SL1344_RS04715	pflA	pyruvate formate lyase 1-activating protein	O	Pyruvate-formate lyase-activating enzyme	Posttranslational modification, protein turnover, chaperones
SL1344_RS04965		hypothetical protein	NA	NA	NA
SL1344_RS05505		general stress protein	R	General stress protein YciG, contains tandem KGG domains	General function prediction only
SL1344_RS06465		pyrimidine (deoxy)nucleoside triphosphate diphosphatase	F	ADP-ribose pyrophosphatase YjhB, NUDIX family	Nucleotide transport and metabolism
SL1344_RS06510	nadE	ammonia-dependent NAD(+) synthetase	H	NH3-dependent NAD+ synthetase	Coenzyme transport and metabolism
SL1344_RS06675		NlpC/P60 family protein	M	Cell wall-associated hydrolase, NlpC_P60 family	Cell wall/membrane/envelope biogenesis
SL1344_RS07345	ydgH	DUF1471 family protein YdgH	P	Periplasmic ferric-dicitrate binding protein FecR, regulates iron transport	Inorganic ion transport and metabolism
SL1344_RS08545	pgpB	phosphatidylglycerophosphatase B	I	Membrane-associated phospholipid phosphatase	Lipid transport and metabolism
SL1344_RS08605	rnm	RNase AM	F	5'-3' exoribonuclease TrpH/YciV (RNase AM), contains PHP domain	Nucleotide transport and metabolism
SL1344_RS08745	hns	histone-like nucleoid-structuring protein H-NS	K	DNA-binding protein H-NS	Transcription
SL1344_RS08900	pth	aminoacyl-tRNA hydrolase	J	Peptidyl-tRNA hydrolase	Translation, ribosomal structure and biogenesis
SL1344_RS08985	ldcA	muramoyltetrapeptide carboxypeptidase	M	Muramoyltetrapeptide carboxypeptidase LdcA (peptidoglycan recycling)	Cell wall/membrane/envelope biogenesis
SL1344_RS09045		fumarylacetoacetate hydrolase family protein	Q	2-keto-4-pentenoate hydratase/2-oxohepta-3-ene-1,7-dioic acid hydratase (catechol pathway)	Secondary metabolites biosynthesis, transport and catabolism
SL1344_RS09050		YcgL domain-containing protein	S	Uncharacterized conserved protein YcgL, UPF0745 family	Function unknown
SL1344_RS09430	edd	phosphogluconate dehydratase	E	Dihydroxyacid dehydratase/phosphogluconate dehydratase	Amino acid transport and metabolism
SL1344_RS09620	motA	flagellar motor stator protein MotA	N	Flagellar motor component MotA	Cell motility
SL1344_RS09715		tRNA-Leu	NA	NA	NA
SL1344_RS09725		tRNA-Gly	NA	NA	NA
SL1344_RS09775	tcyJ	cystine ABC transporter substrate-binding protein	E	ABC-type amino acid transport/signal transduction system, periplasmic component/domain	Amino acid transport and metabolism
SL1344_RS09800		FliC/FljB family flagellin	N	Flagellin and related hook-associated protein FlgL	Cell motility
SL1344_RS09825	yedD	lipoprotein YedD	NA	NA	NA
SL1344_RS09970	drpB	cell division protein DrpB	NA	NA	NA
SL1344_RS10300		tRNA-Asn	NA	NA	NA
SL1344_RS11115		ABC transporter permease	E	ABC-type proline/glycine betaine transport system, permease component	Amino acid transport and metabolism
SL1344_RS11170	dusC	tRNA dihydrouridine(16) synthase DusC	J	tRNA-dihydrouridine synthase	Translation, ribosomal structure and biogenesis
SL1344_RS11220	sanA	outer membrane permeability protein SanA	M	Uncharacterized periplasmic protein SanA, affects membrane permeability for vancomycin	Cell wall/membrane/envelope biogenesis
SL1344_RS11355	yeiP	elongation factor P-like protein YeiP	J	Translation elongation factor P (EF-P)/translation initiation factor 5A (eIF-5A)	Translation, ribosomal structure and biogenesis
SL1344_RS11415	rsuA	16S rRNA pseudouridine(516) synthase RsuA	J	Pseudouridylate synthase RsuA, specific for 16S rRNA U516 and 23S rRNA U2605	Translation, ribosomal structure and biogenesis
SL1344_RS11715	glpQ	glycerophosphodiester phosphodiesterase	I	Glycerophosphoryl diester phosphodiesterase	Lipid transport and metabolism
SL1344_RS11840	menB	1,4-dihydroxy-2-naphthoyl-CoA synthase	H	1,4-Dihydroxy-2-naphthoyl-CoA synthase	Coenzyme transport and metabolism
SL1344_RS12375		tRNA-Ala	NA	NA	NA
SL1344_RS12400		tRNA-Val	NA	NA	NA
SL1344_RS12410		tRNA-Val	NA	NA	NA
SL1344_RS12745	dapE	succinyl-diaminopimelate desuccinylase	E	Acetylornithine deacetylase/Succinyl-diaminopimelate desuccinylase or related deacylase	Amino acid transport and metabolism
SL1344_RS13675	bamD	outer membrane protein assembly factor BamD	M	Outer membrane protein assembly factor BamD, BamD/ComL family	Cell wall/membrane/envelope biogenesis
SL1344_RS13825	grpE	nucleotide exchange factor GrpE	O	Molecular chaperone GrpE (heat shock protein HSP-70)	Posttranslational modification, protein turnover, chaperones
SL1344_RS13855	smpB	SsrA-binding protein SmpB	O	tmRNA-binding protein	Posttranslational modification, protein turnover, chaperones
SL1344_RS14630		tRNA-Ser	NA	NA	NA
SL1344_RS14635	csrA	carbon storage regulator CsrA	T	sRNA-binding carbon storage regulator CsrA	Signal transduction mechanisms
SL1344_RS15355	queF	NADPH-dependent 7-cyano-7-deazaguanine reductase QueF	J	NADPH-dependent 7-cyano-7-deazaguanine reductase QueF, N-terminal domain	Translation, ribosomal structure and biogenesis
SL1344_RS15870		small-conductance mechanosensitive channel MscS	M	Small-conductance mechanosensitive channel	Cell wall/membrane/envelope biogenesis
SL1344_RS15960		FadR/GntR family transcriptional regulator	K	DNA-binding transcriptional regulator, FadR family	Transcription
SL1344_RS16425		YgiW/YdeI family stress tolerance OB fold protein	S	Predicted periplasmic protein YdeI with OB-fold, BOF family	Function unknown
SL1344_RS16495	zupT	zinc transporter ZupT	P	Zinc transporter ZupT	Inorganic ion transport and metabolism
SL1344_RS16525	ubiK	ubiquinone biosynthesis accessory factor UbiK	H	Ubiquinone biosynthesis accessory factor UbiK	Coenzyme transport and metabolism
SL1344_RS16715		DUF805 domain-containing protein	S	Uncharacterized membrane protein YhaH, DUF805 family	Function unknown
SL1344_RS16720	yhaJ	DNA-binding transcriptional regulator YhaJ	K	DNA-binding transcriptional regulator, LysR family	Transcription
SL1344_RS16860		penicillin-binding protein activator	M	Outer membrane lipoprotein LpoA, binds and activates PBP1a	Cell wall/membrane/envelope biogenesis
SL1344_RS17440		MDR family oxidoreductase	C	NADPH:quinone reductase or related Zn-dependent oxidoreductase	Energy production and conversion
SL1344_RS17965	trpS	tryptophan--tRNA ligase	J	Tryptophanyl-tRNA synthetase	Translation, ribosomal structure and biogenesis
SL1344_RS18030	nudE	ADP compounds hydrolase NudE	V	8-oxo-dGTP pyrophosphatase MutT and related house-cleaning NTP pyrophosphohydrolases, NUDIX family	Defense mechanisms
SL1344_RS18265	gntR	gluconate operon transcriptional repressor GntR	K	DNA-binding transcriptional regulator, LacI/PurR family	Transcription
SL1344_RS18415		DUF1145 family protein	S	Uncharacterized conserved protein YhhL, DUF1145 family	Function unknown
SL1344_RS18455		MFS transporter	G	Predicted arabinose efflux permease AraJ, MFS family	Carbohydrate transport and metabolism
SL1344_RS18655	bcsR	cellulose biosynthesis protein BcsR	NA	NA	NA
SL1344_RS18985		glutathione S-transferase	O	Glutathione S-transferase	Posttranslational modification, protein turnover, chaperones
SL1344_RS19010		YibL family ribosome-associated protein	NA	NA	NA
SL1344_RS19145	rfaY	lipopolysaccharide core heptose(II) kinase RfaY	J	tRNA A-37 threonylcarbamoyl transferase component Bud32	Translation, ribosomal structure and biogenesis
SL1344_RS19155	waaO	lipopolysaccharide 3-alpha-galactosyltransferase	M	Lipopolysaccharide biosynthesis protein, LPS:glycosyltransferase	Cell wall/membrane/envelope biogenesis
SL1344_RS19490		DUF1198 domain-containing protein	NA	NA	NA
SL1344_RS19585		radical SAM protein	O	Sulfatase maturation enzyme AslB, radical SAM superfamily	Posttranslational modification, protein turnover, chaperones
SL1344_RS19725	yidA	sugar-phosphatase	H	Hydroxymethylpyrimidine pyrophosphatase and other HAD family phosphatases	Coenzyme transport and metabolism
SL1344_RS19825		NADPH-dependent FMN reductase	C	NAD(P)H-dependent FMN reductase	Energy production and conversion
SL1344_RS19995	rbsB	ribose ABC transporter substrate-binding protein RbsB	G	ABC-type sugar transport system, periplasmic component, contains N-terminal xre family HTH domain	Carbohydrate transport and metabolism
SL1344_RS20250	hemD	uroporphyrinogen-III synthase	H	Uroporphyrinogen-III synthase	Coenzyme transport and metabolism
SL1344_RS20280	cyaY	iron donor protein CyaY	P	Fe-S cluster assembly protein CyaY, frataxin homolog	Inorganic ion transport and metabolism
SL1344_RS20525	mobA	molybdenum cofactor guanylyltransferase MobA	H	Molybdopterin-guanine dinucleotide biosynthesis protein A	Coenzyme transport and metabolism
SL1344_RS20690	dtd	D-aminoacyl-tRNA deacylase	J	D-aminoacyl-tRNA deacylase	Translation, ribosomal structure and biogenesis
SL1344_RS20750	fdhD	formate dehydrogenase accessory sulfurtransferase FdhD	C	Formate dehydrogenase assembly factor FdhD, a sulfurtransferase	Energy production and conversion
SL1344_RS20975		YiiQ family protein	NA	NA	NA
SL1344_RS21060	metJ	met regulon transcriptional regulator MetJ	K	Transcriptional regulator MetJ (met regulon)	Transcription
SL1344_RS21265		tRNA-Thr	NA	NA	NA
SL1344_RS21470	metA	homoserine O-succinyltransferase	E	Homoserine O-succinyltransferase	Amino acid transport and metabolism
SL1344_RS21520		DUF2058 domain-containing protein	S	Uncharacterized conserved protein YaiL, DUF2058 family	Function unknown
SL1344_RS21525	rluF	23S rRNA pseudouridine(2604) synthase RluF	J	Pseudouridylate synthase RsuA, specific for 16S rRNA U516 and 23S rRNA U2605	Translation, ribosomal structure and biogenesis
SL1344_RS21730	ubiC	chorismate lyase	H	4-hydroxybenzoate synthetase (chorismate-pyruvate lyase)	Coenzyme transport and metabolism
SL1344_RS21735	ubiA	4-hydroxybenzoate octaprenyltransferase	H	4-hydroxybenzoate polyprenyltransferase	Coenzyme transport and metabolism
SL1344_RS21915		LysR family transcriptional regulator	K	DNA-binding transcriptional regulator, LysR family	Transcription
SL1344_RS22770	pmbA	metalloprotease PmbA	R	Zn-dependent protease PmbA/TldA or its inactivated homolog	General function prediction only
SL1344_RS22775	cybC	cytochrome b562	C	Soluble cytochrome b562	Energy production and conversion
SL1344_RS22960	holC	DNA polymerase III subunit chi	L	DNA polymerase III, chi subunit	Replication, recombination and repair
SL1344_RS23365		tRNA-Leu	NA	NA	NA
SL1344_RS23430	deoC	deoxyribose-phosphate aldolase	F	Deoxyribose-phosphate aldolase	Nucleotide transport and metabolism
SL1344_RS24810		RtT sRNA	NA	NA	NA

## Sheet: Cluster3
Locus_tag	Gene_symbol	Gene_name	COG_LETTER	COG_NAME	COG_DESCRIPTION
SL1344_RS00055		DUF2541 family protein	NA	NA	NA
SL1344_RS00070		LysR family transcriptional regulator	K	DNA-binding transcriptional regulator, LysR family	Transcription
SL1344_RS00075		phage holin family protein	NA	NA	NA
SL1344_RS00080		glycoside hydrolase family 108 protein	R	Lysozyme family protein	General function prediction only
SL1344_RS00085		transcriptional regulator	K	DNA-binding winged helix-turn-helix (wHTH) domain	Transcription
SL1344_RS00095		chitinase	NA	NA	NA
SL1344_RS00100		winged helix-turn-helix transcriptional regulator	T	cAMP-binding domain of CRP or a regulatory subunit of cAMP-dependent protein kinases	Signal transduction mechanisms
SL1344_RS00105		fimbrial protein BcfA	N	Pilin (type 1 fimbrial protein)	Cell motility
SL1344_RS00115	bcfC	fimbrial usher BcfC	N	Outer membrane usher protein FimD/PapC	Cell motility
SL1344_RS00135	bcfG	fimbrial chaperone BcfG	W	P pilus assembly protein, chaperone PapD	Extracellular structures
SL1344_RS00150		transcriptional regulator	K	DNA-binding winged helix-turn-helix (wHTH) domain	Transcription
SL1344_RS00155		LysR family transcriptional regulator	K	DNA-binding transcriptional regulator, LysR family	Transcription
SL1344_RS00160		transcriptional regulator	K	DNA-binding winged helix-turn-helix (wHTH) domain	Transcription
SL1344_RS00165		aryl-sulfate sulfotransferase	NA	NA	NA
SL1344_RS00175		outer membrane protein OmpK	NA	NA	NA
SL1344_RS00180		sulfatase-like hydrolase/transferase	P	Arylsulfatase A or related enzyme, AlkP superfamily	Inorganic ion transport and metabolism
SL1344_RS00185		anaerobic sulfatase maturase	O	Sulfatase maturation enzyme AslB, radical SAM superfamily	Posttranslational modification, protein turnover, chaperones
SL1344_RS00190		hypothetical protein	X	Transposase InsA	Mobilome: prophages, transposons
SL1344_RS00215		MFS transporter	G	Na+/melibiose symporter or related transporter	Carbohydrate transport and metabolism
SL1344_RS00270		sensor histidine kinase	T	Sensor histidine kinase DipB regulating citrate/malate metabolism	Signal transduction mechanisms
SL1344_RS00275		oxalacetate decarboxylase subunit beta	C	Na+-transporting oxaloacetate/methylmalonyl-CoA decarboxylase, beta subunit	Energy production and conversion
SL1344_RS00275		oxalacetate decarboxylase subunit beta	C	Na+-transporting oxaloacetate/methylmalonyl-CoA decarboxylase, beta subunit	Energy production and conversion
SL1344_RS00280	oadA	sodium-extruding oxaloacetate decarboxylase subunit alpha	C	Pyruvate/oxaloacetate carboxyltransferase	Energy production and conversion
SL1344_RS00285		oxaloacetate decarboxylase subunit gamma	C	Na+-transporting oxaloacetate/methylmalonyl-CoA decarboxylase, gamma subunit	Energy production and conversion
SL1344_RS00290	citS	citrate/sodium symporter CitS	C	Na+/citrate or Na+/malate symporter	Energy production and conversion
SL1344_RS00295	citC	[citrate (pro-3S)-lyase] ligase	C	Citrate lyase synthetase CitC	Energy production and conversion
SL1344_RS00300	citD	citrate lyase acyl carrier protein	C	Acyl-carrier protein (citrate lyase gamma subunit)	Energy production and conversion
SL1344_RS00305	citE	citrate (pro-3S)-lyase subunit beta	G	Citrate lyase beta subunit	Carbohydrate transport and metabolism
SL1344_RS00310	citF	citrate lyase subunit alpha	C	Citrate lyase, alpha subunit	Energy production and conversion
SL1344_RS00315	citX	citrate lyase holo-[acyl-carrier protein] synthase	H	Phosphoribosyl-dephospho-CoA transferase (holo-ACP synthetase)	Coenzyme transport and metabolism
SL1344_RS00320	citG	triphosphoribosyl-dephospho-CoA synthase CitG	H	Triphosphoribosyl-dephospho-CoA synthetase	Coenzyme transport and metabolism
SL1344_RS00345	caiF	carnitine metabolism transcriptional regulator CaiF	NA	NA	NA
SL1344_RS00350	caiE	carnitine operon protein CaiE	R	Carbonic anhydrase or acetyltransferase, isoleucine patch superfamily	General function prediction only
SL1344_RS00355	caiD	crotonobetainyl-CoA hydratase	I	Enoyl-CoA hydratase/carnithine racemase	Lipid transport and metabolism
SL1344_RS00360	caiC	crotonobetaine/carnitine-CoA ligase	I	O-succinylbenzoic acid-CoA ligase MenE or related acyl-CoA synthetase (AMP-forming)	Lipid transport and metabolism
SL1344_RS00365	caiB	uncharacterized gene	NA	NA	NA
SL1344_RS00370	caiA	crotonobetainyl-CoA dehydrogenase	I	Acyl-CoA dehydrogenase related to the alkylation response protein AidB	Lipid transport and metabolism
SL1344_RS00375	caiT	L-carnitine/gamma-butyrobetaine antiporter	M	Choline-glycine betaine transporter	Cell wall/membrane/envelope biogenesis
SL1344_RS00385		electron transfer flavoprotein FixA	C	Electron transfer flavoprotein, alpha and beta subunits	Energy production and conversion
SL1344_RS00390		electron transfer flavoprotein subunit alpha/FixB family protein	C	Electron transfer flavoprotein, alpha subunit FixB	Energy production and conversion
SL1344_RS00395		FAD-dependent oxidoreductase	C	Dehydrogenase (flavoprotein)	Energy production and conversion
SL1344_RS00400	fixX	ferredoxin-like protein FixX	C	Ferredoxin-like protein FixX	Energy production and conversion
SL1344_RS00435	kefF	glutathione-regulated potassium-efflux system oxidoreductase KefF	R	Putative NADPH-quinone reductase (modulator of drug activity B)	General function prediction only
SL1344_RS00440	kefC	glutathione-regulated potassium-efflux system protein KefC	P	Kef-type K+ transport system, membrane component KefB	Inorganic ion transport and metabolism
SL1344_RS00495	polB	DNA polymerase II	L	DNA polymerase B elongation subunit	Replication, recombination and repair
SL1344_RS00500		YdcF family protein	M	Lipid carrier protein ElyC involved in cell wall biogenesis, DUF218 family	Cell wall/membrane/envelope biogenesis
SL1344_RS00505		DUF4751 family protein	NA	NA	NA
SL1344_RS00510	araD	L-ribulose-5-phosphate 4-epimerase	E	5-methylthioribulose/5-deoxyribulose/Fuculose 1-phosphate aldolase (methionine salvage, sugar degradation)	Amino acid transport and metabolism
SL1344_RS00515	araA	L-arabinose isomerase	G	L-arabinose isomerase	Carbohydrate transport and metabolism
SL1344_RS00520	araB	ribulokinase	G	Ribulose kinase	Carbohydrate transport and metabolism
SL1344_RS00525	araC	arabinose operon transcriptional regulator AraC	K	AraC-type DNA-binding domain and AraC-containing proteins	Transcription
SL1344_RS00540	thiP	thiamine/thiamine pyrophosphate ABC transporter permease ThiP	P	ABC-type Fe3+ transport system, permease component	Inorganic ion transport and metabolism
SL1344_RS00585	leuO	transcriptional regulator LeuO	K	DNA-binding transcriptional regulator, LysR family	Transcription
SL1344_RS00730	gspE	type II secretion system protein GspE	N	Type II secretory pathway ATPase GspE/PulE or T4P pilus assembly pathway ATPase PilB	Cell motility
SL1344_RS00760		MFS transporter	G	Na+/melibiose symporter or related transporter	Carbohydrate transport and metabolism
SL1344_RS00795		DUF2950 family protein	NA	NA	NA
SL1344_RS00890		fimbrial outer membrane usher protein	N	Outer membrane usher protein FimD/PapC	Cell motility
SL1344_RS00895	stiB	fimbrial biogenesis chaperone StiB	W	P pilus assembly protein, chaperone PapD	Extracellular structures
SL1344_RS00900		fimbrial protein	N	Pilin (type 1 fimbrial protein)	Cell motility
SL1344_RS00985	fhuB	Fe(3+)-hydroxamate ABC transporter permease FhuB	P	ABC-type Fe3+-siderophore transport system, permease component	Inorganic ion transport and metabolism
SL1344_RS00990	stfA	fimbrial major subunit StfA	N	Pilin (type 1 fimbrial protein)	Cell motility
SL1344_RS00995		fimbrial biogenesis outer membrane usher protein	N	Outer membrane usher protein FimD/PapC	Cell motility
SL1344_RS01005		fimbrial protein	N	Pilin (type 1 fimbrial protein)	Cell motility
SL1344_RS01010	stfF	fimbrial minor subunit StfF	N	Pilin (type 1 fimbrial protein)	Cell motility
SL1344_RS01015		fimbrial protein	N	Pilin (type 1 fimbrial protein)	Cell motility
SL1344_RS01185	ldcC	lysine decarboxylase LdcC	E	Arginine/lysine/ornithine decarboxylase	Amino acid transport and metabolism
SL1344_RS01350	tssG	type VI secretion system baseplate subunit TssG	U	Predicted component of the type VI protein secretion system	Intracellular trafficking, secretion, and vesicular transport
SL1344_RS01355	tssF	type VI secretion system baseplate subunit TssF	U	Type VI protein secretion system component VasA	Intracellular trafficking, secretion, and vesicular transport
SL1344_RS01360	tssE	type VI secretion system baseplate subunit TssE	U	Predicted component of the type VI protein secretion system	Intracellular trafficking, secretion, and vesicular transport
SL1344_RS01370	tagK	type VI secretion system-associated protein TagK	NA	NA	NA
SL1344_RS01380	tssH	type VI secretion system ATPase TssH	O	ATP-dependent Clp protease, ATP-binding subunit ClpA	Posttranslational modification, protein turnover, chaperones
SL1344_RS01385	tssB	type VI secretion system contractile sheath small subunit	U	Predicted component TssA of the type VI protein secretion system	Intracellular trafficking, secretion, and vesicular transport
SL1344_RS01390	tssC	type VI secretion system contractile sheath large subunit	U	Predicted component TssB of the type VI protein secretion system, VipA/VipB/TssB family	Intracellular trafficking, secretion, and vesicular transport
SL1344_RS01395		STY0301 family protein	NA	NA	NA
SL1344_RS01400		Hcp family type VI secretion system effector	U	Type VI protein secretion system component Hcp (secreted cytotoxin)	Intracellular trafficking, secretion, and vesicular transport
SL1344_RS01405		T6SS effector amidase Tae4 family protein	NA	NA	NA
SL1344_RS01410		type VI secretion system amidase immunity protein Tai4	NA	NA	NA
SL1344_RS01415		Hcp family type VI secretion system effector	U	Type VI protein secretion system component Hcp (secreted cytotoxin)	Intracellular trafficking, secretion, and vesicular transport
SL1344_RS01420	tssJ	type VI secretion system lipoprotein TssJ	U	Predicted component of the type VI protein secretion system	Intracellular trafficking, secretion, and vesicular transport
SL1344_RS01425	tssK	type VI secretion system baseplate subunit TssK	U	Predicted component of the type VI protein secretion system	Intracellular trafficking, secretion, and vesicular transport
SL1344_RS01430	tssL	type VI secretion system protein TssL, long form	U	Type VI protein secretion system component TssL/VasF/DotU	Intracellular trafficking, secretion, and vesicular transport
SL1344_RS01435		Rap1a/Tai family immunity protein	NA	NA	NA
SL1344_RS01440		Shiga toxin A subunit	NA	NA	NA
SL1344_RS01450		TagF domain-containing protein	T	Regulator of T6SS expression TagF, TagF/ImpM/SciT family (unrelated to teichoic acid polymerase TagF of B.subtilis, COG1887)	Signal transduction mechanisms
SL1344_RS01455		DUF2195 family protein	S	Uncharacterized conserved protein, DUF2195 domain	Function unknown
SL1344_RS01465		type VI secretion system Vgr family protein	U	Uncharacterized conserved protein VgrG, implicated in type VI secretion and phage assembly	Intracellular trafficking, secretion, and vesicular transport
SL1344_RS01470		DcrB-related protein	S	Uncharacterized conserved protein	Function unknown
SL1344_RS01495		immunity 26/phosphotriesterase HocA family protein	NA	NA	NA
SL1344_RS01500		SymE family type I addiction module toxin	NA	NA	NA
SL1344_RS01540	afaD	AfaD family invasin	NA	NA	NA
SL1344_RS01545		polysaccharide deacetylase family protein	G	Peptidoglycan/xylan/chitin deacetylase, PgdA/NodB/CDA1 family	Carbohydrate transport and metabolism
SL1344_RS01550		uncharacterized gene	NA	NA	NA
SL1344_RS01560		LysR family transcriptional regulator	K	DNA-binding transcriptional regulator, LysR family	Transcription
SL1344_RS01680		MFS transporter	G	Predicted arabinose efflux permease AraJ, MFS family	Carbohydrate transport and metabolism
SL1344_RS01685	leuC	uncharacterized gene	NA	NA	NA
SL1344_RS01695		fumarylacetoacetate hydrolase family protein	Q	2-keto-4-pentenoate hydratase/2-oxohepta-3-ene-1,7-dioic acid hydratase (catechol pathway)	Secondary metabolites biosynthesis, transport and catabolism
SL1344_RS01700		alpha/beta hydrolase	H	2-succinyl-6-hydroxy-2,4-cyclohexadiene-1-carboxylate synthase MenH and related esterases, alpha/beta hydrolase fold	Coenzyme transport and metabolism
SL1344_RS01705		LysR family transcriptional regulator	K	DNA-binding transcriptional regulator, LysR family	Transcription
SL1344_RS01715		outer membrane protein	NA	NA	NA
SL1344_RS01725	stbD	fimbrial usher protein StbD	N	Pilin (type 1 fimbrial protein)	Cell motility
SL1344_RS01735	stbB	fimbrial biogenesis chaperone StbB	W	P pilus assembly protein, chaperone PapD	Extracellular structures
SL1344_RS01740		fimbrial protein	N	Pilin (type 1 fimbrial protein)	Cell motility
SL1344_RS01755		EAL domain-containing protein	T	Redox-sensing c-di-GMP phosphodiesterase, contains CSS-motif and EAL domains	Signal transduction mechanisms
SL1344_RS01765		hypothetical protein	NA	NA	NA
SL1344_RS01770		Ail/Lom family outer membrane beta-barrel protein	M	Opacity protein LomR and related surface antigens	Cell wall/membrane/envelope biogenesis
SL1344_RS01775		helix-turn-helix transcriptional regulator	K	DNA-binding transcriptional regulator, CsgD family	Transcription
SL1344_RS01780		membrane protein	NA	NA	NA
SL1344_RS01785		DUF4156 domain-containing protein	NA	NA	NA
SL1344_RS01790	mdsC	multidrug efflux transporter outer membrane subunit MdsC	M	Outer membrane protein TolC	Cell wall/membrane/envelope biogenesis
SL1344_RS01795	mdsB	multidrug efflux RND transporter permease subunit MdsB	V	Multidrug efflux pump subunit AcrB	Defense mechanisms
SL1344_RS01800	mdsA	multidrug efflux RND transporter periplasmic adaptor subunit MdsA	M	Multidrug efflux pump subunit AcrA (membrane-fusion protein)	Cell wall/membrane/envelope biogenesis
SL1344_RS01805	golT	gold/copper-translocating P-type ATPase GolT	P	Cation-transporting P-type ATPase	Inorganic ion transport and metabolism
SL1344_RS01810	golS	Au(I) sensor transcriptional regulator GolS	K	DNA-binding transcriptional regulator, MerR family	Transcription
SL1344_RS01815	golB	gold resistance metallochaperone GolB	P	Copper chaperone CopZ	Inorganic ion transport and metabolism
SL1344_RS01835		type III restriction-modification system endonuclease	V	Restriction endonuclease, type III RM system	Defense mechanisms
SL1344_RS01865	foxA	ferrioxamine B receptor FoxA	P	Outer membrane receptor for ferric coprogen and ferric-rhodotorulic acid	Inorganic ion transport and metabolism
SL1344_RS01880	prpR	propionate catabolism operon regulatory protein PrpR	K	RocR-type transcriptional regulator, contains PAS, AAA-type ATPase, and DNA-binding Fis domains	Transcription
SL1344_RS01885	prpB	methylisocitrate lyase	G	2-Methylisocitrate lyase and related enzymes, PEP mutase family	Carbohydrate transport and metabolism
SL1344_RS01890	prpC	2-methylcitrate synthase	C	Citrate synthase	Energy production and conversion
SL1344_RS01895		bifunctional 2-methylcitrate dehydratase/aconitate hydratase	G	2-methylcitrate dehydratase PrpD	Carbohydrate transport and metabolism
SL1344_RS01900	prpE	propionate--CoA ligase	I	Acyl-coenzyme A synthetase/AMP-(fatty) acid ligase	Lipid transport and metabolism
SL1344_RS01955		multidrug efflux MFS transporter	G	Predicted arabinose efflux permease AraJ, MFS family	Carbohydrate transport and metabolism
SL1344_RS02020	sbcC	exonuclease subunit SbcC	L	DNA repair exonuclease SbcCD ATPase subunit	Replication, recombination and repair
SL1344_RS02180	phnV	2-aminoethylphosphonate ABC transport system, membrane component PhnV	E	ABC-type spermidine/putrescine transport system, permease component II	Amino acid transport and metabolism
SL1344_RS02185	phnU	2-aminoethylphosphonate ABC transporter permease subunit	P	ABC-type sulfate transport system, permease component	Inorganic ion transport and metabolism
SL1344_RS02190	phnT	2-aminoethylphosphonate ABC transport system ATP-binding subunit PhnT	E	ABC-type Fe3+/spermidine/putrescine transport systems, ATPase component	Amino acid transport and metabolism
SL1344_RS02205	phnW	2-aminoethylphosphonate--pyruvate transaminase	E	Archaeal aspartate aminotransferase or a related aminotransferase, includes purine catabolism protein PucG	Amino acid transport and metabolism
SL1344_RS02210	phnX	phosphonoacetaldehyde hydrolase	G	Beta-phosphoglucomutase, HAD superfamily	Carbohydrate transport and metabolism
SL1344_RS02240		tetratricopeptide repeat protein	R	TPR repeat	General function prediction only
SL1344_RS02350		SmdA family multidrug ABC transporter permease/ATP-binding protein	V	ABC-type multidrug transport system, ATPase and permease component	Defense mechanisms
SL1344_RS02360	glnK	P-II family nitrogen regulator	T	Nitrogen regulatory protein PII	Signal transduction mechanisms
SL1344_RS02365	amtB	ammonium transporter AmtB	P	Ammonia channel protein AmtB	Inorganic ion transport and metabolism
SL1344_RS02390		type B 50S ribosomal protein L31	J	Ribosomal protein L31	Translation, ribosomal structure and biogenesis
SL1344_RS02530		lysozyme inhibitor LprI family protein	S	Uncharacterized conserved protein YecT, DUF1311 family	Function unknown
SL1344_RS02535	copA	copper-exporting P-type ATPase CopA	P	Cation-transporting P-type ATPase	Inorganic ion transport and metabolism
SL1344_RS02555	fetA	iron ABC transporter ATP-binding protein FetA	P	ABC-type iron transporter FetAB, ATPase component	Inorganic ion transport and metabolism
SL1344_RS02595		MetQ/NlpA family ABC transporter substrate-binding protein	P	ABC-type metal ion transport system, periplasmic component/surface antigen	Inorganic ion transport and metabolism
SL1344_RS02600	sfbB	virulence-associated ABC transporter ATP-binding protein SfbB	E	ABC-type methionine transport system, ATPase component	Amino acid transport and metabolism
SL1344_RS02615	allS	HTH-type transcriptional activator AllS	K	DNA-binding transcriptional regulator, LysR family	Transcription
SL1344_RS02620	allA	ureidoglycolate lyase	F	Ureidoglycolate hydrolase (allantoin degradation)	Nucleotide transport and metabolism
SL1344_RS02630	gcl	glyoxylate carboligase	Q	Glyoxylate carboligase	Secondary metabolites biosynthesis, transport and catabolism
SL1344_RS02635	hyi	hydroxypyruvate isomerase	G	Hydroxypyruvate/dehydroerythronate isomerase, Hyi/OtnI family	Carbohydrate transport and metabolism
SL1344_RS02645		MFS transporter	G	Sugar phosphate permease	Carbohydrate transport and metabolism
SL1344_RS02650		putative allantoin permease	F	Cytosine/uracil/thiamine/allantoin permease	Nucleotide transport and metabolism
SL1344_RS02655	allB	allantoinase AllB	F	Dihydroorotase or related cyclic amidohydrolase	Nucleotide transport and metabolism
SL1344_RS02660		uracil/xanthine transporter	F	Xanthine/uracil permease	Nucleotide transport and metabolism
SL1344_RS02665	glxK	glycerate 3-kinase	G	Glycerate kinase	Carbohydrate transport and metabolism
SL1344_RS02670	allE	(S)-ureidoglycine aminohydrolase	F	Ureidoglycine aminohydrolase	Nucleotide transport and metabolism
SL1344_RS02675	allC	allantoate deiminase	E	Acetylornithine deacetylase/Succinyl-diaminopimelate desuccinylase or related deacylase	Amino acid transport and metabolism
SL1344_RS02680	allD	ureidoglycolate dehydrogenase	C	Malate/lactate/ureidoglycolate dehydrogenase, LDH2 family	Energy production and conversion
SL1344_RS02685		acyl-CoA synthetase FdrA	C	Succinyl-CoA synthetase, alpha subunit	Energy production and conversion
SL1344_RS02690		DUF1116 domain-containing protein	NA	NA	NA
SL1344_RS02695		DUF2877 domain-containing protein	NA	NA	NA
SL1344_RS02700		carbamate kinase	E	Carbamate kinase	Amino acid transport and metabolism
SL1344_RS02730		DUF2145 domain-containing protein	S	Uncharacterized conserved protein, DUF2145 domain	Function unknown
SL1344_RS02775	fimH	type 1 fimbria D-mannose specific adhesin FimH	N	Pilin (type 1 fimbrial protein)	Cell motility
SL1344_RS02815		DUF6056 family protein	O	Asparagine N-glycosylation enzyme, membrane subunit Stt3	Posttranslational modification, protein turnover, chaperones
SL1344_RS02885		sigma-54-dependent transcriptional regulator	K	Transcriptional regulators containing an AAA-type ATPase domain and a DNA-binding domain	Transcription
SL1344_RS02890		SIS domain-containing protein	M	Fructoselysine-6-P-deglycase FrlB or related protein, duplicated sugar isomerase (SIS) domain	Cell wall/membrane/envelope biogenesis
SL1344_RS02895		SIS domain-containing protein	M	Fructoselysine-6-P-deglycase FrlB or related protein, duplicated sugar isomerase (SIS) domain	Cell wall/membrane/envelope biogenesis
SL1344_RS02900		PTS system mannose/fructose/sorbose family transporter subunit IID	G	Phosphotransferase system, mannose/fructose/N-acetylgalactosamine-specific IID component	Carbohydrate transport and metabolism
SL1344_RS02905		PTS mannose/fructose/sorbose/N-acetylgalactosamine transporter subunit IIC	G	Phosphotransferase system, mannose/fructose/N-acetylgalactosamine-specific IIC component	Carbohydrate transport and metabolism
SL1344_RS02910		PTS system mannose/fructose/N-acetylgalactosamine-transporter subunit IIB	G	Phosphotransferase system, mannose/fructose/N-acetylgalactosamine-specific component IIB	Carbohydrate transport and metabolism
SL1344_RS02915		PTS sugar transporter subunit IIA	G	Phosphotransferase system, mannose/fructose-specific component IIA	Carbohydrate transport and metabolism
SL1344_RS02945		YbdK family carboxylate-amine ligase	O	Gamma-glutamyl:cysteine ligase YbdK, ATP-grasp superfamily	Posttranslational modification, protein turnover, chaperones
SL1344_RS02950	entD	enterobactin synthase subunit EntD	Q	4'-phosphopantetheinyl transferase EntD (siderophore biosynthesis)	Secondary metabolites biosynthesis, transport and catabolism
SL1344_RS03050		ParB/RepB/Spo0J family partition protein	D	Chromosome segregation protein Spo0J, contains ParB-like nuclease domain	Cell cycle control, cell division, chromosome partitioning
SL1344_RS03055		phosphoadenosine phosphosulfate reductase	R	Predicted phosphoadenosine phosphosulfate sulfurtransferase, contains C-terminal DUF3440 domain	General function prediction only
SL1344_RS03060		LysR family transcriptional regulator	K	DNA-binding transcriptional regulator, LysR family	Transcription
SL1344_RS03080		molecular chaperone	O	Cytoplasmic chaperone TorD involved in molybdoenzyme TorA maturation	Posttranslational modification, protein turnover, chaperones
SL1344_RS03085		molybdopterin-dependent oxidoreductase	C	Anaerobic selenocysteine-containing dehydrogenase	Energy production and conversion
SL1344_RS03125	citG	triphosphoribosyl-dephospho-CoA synthase CitG	H	Triphosphoribosyl-dephospho-CoA synthetase	Coenzyme transport and metabolism
SL1344_RS03130	citX	citrate lyase holo-[acyl-carrier protein] synthase	H	Phosphoribosyl-dephospho-CoA transferase (holo-ACP synthetase)	Coenzyme transport and metabolism
SL1344_RS03135	citF	citrate lyase subunit alpha	C	Citrate lyase, alpha subunit	Energy production and conversion
SL1344_RS03140	citE	citrate (pro-3S)-lyase subunit beta	G	Citrate lyase beta subunit	Carbohydrate transport and metabolism
SL1344_RS03145	citD	citrate lyase acyl carrier protein	C	Acyl-carrier protein (citrate lyase gamma subunit)	Energy production and conversion
SL1344_RS03150	citC	[citrate (pro-3S)-lyase] ligase	C	Citrate lyase synthetase CitC	Energy production and conversion
SL1344_RS03155	dpiB	sensor histidine kinase DpiB	T	Sensor histidine kinase DipB regulating citrate/malate metabolism	Signal transduction mechanisms
SL1344_RS03160	dpiA	two-component response regulator DpiA	K	DNA-binding response regulator DpiB of citrate/malate metabolism	Transcription
SL1344_RS03165	dcuC	anaerobic C4-dicarboxylate transporter DcuC	C	C4-dicarboxylate transporter DcuC	Energy production and conversion
SL1344_RS03255	cobD	threonine-phosphate decarboxylase CobD	E	Histidinol-phosphate/aromatic aminotransferase or cobyric acid decarboxylase	Amino acid transport and metabolism
SL1344_RS03280		UxaA family hydrolase	G	Altronate dehydratase	Carbohydrate transport and metabolism
SL1344_RS03285		UxaA family hydrolase	G	Altronate dehydratase	Carbohydrate transport and metabolism
SL1344_RS03310		DUF1266 domain-containing protein	NA	NA	NA
SL1344_RS03315		J domain-containing protein	K	Curved DNA-binding protein CbpA, contains a DnaJ-like domain	Transcription
SL1344_RS03320		uncharacterized gene	NA	NA	NA
SL1344_RS03325		J domain-containing protein	K	Curved DNA-binding protein CbpA, contains a DnaJ-like domain	Transcription
SL1344_RS03330		molecular chaperone HscC	O	Molecular chaperone DnaK (HSP70)	Posttranslational modification, protein turnover, chaperones
SL1344_RS03335		hypothetical protein	NA	NA	NA
SL1344_RS03470	chiP	chitoporin	NA	NA	NA
SL1344_RS03480	tcuC	tricarballylate/proton symporter TcuC	P	Nitrate/nitrite transporter NarK	Inorganic ion transport and metabolism
SL1344_RS03485	tcuB	tricarballylate utilization protein TcuB	C	Ferredoxin	Energy production and conversion
SL1344_RS03530		pyridoxamine 5'-phosphate oxidase family protein	V	Nitroimidazole reductase NimA or a related FMN-containing flavoprotein, pyridoxamine 5'-phosphate oxidase superfamily	Defense mechanisms
SL1344_RS03535	potE	putrescine-ornithine antiporter	E	Serine transporter YbeC, amino acid:H+ symporter family	Amino acid transport and metabolism
SL1344_RS03540	speF	ornithine decarboxylase SpeF	E	Arginine/lysine/ornithine decarboxylase	Amino acid transport and metabolism
SL1344_RS03575	kdpF	K(+)-transporting ATPase subunit F	NA	NA	NA
SL1344_RS03590		MFS transporter	E	Dipeptide/tripeptide permease	Amino acid transport and metabolism
SL1344_RS03635	glf	uncharacterized gene	NA	NA	NA
SL1344_RS03640		glycosyltransferase family 2 protein	G	Glycosyltransferase, GT2 family	Carbohydrate transport and metabolism
SL1344_RS03645		glycosyltransferase family 4 protein	M	Glycosyltransferase involved in cell wall bisynthesis	Cell wall/membrane/envelope biogenesis
SL1344_RS03650		ABC transporter permease	G	ABC-type polysaccharide/teichoic acid/polyol phosphate export permease	Carbohydrate transport and metabolism
SL1344_RS03655		ABC transporter ATP-binding protein	G	ABC-type polysaccharide/polyol phosphate transport system, ATPase component	Carbohydrate transport and metabolism
SL1344_RS03660		glycosyltransferase	G	Glycosyltransferase, GT2 family	Carbohydrate transport and metabolism
SL1344_RS03665		glycosyltransferase family A protein	M	Glycosyltransferase involved in cell wall bisynthesis	Cell wall/membrane/envelope biogenesis
SL1344_RS03670		glycosyl transferase	R	Predicted sugar hydrolase, contains GT1 and HAD domains	General function prediction only
SL1344_RS03675		hypothetical protein	NA	NA	NA
SL1344_RS03840	zitB	CDF family zinc transporter ZitB	P	Co/Zn/Cd efflux system component	Inorganic ion transport and metabolism
SL1344_RS03855		FumA C-terminus/TtdB family hydratase beta subunit	C	Tartrate dehydratase beta subunit/Fumarate hydratase class I, C-terminal domain	Energy production and conversion
SL1344_RS03860		fumarate hydratase	C	Tartrate dehydratase alpha subunit/Fumarate hydratase class I, N-terminal domain	Energy production and conversion
SL1344_RS03865		LysR family transcriptional regulator	K	DNA-binding transcriptional regulator, LysR family	Transcription
SL1344_RS03870		LysR family transcriptional regulator	K	DNA-binding transcriptional regulator, LysR family	Transcription
SL1344_RS03875		SLC13 family permease	G	Di- and tricarboxylate antiporter	Carbohydrate transport and metabolism
SL1344_RS03880		oxaloacetate decarboxylase subunit gamma	C	Na+-transporting oxaloacetate/methylmalonyl-CoA decarboxylase, gamma subunit	Energy production and conversion
SL1344_RS03885	oadA	sodium-extruding oxaloacetate decarboxylase subunit alpha	C	Pyruvate/oxaloacetate carboxyltransferase	Energy production and conversion
SL1344_RS03890		oxalacetate decarboxylase subunit beta	C	Na+-transporting oxaloacetate/methylmalonyl-CoA decarboxylase, beta subunit	Energy production and conversion
SL1344_RS03890		oxalacetate decarboxylase subunit beta	C	Na+-transporting oxaloacetate/methylmalonyl-CoA decarboxylase, beta subunit	Energy production and conversion
SL1344_RS03895		triphosphoribosyl-dephospho-CoA synthase	H	Triphosphoribosyl-dephospho-CoA synthetase	Coenzyme transport and metabolism
SL1344_RS03900		iron ABC transporter permease	P	ABC-type Fe3+-siderophore transport system, permease component	Inorganic ion transport and metabolism
SL1344_RS03935		DUF2167 domain-containing protein	S	Uncharacterized membrane-anchored protein	Function unknown
SL1344_RS04015	bioA	adenosylmethionine--8-amino-7-oxononanoate transaminase	H	Adenosylmethionine-8-amino-7-oxononanoate aminotransferase	Coenzyme transport and metabolism
SL1344_RS04020	bioB	biotin synthase BioB	H	Biotin synthase or related enzyme	Coenzyme transport and metabolism
SL1344_RS04025	bioF	8-amino-7-oxononanoate synthase	H	7-keto-8-aminopelargonate synthetase or related enzyme	Coenzyme transport and metabolism
SL1344_RS04030	bioC	malonyl-ACP O-methyltransferase BioC	H	Ubiquinone/menaquinone biosynthesis C-methylase UbiE/MenG	Coenzyme transport and metabolism
SL1344_RS04035	bioD	dethiobiotin synthase	H	Dethiobiotin synthetase	Coenzyme transport and metabolism
SL1344_RS04080	moaE	molybdopterin synthase catalytic subunit MoaE	H	Molybdopterin synthase catalytic subunit MoaE	Coenzyme transport and metabolism
SL1344_RS04090		Bax inhibitor-1 family protein	P	Integral membrane protein YbhL, putative Ca2+ regulator, Bax inhibitor (BI-1)/TMBIM family	Inorganic ion transport and metabolism
SL1344_RS04095		membrane protein	NA	NA	NA
SL1344_RS04100		membrane protein	NA	NA	NA
SL1344_RS04105		YbhN family protein	M	Predicted membrane flippase AglD2/YbhN, UPF0104 family	Cell wall/membrane/envelope biogenesis
SL1344_RS04110	clsB	cardiolipin synthase ClsB	I	Phosphatidylserine/phosphatidylglycerophosphate/cardiolipin synthase	Lipid transport and metabolism
SL1344_RS04115		endonuclease/exonuclease/phosphatase family protein	R	Metal-dependent hydrolase, endonuclease/exonuclease/phosphatase family	General function prediction only
SL1344_RS04130		ABC transporter permease	V	ABC-type multidrug transport system, permease component	Defense mechanisms
SL1344_RS04135		ATP-binding cassette domain-containing protein	V	ABC-type multidrug transport system, ATPase component	Defense mechanisms
SL1344_RS04145	cecR	transcriptional regulator CecR	K	DNA-binding protein, AcrR family, includes nucleoid occlusion protein SlmA	Transcription
SL1344_RS04175		DksA/TraR family C4-type zinc finger protein	K	RNA polymerase-binding transcription factor DksA	Transcription
SL1344_RS04300	gsiC	glutathione ABC transporter permease GsiC	E	ABC-type dipeptide/oligopeptide/nickel transport system, permease component	Amino acid transport and metabolism
SL1344_RS04320		CoA ester lyase	G	Citrate lyase beta subunit	Carbohydrate transport and metabolism
SL1344_RS04325		electron transfer flavoprotein subunit beta/FixA family protein	C	Electron transfer flavoprotein, alpha and beta subunits	Energy production and conversion
SL1344_RS04335		hypothetical protein	NA	NA	NA
SL1344_RS04340		acyl-CoA dehydrogenase family protein	I	Acyl-CoA dehydrogenase related to the alkylation response protein AidB	Lipid transport and metabolism
SL1344_RS04345		electron transfer flavoprotein-ubiquinone oxidoreductase	C	Dehydrogenase (flavoprotein)	Energy production and conversion
SL1344_RS04445	potG	putrescine ABC transporter ATP-binding subunit PotG	E	ABC-type Fe3+/spermidine/putrescine transport systems, ATPase component	Amino acid transport and metabolism
SL1344_RS04450	potH	putrescine ABC transporter permease PotH	E	ABC-type spermidine/putrescine transport system, permease component I	Amino acid transport and metabolism
SL1344_RS04470		PTS sugar transporter subunit IIC	G	Ascorbate-specific PTS system IIC component UlaA	Carbohydrate transport and metabolism
SL1344_RS04475		PTS sugar transporter subunit IIB	G	Phosphotransferase system, galactitol-specific IIB component	Carbohydrate transport and metabolism
SL1344_RS04480		sulfatase	P	Arylsulfatase A or related enzyme, AlkP superfamily	Inorganic ion transport and metabolism
SL1344_RS04640	aat	leucyl/phenylalanyl-tRNA--protein transferase	O	Leu/Phe-tRNA-protein transferase	Posttranslational modification, protein turnover, chaperones
SL1344_RS04645	cydC	cysteine/glutathione ABC transporter ATP-binding protein/permease CydC	C	ABC-type transport system involved in cytochrome bd biosynthesis, fused ATPase and permease components	Energy production and conversion
SL1344_RS04685	dmsA	dimethylsulfoxide reductase subunit A	C	Anaerobic selenocysteine-containing dehydrogenase	Energy production and conversion
SL1344_RS04690	dmsB	dimethylsulfoxide reductase iron-sulfur subunit DmsB	C	Fe-S-cluster-containing dehydrogenase component (DMSO reductase)	Energy production and conversion
SL1344_RS04745		DUF421 domain-containing protein	S	Uncharacterized membrane protein YcaP, DUF421 family	Function unknown
SL1344_RS04760		M48 family metallopeptidase	O	Zn-dependent protease with chaperone function	Posttranslational modification, protein turnover, chaperones
SL1344_RS04795		winged helix-turn-helix domain-containing protein	L	DNA glycosylase YcaQ, repair of DNA interstrand crosslinks	Replication, recombination and repair
SL1344_RS04880	dpaL	diaminopropionate ammonia-lyase	E	Threonine deaminase	Amino acid transport and metabolism
SL1344_RS04885		sodium:alanine symporter family protein	E	Na+/alanine symporter	Amino acid transport and metabolism
SL1344_RS04900		excisionase family protein	NA	NA	NA
SL1344_RS04905		DUF4060 family protein	NA	NA	NA
SL1344_RS04910		RecT family recombinase	NA	NA	NA
SL1344_RS04915		RecE family exodeoxyribonuclease	NA	NA	NA
SL1344_RS04925		YdaE family protein	NA	NA	NA
SL1344_RS04945		replication protein	NA	NA	NA
SL1344_RS04950		ATP-binding protein	L	DNA replication protein DnaC	Replication, recombination and repair
SL1344_RS04990		recombination protein NinG	NA	NA	NA
SL1344_RS04995		YlcG family protein	NA	NA	NA
SL1344_RS05000		antitermination protein	NA	NA	NA
SL1344_RS05040		DUF1441 family protein	NA	NA	NA
SL1344_RS05045		phage terminase large subunit family protein	X	Phage terminase, large subunit GpA	Mobilome: prophages, transposons
SL1344_RS05055		phage portal protein	X	Phage capsid protein	Mobilome: prophages, transposons
SL1344_RS05075		phage tail protein	NA	NA	NA
SL1344_RS05080		phage minor tail U family protein	NA	NA	NA
SL1344_RS05085		phage tail protein	R	Uncharacterized conserved protein YjdB, contains Ig-like domain	General function prediction only
SL1344_RS05090		phage minor tail protein G	NA	NA	NA
SL1344_RS05095		phage tail assembly protein T	NA	NA	NA
SL1344_RS05100		phage tail tape measure protein	X	Phage-related minor tail protein	Mobilome: prophages, transposons
SL1344_RS05105		phage tail protein	X	Phage tail protein	Mobilome: prophages, transposons
SL1344_RS05110		Ail/Lom family outer membrane beta-barrel protein	M	Opacity protein LomR and related surface antigens	Cell wall/membrane/envelope biogenesis
SL1344_RS05125		C40 family peptidase	O	Proteasome lid subunit RPN8/RPN11, contains Jab1/MPN domain metalloenzyme (JAMM) motif	Posttranslational modification, protein turnover, chaperones
SL1344_RS05140		hypothetical protein	NA	NA	NA
SL1344_RS05145		prophage tail fiber N-terminal domain-containing protein	X	Phage-related tail fiber protein	Mobilome: prophages, transposons
SL1344_RS05150		tail fiber assembly protein	NA	NA	NA
SL1344_RS05175		hypothetical protein	NA	NA	NA
SL1344_RS05230	pqiC	membrane integrity-associated transporter subunit PqiC	M	Intermembrane transporter PqiABC lipoprotein subunit PqiC	Cell wall/membrane/envelope biogenesis
SL1344_RS05265		TfoX/Sxy family DNA transformation protein	K	Transcriptional regulator of competence genes, TfoX/Sxy family	Transcription
SL1344_RS05290		DUF2057 family protein	S	Uncharacterized conserved protein YccT, UPF0319 family	Function unknown
SL1344_RS05350		membrane protein	NA	NA	NA
SL1344_RS05380		heavy metal sensor histidine kinase	T	Signal transduction histidine kinase	Signal transduction mechanisms
SL1344_RS05400	hpaB	4-hydroxyphenylacetate 3-monooxygenase, oxygenase component	Q	Aromatic ring hydroxylase	Secondary metabolites biosynthesis, transport and catabolism
SL1344_RS05405	hpaR	homoprotocatechuate degradation operon regulator HpaR	K	DNA-binding transcriptional regulator, MarR family	Transcription
SL1344_RS05435	hpaI	4-hydroxy-2-oxoheptanedioate aldolase	G	2-keto-3-deoxy-L-rhamnonate aldolase RhmA	Carbohydrate transport and metabolism
SL1344_RS05440	hpaX	4-hydroxyphenylacetate permease	G	Sugar phosphate permease	Carbohydrate transport and metabolism
SL1344_RS05445	hpaA	4-hydroxyphenylacetate catabolism regulatory protein HpaA	K	AraC-type DNA-binding domain and AraC-containing proteins	Transcription
SL1344_RS05455		anti-adapter protein IraM	NA	NA	NA
SL1344_RS05485		protein disulfide oxidoreductase	O	Thiol-disulfide isomerase or thioredoxin	Posttranslational modification, protein turnover, chaperones
SL1344_RS05520	putA	trifunctional transcriptional regulator/proline dehydrogenase/L-glutamate gamma-semialdehyde dehydrogenase	E	Delta 1-pyrroline-5-carboxylate dehydrogenase	Amino acid transport and metabolism
SL1344_RS05545		sodium:solute symporter	E	Na+/proline symporter	Amino acid transport and metabolism
SL1344_RS05565		MFS transporter	G	Sugar phosphate permease	Carbohydrate transport and metabolism
SL1344_RS05615	csgF	curli production assembly/transport protein CsgF	NA	NA	NA
SL1344_RS05620	csgE	curli production assembly/transport protein CsgE	NA	NA	NA
SL1344_RS05625	csgD	biofilm master transcriptional regulator CsgD	T	DNA-binding response regulator, NarL/FixJ family, contains REC and HTH domains	Signal transduction mechanisms
SL1344_RS05630	csgB	curli minor subunit CsgB	NA	NA	NA
SL1344_RS05660	mdoC	glucans biosynthesis protein MdoC	M	Surface polysaccharide O-acyltransferase WecH	Cell wall/membrane/envelope biogenesis
SL1344_RS05705		cytochrome b	C	Cytochrome b561	Energy production and conversion
SL1344_RS05710		YceO family protein	NA	NA	NA
SL1344_RS05715	solA	N-methyl-L-tryptophan oxidase	E	Glycine/D-amino acid oxidase (deaminating)	Amino acid transport and metabolism
SL1344_RS05790	flgC	flagellar basal body rod protein FlgC	N	Flagellar basal body rod protein FlgC	Cell motility
SL1344_RS05795	flgD	flagellar hook assembly protein FlgD	N	Flagellar hook-capping protein FlgD	Cell motility
SL1344_RS05800	flgE	flagellar hook protein FlgE	N	Flagellar hook protein FlgE	Cell motility
SL1344_RS05810	flgG	flagellar basal-body rod protein FlgG	N	Flagellar basal body rod protein FlgG	Cell motility
SL1344_RS05815	flgH	flagellar basal body L-ring protein FlgH	N	Flagellar basal body L-ring protein FlgH	Cell motility
SL1344_RS05820		flagellar basal body P-ring protein FlgI	N	Flagellar basal body P-ring protein FlgI	Cell motility
SL1344_RS05825	flgJ	flagellar assembly peptidoglycan hydrolase FlgJ	M	Flagellum-specific peptidoglycan hydrolase FlgJ	Cell wall/membrane/envelope biogenesis
SL1344_RS06245		ATP-binding cassette domain-containing protein	O	ABC-type glutathione transport system ATPase component, contains duplicated ATPase domain	Posttranslational modification, protein turnover, chaperones
SL1344_RS06250		ATP-binding cassette domain-containing protein	E	ABC-type dipeptide/oligopeptide/nickel transport system, ATPase component	Amino acid transport and metabolism
SL1344_RS06255		mechanosensitive ion channel family protein	M	Small-conductance mechanosensitive channel	Cell wall/membrane/envelope biogenesis
SL1344_RS06265		tRNA-Arg	NA	NA	NA
SL1344_RS06270	zinT	metal-binding protein ZinT	P	Periplasmic Zn/Cd-binding protein ZinT	Inorganic ion transport and metabolism
SL1344_RS06280		helix-turn-helix transcriptional regulator	K	DNA-binding transcriptional regulator, CsgD family	Transcription
SL1344_RS06295		hypothetical protein	NA	NA	NA
SL1344_RS06495	astE	succinylglutamate desuccinylase	E	Succinylglutamate desuccinylase	Amino acid transport and metabolism
SL1344_RS06535	chbR	transcriptional regulator ChbR	K	AraC-type DNA-binding domain and AraC-containing proteins	Transcription
SL1344_RS06620		O-antigen polymerase	NA	NA	NA
SL1344_RS06715		ferredoxin family protein	C	Ferredoxin-like protein FixX	Energy production and conversion
SL1344_RS06735		AraC family transcriptional regulator	K	AraC-type DNA-binding domain and AraC-containing proteins	Transcription
SL1344_RS06740		acyl-CoA dehydrogenase	I	Acyl-CoA dehydrogenase related to the alkylation response protein AidB	Lipid transport and metabolism
SL1344_RS06745		acyl CoA:acetate/3-ketoacid CoA transferase	I	Acyl CoA:acetate/3-ketoacid CoA transferase	Lipid transport and metabolism
SL1344_RS06755	ydiB	quinate/shikimate dehydrogenase	E	Shikimate 5-dehydrogenase	Amino acid transport and metabolism
SL1344_RS06760		uncharacterized gene	NA	NA	NA
SL1344_RS06765		MFS transporter	G	Fucose permease	Carbohydrate transport and metabolism
SL1344_RS06770		YdiL family protein	NA	NA	NA
SL1344_RS06795		L-cystine transporter	E	L-cystine transporter TcyP, sodium:dicarboxylate symporter family	Amino acid transport and metabolism
SL1344_RS06860		glutamine amidotransferase	R	Uncharacterized protein STM3548, contains class I glutamine amidotransferase domain	General function prediction only
SL1344_RS06865		PfkB family carbohydrate kinase	G	Sugar or nucleoside kinase, ribokinase family	Carbohydrate transport and metabolism
SL1344_RS06870	ttrA	tetrathionate reductase subunit TtrA	C	Anaerobic selenocysteine-containing dehydrogenase	Energy production and conversion
SL1344_RS06875	ttrC	tetrathionate reductase subunit TtrC	P	Nitrite/polysulfide reductase, membrane component NrfD/PsrC	Inorganic ion transport and metabolism
SL1344_RS06880	ttrB	tetrathionate reductase subunit TtrB	C	Fe-S-cluster-containing dehydrogenase component (DMSO reductase)	Energy production and conversion
SL1344_RS07145		DUF1289 domain-containing protein	R	Predicted Fe-S protein YdhL, DUF1289 family	General function prediction only
SL1344_RS07160		FUSC family protein	S	Uncharacterized membrane protein YccC	Function unknown
SL1344_RS07310	rstB	two-component system sensor histidine kinase RstB	T	Sensor histidine kinase WalK	Signal transduction mechanisms
SL1344_RS07320	ompC	porin OmpC	M	Outer membrane porin OmpC/OmpF/PhoE	Cell wall/membrane/envelope biogenesis
SL1344_RS07390		LysR family transcriptional regulator	K	DNA-binding transcriptional regulator, LysR family	Transcription
SL1344_RS07415	osmW	osmoprotectant ABC transporter permease OsmW	E	ABC-type proline/glycine betaine transport system, permease component	Amino acid transport and metabolism
SL1344_RS07420	osmX	osmoprotectant ABC transporter substrate-binding protein OsmX	M	Periplasmic glycine betaine/choline-binding (lipo)protein of an ABC-type transport system (osmoprotectant binding protein)	Cell wall/membrane/envelope biogenesis
SL1344_RS07440	dmsB	dimethylsulfoxide reductase iron-sulfur subunit DmsB	C	Fe-S-cluster-containing dehydrogenase component (DMSO reductase)	Energy production and conversion
SL1344_RS07445	ynfF	selenate/tellurate reductase subunit YnfF	C	Anaerobic selenocysteine-containing dehydrogenase	Energy production and conversion
SL1344_RS07450	ynfE	selenate/tellurate reductase subunit YnfE	C	Anaerobic selenocysteine-containing dehydrogenase	Energy production and conversion
SL1344_RS07480	rspA	starvation-sensing protein RspA	M	L-alanine-DL-glutamate epimerase or related enzyme of enolase superfamily	Cell wall/membrane/envelope biogenesis
SL1344_RS07485		Zn-dependent oxidoreductase	E	Threonine dehydrogenase or related Zn-dependent dehydrogenase	Amino acid transport and metabolism
SL1344_RS07500	ydfZ	putative selenium delivery protein YdfZ	NA	NA	NA
SL1344_RS07605	ompC	porin OmpC	M	Outer membrane porin OmpC/OmpF/PhoE	Cell wall/membrane/envelope biogenesis
SL1344_RS07680		MFS transporter	G	Predicted arabinose efflux permease AraJ, MFS family	Carbohydrate transport and metabolism
SL1344_RS07685		FAD-dependent oxidoreductase	H	2-polyprenyl-6-methoxyphenol hydroxylase and related FAD-dependent oxidoreductases	Coenzyme transport and metabolism
SL1344_RS07715		hypothetical protein	U	Type II secretory pathway component GspD/PulD (secretin)	Intracellular trafficking, secretion, and vesicular transport
SL1344_RS07720		DUF1493 family protein	NA	NA	NA
SL1344_RS07725		hypothetical protein	NA	NA	NA
SL1344_RS07750	nhaC	Na+/H+ antiporter NhaC	C	Na+/H+ antiporter NhaC/MleN	Energy production and conversion
SL1344_RS07765	treY	malto-oligosyltrehalose synthase	G	Maltooligosyltrehalose synthase	Carbohydrate transport and metabolism
SL1344_RS07830	yddG	aromatic amino acid efflux DMT transporter YddG	G	Permease of the drug/metabolite transporter (DMT) superfamily	Carbohydrate transport and metabolism
SL1344_RS07855		NarK family nitrate/nitrite MFS transporter	P	Nitrate/nitrite transporter NarK	Inorganic ion transport and metabolism
SL1344_RS07860		nitrate reductase subunit alpha	C	Nitrate reductase alpha subunit	Energy production and conversion
SL1344_RS07865	narH	nitrate reductase subunit beta	C	Nitrate reductase beta subunit	Energy production and conversion
SL1344_RS07870	narW	nitrate reductase molybdenum cofactor assembly chaperone	C	Nitrate reductase assembly protein NarJ, required for insertion of molybdenum cofactor	Energy production and conversion
SL1344_RS07915	mcbR	colanic acid/biofilm transcriptional regulator McbR	K	DNA-binding transcriptional regulator, GntR family	Transcription
SL1344_RS08025	ydcK	YdcK family protein	M	Bifunctional protein GlmU, N-acetylglucosamine-1-phosphate-uridyltransferase/glucosamine-1-phosphate-acetyltransferase	Cell wall/membrane/envelope biogenesis
SL1344_RS08055	sgcA	SgcA family PTS sugar transporter subunit IIA	G	Phosphotransferase system mannitol/fructose-specific IIA domain (Ntr-type)	Carbohydrate transport and metabolism
SL1344_RS08060		ribulose-phosphate 3 epimerase family protein	G	Pentose-5-phosphate-3-epimerase	Carbohydrate transport and metabolism
SL1344_RS08080		YceI family protein	R	Polyisoprenoid-binding periplasmic protein YceI	General function prediction only
SL1344_RS08105		methyl-accepting chemotaxis protein	T	Methyl-accepting chemotaxis protein (MCP)	Signal transduction mechanisms
SL1344_RS08140		amino acid ABC transporter permease	E	ABC-type amino acid transport system, permease component	Amino acid transport and metabolism
SL1344_RS08145		amino acid ABC transporter ATP-binding protein	E	ABC-type polar amino acid transport system, ATPase component	Amino acid transport and metabolism
SL1344_RS08150		amino acid ABC transporter permease	E	ABC-type amino acid transport system, permease component	Amino acid transport and metabolism
SL1344_RS08300		mechanosensitive ion channel family protein	M	Small-conductance mechanosensitive channel	Cell wall/membrane/envelope biogenesis
SL1344_RS08320		peroxiredoxin	O	Peroxiredoxin	Posttranslational modification, protein turnover, chaperones
SL1344_RS08325	zirS	two-partner-like secretion system exoprotein ZirS	NA	NA	NA
SL1344_RS08330	zirT	two-partner secretion translocator ZirT	NA	NA	NA
SL1344_RS08335	zirU	two-partner-like secretion system exoprotein ZirU	NA	NA	NA
SL1344_RS08340		uncharacterized gene	NA	NA	NA
SL1344_RS08370		LysR family transcriptional regulator	K	DNA-binding transcriptional regulator, LysR family	Transcription
SL1344_RS08375		aromatic alcohol reductase	R	Putative NADH-flavin reductase	General function prediction only
SL1344_RS08390	ycjG	L-Ala-D/L-Glu epimerase	M	L-alanine-DL-glutamate epimerase or related enzyme of enolase superfamily	Cell wall/membrane/envelope biogenesis
SL1344_RS08400	tyrR	transcriptional regulator TyrR	K	Transcriptional regulator TyrR of aromatic amino acids metabolism	Transcription
SL1344_RS08450	sapB	peptide ABC transporter permease SapB	V	ABC-type antimicrobial peptide export system, permease component SapB	Defense mechanisms
SL1344_RS08505	pdeR	cyclic di-GMP phosphodiesterase	T	Cyclic di-GMP metabolism protein, combines GGDEF and EAL domains with a 6TM membrane domain	Signal transduction mechanisms
SL1344_RS08615	trpD	bifunctional anthranilate synthase glutamate amidotransferase component TrpG/anthranilate phosphoribosyltransferase TrpD	E	Anthranilate phosphoribosyltransferase, glycosyltransferase domain	Amino acid transport and metabolism
SL1344_RS08790	narI	respiratory nitrate reductase subunit gamma	C	Nitrate reductase gamma subunit	Energy production and conversion
SL1344_RS08795	narJ	nitrate reductase molybdenum cofactor assembly chaperone	C	Nitrate reductase assembly protein NarJ, required for insertion of molybdenum cofactor	Energy production and conversion
SL1344_RS08800	narH	nitrate reductase subunit beta	C	Nitrate reductase beta subunit	Energy production and conversion
SL1344_RS08855	sirB2	invasion regulator SirB2	S	Uncharacterized membrane protein SirB2	Function unknown
SL1344_RS08910		DUF4427 domain-containing protein	NA	NA	NA
SL1344_RS08915	hyaA	hydrogenase 1 small subunit	C	Ni,Fe-hydrogenase I small subunit	Energy production and conversion
SL1344_RS08920	hyaB	Ni/Fe-hydrogenase large subunit	C	Ni,Fe-hydrogenase I large subunit	Energy production and conversion
SL1344_RS08925	hyaC	Ni/Fe-hydrogenase b-type cytochrome subunit	C	Ni,Fe-hydrogenase I cytochrome b subunit	Energy production and conversion
SL1344_RS08930	hyaD	hydrogenase 1 maturation protease	C	Ni,Fe-hydrogenase maturation factor	Energy production and conversion
SL1344_RS08935	hyaE	hydrogenase-1 operon protein HyaE	O	Chaperedoxin CnoX, contains thioredoxin-like and TPR-like domains, YbbN/TrxSC family	Posttranslational modification, protein turnover, chaperones
SL1344_RS08940		hydrogenase expression/formation protein	NA	NA	NA
SL1344_RS08945	appC	cytochrome bd-II oxidase subunit 1	C	Cytochrome bd-type quinol oxidase, subunit 1	Energy production and conversion
SL1344_RS08950	appB	cytochrome d ubiquinol oxidase subunit II	C	Cytochrome bd-type quinol oxidase, subunit 2	Energy production and conversion
SL1344_RS09125		cyclic diguanylate phosphodiesterase	T	Redox-sensing c-di-GMP phosphodiesterase, contains CSS-motif and EAL domains	Signal transduction mechanisms
SL1344_RS09270		DUF1398 domain-containing protein	X	Prophage-encoded protein YbcV, DUF1398 family	Mobilome: prophages, transposons
SL1344_RS09295		uncharacterized gene	NA	NA	NA
SL1344_RS09300		uncharacterized gene	NA	NA	NA
SL1344_RS09335		hypothetical protein	NA	NA	NA
SL1344_RS09485		uncharacterized gene	NA	NA	NA
SL1344_RS09565	flhe	flagellar protein FlhE	NA	NA	NA
SL1344_RS09570	flhA	flagellar biosynthesis protein FlhA	N	Flagellar biosynthesis protein FlhA	Cell motility
SL1344_RS09665		non-heme ferritin-like protein	P	Ferritin	Inorganic ion transport and metabolism
SL1344_RS09670		RpiB/LacA/LacB family sugar-phosphate isomerase	G	Ribose 5-phosphate isomerase RpiB	Carbohydrate transport and metabolism
SL1344_RS09675		YecR-like lipofamily protein	NA	NA	NA
SL1344_RS09745		hypothetical protein	NA	NA	NA
SL1344_RS09840		hypothetical protein	NA	NA	NA
SL1344_RS09845	fliE	flagellar hook-basal body complex protein FliE	N	Flagellar hook-basal body complex protein FliE	Cell motility
SL1344_RS09850	fliF	flagellar basal-body MS-ring/collar protein FliF	N	Flagellar biosynthesis/type III secretory pathway M-ring protein FliF/YscJ	Cell motility
SL1344_RS09855	fliG	flagellar motor switch protein FliG	N	Flagellar motor switch protein FliG	Cell motility
SL1344_RS09860	fliH	flagellar assembly protein FliH	N	Flagellar biosynthesis/type III secretory pathway protein FliH	Cell motility
SL1344_RS09865	fliI	flagellar protein export ATPase FliI	N	Flagellar biosynthesis/type III secretory pathway ATPase FliI	Cell motility
SL1344_RS09870	fliJ	flagellar export protein FliJ	N	Flagellar biosynthesis chaperone FliJ	Cell motility
SL1344_RS09875	fliK	flagellar hook length control protein FliK	N	Flagellar hook-length control protein FliK	Cell motility
SL1344_RS09880	fliL	flagellar basal body-associated protein FliL	N	Flagellar basal body-associated protein FliL	Cell motility
SL1344_RS09885	fliM	flagellar motor switch protein FliM	N	Flagellar motor switch protein FliM	Cell motility
SL1344_RS09910	fliR	flagellar biosynthetic protein FliR	N	Flagellar biosynthesis protein FliR	Cell motility
SL1344_RS09930		mannosyl-3-phosphoglycerate phosphatase-related protein	G	Mannosyl-3-phosphoglycerate phosphatase YedP/MpgP, HAD superfamily	Carbohydrate transport and metabolism
SL1344_RS09950	yedA	drug/metabolite exporter YedA	G	Permease of the drug/metabolite transporter (DMT) superfamily	Carbohydrate transport and metabolism
SL1344_RS10035		phage baseplate assembly protein V	X	Mu-like prophage protein gp45	Mobilome: prophages, transposons
SL1344_RS10040		hypothetical protein	X	Mu-like prophage tail protein gpP	Mobilome: prophages, transposons
SL1344_RS10050		phage tail tape measure protein	X	Phage-related tail protein	Mobilome: prophages, transposons
SL1344_RS10055		phage tail protein	NA	NA	NA
SL1344_RS10060		phage tail tube protein	NA	NA	NA
SL1344_RS10065		phage tail sheath subtilisin-like domain-containing protein	X	Mu-like prophage tail sheath protein gpL	Mobilome: prophages, transposons
SL1344_RS10070		hypothetical protein	NA	NA	NA
SL1344_RS10075		hypothetical protein	NA	NA	NA
SL1344_RS10080		phage head closure protein	X	Phage head-tail adaptor	Mobilome: prophages, transposons
SL1344_RS10095		phage major capsid protein	X	Predicted phage phi-C31 gp36 major capsid-like protein	Mobilome: prophages, transposons
SL1344_RS10100		HK97 family phage prohead protease	X	Phage head maturation protease	Mobilome: prophages, transposons
SL1344_RS10105		phage portal protein	X	Phage portal protein BeeE	Mobilome: prophages, transposons
SL1344_RS10110	ymfR	protein YmfR	NA	NA	NA
SL1344_RS10115		terminase large subunit	X	Phage terminase-like protein, large subunit, contains N-terminal HTH domain	Mobilome: prophages, transposons
SL1344_RS10120		phage terminase small subunit P27 family	X	Phage terminase, small subunit	Mobilome: prophages, transposons
SL1344_RS10130		hypothetical protein	NA	NA	NA
SL1344_RS10135		uncharacterized gene	NA	NA	NA
SL1344_RS10160		hypothetical protein	NA	NA	NA
SL1344_RS10165		DUF968 domain-containing protein	NA	NA	NA
SL1344_RS10170		KilA-N domain-containing protein	NA	NA	NA
SL1344_RS10175		RusA family crossover junction endodeoxyribonuclease	L	Holliday junction resolvase RusA (prophage-encoded endonuclease)	Replication, recombination and repair
SL1344_RS10180		phage N-6-adenine-methyltransferase	NA	NA	NA
SL1344_RS10185		PerC family transcriptional regulator	NA	NA	NA
SL1344_RS10190		helix-turn-helix domain-containing protein	K	Predicted transcriptional regulator, ArsR family	Transcription
SL1344_RS10195		hypothetical protein	NA	NA	NA
SL1344_RS10225		hypothetical protein	NA	NA	NA
SL1344_RS10235		hypothetical protein	F	5'-deoxynucleotidase YfbR and related HD superfamily hydrolases	Nucleotide transport and metabolism
SL1344_RS10240		hypothetical protein	NA	NA	NA
SL1344_RS10245		DUF262 domain-containing protein	V	DNAse/DNA nickase specific for phosphorothioated or glycosylated phage DNA, GmrSD/DndB/SspE family, contains DUF262 and HNH nuclease domains	Defense mechanisms
SL1344_RS10250		ead/Ea22-like family protein	NA	NA	NA
SL1344_RS10260		3'-5' exonuclease	L	DNA polymerase III, epsilon subunit or related 3'-5' exonuclease	Replication, recombination and repair
SL1344_RS10265		DUF4224 domain-containing protein	NA	NA	NA
SL1344_RS10280	mtfA	DgsA anti-repressor MtfA	T	Mlc titration factor MtfA, regulates ptsG expression	Signal transduction mechanisms
SL1344_RS10315		SEL1-like repeat protein	R	TPR repeat	General function prediction only
SL1344_RS10320		hypothetical protein	M	Lipopolysaccharide biosynthesis regulator YciM/LapB, contains six TPR domains and a C-terminal metal-binding domain	Cell wall/membrane/envelope biogenesis
SL1344_RS10360		EmmdR/YeeO family multidrug/toxin efflux MATE transporter	V	Na+-driven multidrug efflux pump, DinF/NorM/MATE family	Defense mechanisms
SL1344_RS10395		cobyric acid synthase	H	Cobyric acid synthase	Coenzyme transport and metabolism
SL1344_RS10400		energy-coupling factor ABC transporter ATP-binding protein	P	Energy-coupling factor transporter ATP-binding protein EcfA2	Inorganic ion transport and metabolism
SL1344_RS10405		energy-coupling factor ABC transporter transmembrane protein	H	ECF-type transporter transmembrane protein EcfT	Coenzyme transport and metabolism
SL1344_RS10415	cbiM	cobalt ECF transporter S component CbiM	P	ABC-type Co2+ transport system, permease component	Inorganic ion transport and metabolism
SL1344_RS10420		cobalt-factor II C(20)-methyltransferase	H	Precorrin-2 methylase	Coenzyme transport and metabolism
SL1344_RS10425		sirohydrochlorin cobaltochelatase	H	Cobalamin biosynthesis protein CbiK, Co2+ chelatase	Coenzyme transport and metabolism
SL1344_RS10430		cobalt-precorrin-6A reductase	H	Precorrin-6x reductase	Coenzyme transport and metabolism
SL1344_RS10440	cbiG	cobalt-precorrin 5A hydrolase	H	Cobalamin biosynthesis protein CbiG	Coenzyme transport and metabolism
SL1344_RS10445		cobalt-precorrin-4 methyltransferase	H	Precorrin-4 methylase	Coenzyme transport and metabolism
SL1344_RS10450		decarboxylating cobalt-precorrin-6B (C(15))-methyltransferase	H	Precorrin-6B methylase 2	Coenzyme transport and metabolism
SL1344_RS10455		cobalt-precorrin-7 (C(5))-methyltransferase	H	Precorrin-6B methylase 1	Coenzyme transport and metabolism
SL1344_RS10465		cobalt-precorrin-8 methylmutase	H	Precorrin-8X methylmutase CbiC/CobH	Coenzyme transport and metabolism
SL1344_RS10470	cbiB	adenosylcobinamide-phosphate synthase CbiB	H	Cobalamin biosynthesis protein CobD/CbiB	Coenzyme transport and metabolism
SL1344_RS10475		cobyrinate a,c-diamide synthase	H	Cobyrinic acid a,c-diamide synthase	Coenzyme transport and metabolism
SL1344_RS10480	pocR	regulatory protein PocR	T	Ligand-binding sensor domain	Signal transduction mechanisms
SL1344_RS10490	pduA	propanediol utilization microcompartment protein PduA	Q	Carboxysome shell and ethanolamine utilization microcompartment protein CcmL/EutN	Secondary metabolites biosynthesis, transport and catabolism
SL1344_RS10495	pduB	propanediol utilization microcompartment protein PduB	E	Ethanolamine utilization protein EutL, microcompartment shell protein	Amino acid transport and metabolism
SL1344_RS10500	pduC	propanediol dehydratase large subunit PduC	Q	Propanediol dehydratase, large subunit	Secondary metabolites biosynthesis, transport and catabolism
SL1344_RS10505	pduD	propanediol dehydratase medium subunit PduD	NA	NA	NA
SL1344_RS10510	pduE	propanediol dehydratase small subunit PduE	Q	Propanediol dehydratase, small subunit	Secondary metabolites biosynthesis, transport and catabolism
SL1344_RS10515	pduG	propanediol dehydratase reactivase alpha subunit PduG	D	Cell division ATPase FtsA	Cell cycle control, cell division, chromosome partitioning
SL1344_RS10520	pduH	propanediol dehydratase reactivase beta subunit PduH	NA	NA	NA
SL1344_RS10525	pduJ	propanediol utilization microcompartment protein PduJ	Q	Carboxysome shell and ethanolamine utilization microcompartment protein CcmL/EutN	Secondary metabolites biosynthesis, transport and catabolism
SL1344_RS10530	pduK	propanediol utilization microcompartment protein PduK	Q	Carboxysome shell and ethanolamine utilization microcompartment protein CcmL/EutN	Secondary metabolites biosynthesis, transport and catabolism
SL1344_RS10535	pduL	phosphate propanoyltransferase	Q	Propanediol utilization protein	Secondary metabolites biosynthesis, transport and catabolism
SL1344_RS10540	pduM	propanediol utilization microcompartment protein PduM	NA	NA	NA
SL1344_RS10545	pduN	propanediol utilization microcompartment protein PduN	Q	Carboxysome shell and ethanolamine utilization microcompartment protein CcmK/EutM	Secondary metabolites biosynthesis, transport and catabolism
SL1344_RS10550	pduO	two-domain cob(I)yrinic acid a,c-diamide adenosyltransferase PduO	H	Cob(II)alamin adenosyltransferase	Coenzyme transport and metabolism
SL1344_RS10555	pduP	CoA-acylating propionaldehyde dehydrogenase PduP	I	Acyl-CoA reductase or other NAD-dependent aldehyde dehydrogenase	Lipid transport and metabolism
SL1344_RS10560	pduQ	1-propanol dehydrogenase PduQ	C	Alcohol dehydrogenase, class IV	Energy production and conversion
SL1344_RS10565	pduS	cobalamin reductase PduS	C	Na+-translocating ferredoxin:NAD+ oxidoreductase RNF, RnfC subunit	Energy production and conversion
SL1344_RS10570	pduT	propanediol utilization microcompartment protein PduT	Q	Carboxysome shell and ethanolamine utilization microcompartment protein CcmL/EutN	Secondary metabolites biosynthesis, transport and catabolism
SL1344_RS10575	pduU	propanediol utilization microcompartment protein PduU	E	Ethanolamine utilization protein EutS, microcompartment shell protein	Amino acid transport and metabolism
SL1344_RS10580	pduV	propanediol utilization protein PduV	E	Ethanolamine utilization protein EutP, contains a P-loop NTPase domain	Amino acid transport and metabolism
SL1344_RS10615	phsC	thiosulfate reductase cytochrome B subunit	P	Thiosulfate reductase cytochrome b subunit	Inorganic ion transport and metabolism
SL1344_RS10620	phsB	thiosulfate reductase electron transport protein PhsB	C	Fe-S-cluster-containing dehydrogenase component (DMSO reductase)	Energy production and conversion
SL1344_RS10625	phsA	thiosulfate reductase PhsA	C	Anaerobic selenocysteine-containing dehydrogenase	Energy production and conversion
SL1344_RS10795	wcaM	colanic acid biosynthesis protein WcaM	NA	NA	NA
SL1344_RS10800	wcaL	colanic acid biosynthesis glycosyltransferase WcaL	M	Glycosyltransferase involved in cell wall bisynthesis	Cell wall/membrane/envelope biogenesis
SL1344_RS10805	wcaK	colanic acid biosynthesis pyruvyl transferase WcaK	M	Polysaccharide pyruvyl transferase family protein WcaK (colanic acid biosynthesis)	Cell wall/membrane/envelope biogenesis
SL1344_RS10810	wzxC	colanic acid undecaprenyl disphosphate flippase WzxC	M	Membrane protein involved in the export of O-antigen and teichoic acid	Cell wall/membrane/envelope biogenesis
SL1344_RS10815	wcaJ	undecaprenyl-phosphate glucose phosphotransferase	M	Sugar transferase involved in LPS biosynthesis (colanic, teichoic acid)	Cell wall/membrane/envelope biogenesis
SL1344_RS10820	cpsG	colanic acid biosynthesis phosphomannomutase CpsG	G	Phosphomannomutase	Carbohydrate transport and metabolism
SL1344_RS10825	cpsB	mannose-1-phosphate guanyltransferase	M	Mannose-1-phosphate guanylyltransferase	Cell wall/membrane/envelope biogenesis
SL1344_RS10830	wcaI	colanic acid biosynthesis fucosyltransferase WcaI	G	Glycogen synthase	Carbohydrate transport and metabolism
SL1344_RS10835		GDP-mannose mannosyl hydrolase	F	ADP-ribose pyrophosphatase YjhB, NUDIX family	Nucleotide transport and metabolism
SL1344_RS10840		GDP-L-fucose synthase	M	Nucleoside-diphosphate-sugar epimerase	Cell wall/membrane/envelope biogenesis
SL1344_RS10860	wcaD	colanic acid polymerase WcaD	NA	NA	NA
SL1344_RS10865	wcaC	colanic acid biosynthesis glycosyltransferase WcaC	M	Glycosyltransferase involved in cell wall bisynthesis	Cell wall/membrane/envelope biogenesis
SL1344_RS10870	wcaB	colanic acid biosynthesis acetyltransferase WcaB	E	Serine acetyltransferase	Amino acid transport and metabolism
SL1344_RS10875	wcaA	colanic acid biosynthesis glycosyltransferase WcaA	M	Glycosyltransferase involved in cell wall bisynthesis	Cell wall/membrane/envelope biogenesis
SL1344_RS10880	wzc	tyrosine-protein kinase Wzc	M	Exopolysaccharide export protein/domain GumC/Wzc1	Cell wall/membrane/envelope biogenesis
SL1344_RS10885	wzb	low molecular weight protein-tyrosine-phosphatase Wzb	T	Protein-tyrosine-phosphatase	Signal transduction mechanisms
SL1344_RS10890		polysaccharide export protein	M	Periplasmic protein Wza involved in polysaccharide export, contains SLBB domain of the beta-grasp fold	Cell wall/membrane/envelope biogenesis
SL1344_RS10920	alkA	DNA-3-methyladenine glycosylase 2	L	3-methyladenine DNA glycosylase/8-oxoguanine DNA glycosylase	Replication, recombination and repair
SL1344_RS10935	mdtB	multidrug efflux RND transporter permease subunit MdtB	V	Multidrug efflux pump subunit AcrB	Defense mechanisms
SL1344_RS10940	mdtC	multidrug efflux RND transporter permease subunit MdtC	V	Multidrug efflux pump subunit AcrB	Defense mechanisms
SL1344_RS10945		MFS transporter	G	Predicted arabinose efflux permease AraJ, MFS family	Carbohydrate transport and metabolism
SL1344_RS10960		hypothetical protein	NA	NA	NA
SL1344_RS10965		DUF1266 domain-containing protein	NA	NA	NA
SL1344_RS10970		DUF4034 domain-containing protein	NA	NA	NA
SL1344_RS11010		nucleoside permease	G	Na+/melibiose symporter or related transporter	Carbohydrate transport and metabolism
SL1344_RS11045		putative fimbrial-like adhesin protein	N	Pilin (type 1 fimbrial protein)	Cell motility
SL1344_RS11050		fimbrial biogenesis outer membrane usher protein	N	Outer membrane usher protein FimD/PapC	Cell motility
SL1344_RS11055	stcB	fimbrial biogenesis chaperone StcB	W	P pilus assembly protein, chaperone PapD	Extracellular structures
SL1344_RS11080		YehR family lipoprotein	S	Uncharacterized lipoprotein YehR, DUF1307 family	Function unknown
SL1344_RS11165	mdtQ	multidrug resistance outer membrane protein MdtQ	M	Outer membrane protein TolC	Cell wall/membrane/envelope biogenesis
SL1344_RS11195		aromatic acid/H+ symport family MFS transporter	G	Sugar phosphate permease	Carbohydrate transport and metabolism
SL1344_RS11230		NAD(P)-dependent oxidoreductase	E	NADPH-dependent glutamate synthase beta chain or related oxidoreductase	Amino acid transport and metabolism
SL1344_RS11235	preA	NAD-dependent dihydropyrimidine dehydrogenase subunit PreA	F	Dihydroorotate dehydrogenase	Nucleotide transport and metabolism
SL1344_RS11280		L-serine ammonia-lyase	E	L-serine deaminase	Amino acid transport and metabolism
SL1344_RS11285	serB	phosphoserine phosphatase SerB	E	Phosphoserine phosphatase	Amino acid transport and metabolism
SL1344_RS11340		GNVR domain-containing protein	M	Capsular polysaccharide biosynthesis protein YveK	Cell wall/membrane/envelope biogenesis
SL1344_RS11345		membrane protein	NA	NA	NA
SL1344_RS11380		extracellular solute-binding protein	E	ABC-type oligopeptide transport system, periplasmic component	Amino acid transport and metabolism
SL1344_RS11465		acyltransferase family protein	M	Peptidoglycan/LPS O-acetylase OafA/YrhL, contains acyltransferase and SGNH-hydrolase domains	Cell wall/membrane/envelope biogenesis
SL1344_RS11495		KAP family P-loop domain protein	R	Predicted P-loop ATPase, KAP-like	General function prediction only
SL1344_RS11525		tail fiber protein	X	Phage-related tail fiber protein	Mobilome: prophages, transposons
SL1344_RS11545		cytochrome c-type biogenesis protein CcmH	C	Cytochrome c-type biogenesis protein CcmH/NrfF	Energy production and conversion
SL1344_RS11550	dsbE	thiol:disulfide interchange protein DsbE	O	Thiol-disulfide isomerase or thioredoxin	Posttranslational modification, protein turnover, chaperones
SL1344_RS11550	dsbE	thiol:disulfide interchange protein DsbE	O	Thiol-disulfide isomerase or thioredoxin	Posttranslational modification, protein turnover, chaperones
SL1344_RS11555		heme lyase CcmF/NrfE family subunit	C	Cytochrome c biogenesis protein CcmF	Energy production and conversion
SL1344_RS11555		heme lyase CcmF/NrfE family subunit	C	Cytochrome c biogenesis protein CcmF	Energy production and conversion
SL1344_RS11560	ccmE	cytochrome c maturation protein CcmE	C	Cytochrome c biogenesis protein CcmE	Energy production and conversion
SL1344_RS11570		heme ABC transporter permease	O	ABC-type transport system involved in cytochrome c biogenesis, permease component	Posttranslational modification, protein turnover, chaperones
SL1344_RS11570		heme ABC transporter permease	O	ABC-type transport system involved in cytochrome c biogenesis, permease component	Posttranslational modification, protein turnover, chaperones
SL1344_RS11585	napC	cytochrome c-type protein NapC	C	Tetraheme cytochrome c subunit NapC of nitrate or TMAO reductase	Energy production and conversion
SL1344_RS11675		MFS transporter	G	Sugar phosphate permease	Carbohydrate transport and metabolism
SL1344_RS11680		GntR family transcriptional regulator	K	DNA-binding transcriptional regulator, GntR family	Transcription
SL1344_RS11755		MFS transporter	G	Sugar phosphate permease	Carbohydrate transport and metabolism
SL1344_RS11760	rhmD	L-rhamnonate dehydratase	M	L-alanine-DL-glutamate epimerase or related enzyme of enolase superfamily	Cell wall/membrane/envelope biogenesis
SL1344_RS11765		IclR family transcriptional regulator	K	DNA-binding transcriptional regulator, IclR family	Transcription
SL1344_RS11845	menH	2-succinyl-6-hydroxy-2,4-cyclohexadiene-1-carboxylate synthase	H	2-succinyl-6-hydroxy-2,4-cyclohexadiene-1-carboxylate synthase MenH and related esterases, alpha/beta hydrolase fold	Coenzyme transport and metabolism
SL1344_RS11850	menD	2-succinyl-5-enolpyruvyl-6-hydroxy-3-cyclohexene-1-carboxylic-acid synthase	H	2-succinyl-5-enolpyruvyl-6-hydroxy-3-cyclohexene-1-carboxylate synthase	Coenzyme transport and metabolism
SL1344_RS11880		VWA domain-containing protein	R	Secreted protein containing bacterial Ig-like domain and vWFA domain	General function prediction only
SL1344_RS12000	yfcC	putative basic amino acid antiporter YfcC	R	Predicted membrane transporter YfcC, affects glyoxylate shunt	General function prediction only
SL1344_RS12005		transketolase family protein	G	Transketolase, C-terminal subunit	Carbohydrate transport and metabolism
SL1344_RS12010		transketolase	G	Transketolase, N-terminal subunit	Carbohydrate transport and metabolism
SL1344_RS12015		PTS ascorbate transporter subunit IIC	G	Ascorbate-specific PTS system IIC component UlaA	Carbohydrate transport and metabolism
SL1344_RS12025		PTS sugar transporter subunit IIA	G	Phosphotransferase system mannitol/fructose-specific IIA domain (Ntr-type)	Carbohydrate transport and metabolism
SL1344_RS12105		APC family permease	E	Serine transporter YbeC, amino acid:H+ symporter family	Amino acid transport and metabolism
SL1344_RS12110		alanine racemase	E	Diaminopimelate decarboxylase	Amino acid transport and metabolism
SL1344_RS12115		sigma-54-dependent Fis family transcriptional regulator	K	RocR-type transcriptional regulator, contains PAS, AAA-type ATPase, and DNA-binding Fis domains	Transcription
SL1344_RS12175		hypothetical protein	NA	NA	NA
SL1344_RS12185		NlpC/P60 family protein	NA	NA	NA
SL1344_RS12195		type II CAAX endopeptidase family protein	O	Membrane protease YdiL, CAAX protease family	Posttranslational modification, protein turnover, chaperones
SL1344_RS12275		formate/nitrite transporter family protein	P	Formate/nitrite transporter FocA, FNT family	Inorganic ion transport and metabolism
SL1344_RS12290	pgtA	two-component system response regulator PgtA	T	DNA-binding transcriptional response regulator, NtrC family, contains REC, AAA-type ATPase, and a Fis-type DNA-binding domains	Signal transduction mechanisms
SL1344_RS12300	pgtC	phosphoglycerate transport regulator PgtC	P	ABC-type Fe3+ transport system, periplasmic component	Inorganic ion transport and metabolism
SL1344_RS12340		ion channel protein	P	H+/Cl- antiporter ClcA	Inorganic ion transport and metabolism
SL1344_RS12345		alpha-keto acid decarboxylase family protein	G	TPP-dependent 2-oxoacid decarboxylase, includes indolepyruvate decarboxylase	Carbohydrate transport and metabolism
SL1344_RS12425		DUF1427 family protein	F	Xanthosine utilization system component, XapX domain	Nucleotide transport and metabolism
SL1344_RS12430		nucleoside permease	G	Na+/melibiose symporter or related transporter	Carbohydrate transport and metabolism
SL1344_RS12435	xapA	xanthosine phosphorylase	F	Purine nucleoside phosphorylase	Nucleotide transport and metabolism
SL1344_RS12440		outer membrane protein	NA	NA	NA
SL1344_RS12445		LysR family transcriptional regulator	K	DNA-binding transcriptional regulator, LysR family	Transcription
SL1344_RS12520		YfeK family protein	NA	NA	NA
SL1344_RS12535	cysA	sulfate/thiosulfate ABC transporter ATP-binding protein CysA	P	ABC-type sulfate/molybdate transport systems, ATPase component	Inorganic ion transport and metabolism
SL1344_RS12540	cysW	sulfate/thiosulfate ABC transporter permease CysW	P	ABC-type sulfate transport system, permease component	Inorganic ion transport and metabolism
SL1344_RS12590		hypothetical protein	NA	NA	NA
SL1344_RS12595		DUF1963 domain-containing protein	NA	NA	NA
SL1344_RS12600	eutR	HTH-type transcriptional regulator EutR	K	AraC-type DNA-binding domain and AraC-containing proteins	Transcription
SL1344_RS12605	eutK	ethanolamine utilization microcompartment protein EutK	Q	Carboxysome shell and ethanolamine utilization microcompartment protein CcmL/EutN	Secondary metabolites biosynthesis, transport and catabolism
SL1344_RS12615	eutC	ethanolamine ammonia-lyase subunit EutC	E	Ethanolamine ammonia-lyase, small subunit	Amino acid transport and metabolism
SL1344_RS12620	eutB	ethanolamine ammonia-lyase subunit alpha	E	Ethanolamine ammonia-lyase, large subunit	Amino acid transport and metabolism
SL1344_RS12625	eutA	ethanolamine ammonia-lyase reactivating factor EutA	E	Ethanolamine utilization protein EutA, possible chaperonin	Amino acid transport and metabolism
SL1344_RS12630	eutH	ethanolamine utilization protein EutH	E	Ethanolamine transporter EutH, required for ethanolamine utilization at low pH	Amino acid transport and metabolism
SL1344_RS12635	eutG	ethanolamine utilization ethanol dehydrogenase EutG	C	Alcohol dehydrogenase, class IV	Energy production and conversion
SL1344_RS12640	eutJ	ethanolamine utilization protein EutJ	E	Ethanolamine utilization protein EutJ, possible chaperonin	Amino acid transport and metabolism
SL1344_RS12645		aldehyde dehydrogenase family protein	I	Acyl-CoA reductase or other NAD-dependent aldehyde dehydrogenase	Lipid transport and metabolism
SL1344_RS12650	eutN	ethanolamine utilization microcompartment protein EutN	Q	Carboxysome shell and ethanolamine utilization microcompartment protein CcmK/EutM	Secondary metabolites biosynthesis, transport and catabolism
SL1344_RS12655	eutM	ethanolamine utilization microcompartment protein EutM	Q	Carboxysome shell and ethanolamine utilization microcompartment protein CcmL/EutN	Secondary metabolites biosynthesis, transport and catabolism
SL1344_RS12660	pta	phosphate acetyltransferase	C	Phosphotransacetylase (includes Pta, EutD and phosphobutyryltransferase)	Energy production and conversion
SL1344_RS12665	eutT	ethanolamine utilization cob(I)yrinic acid a,c-diamide adenosyltransferase EutT	E	Ethanolamine utilization protein EutT, cobalamin adenosyltransferase	Amino acid transport and metabolism
SL1344_RS12670	eutQ	ethanolamine utilization acetate kinase EutQ	E	Ethanolamine utilization protein EutQ, cupin superfamily (function unknown)	Amino acid transport and metabolism
SL1344_RS12675	eutP	ethanolamine utilization acetate kinase EutP	E	Ethanolamine utilization protein EutP, contains a P-loop NTPase domain	Amino acid transport and metabolism
SL1344_RS12680	eutS	ethanolamine utilization microcompartment protein EutS	E	Ethanolamine utilization protein EutS, microcompartment shell protein	Amino acid transport and metabolism
SL1344_RS12720	pbp4b	penicillin binding protein PBP4B	V	CubicO group peptidase, beta-lactamase class C family	Defense mechanisms
SL1344_RS12725	aegA	formate-dependent uric acid utilization protein AegA	E	NADPH-dependent glutamate synthase beta chain or related oxidoreductase	Amino acid transport and metabolism
SL1344_RS12730	narQ	nitrate/nitrite two-component system sensor histidine kinase NarQ	T	Signal transduction histidine kinase ComP	Signal transduction mechanisms
SL1344_RS12840	ppx	exopolyphosphatase	F	Exopolyphosphatase/pppGpp-phosphohydrolase	Nucleotide transport and metabolism
SL1344_RS12845		sensor domain-containing phosphodiesterase	T	EAL domain, c-di-GMP-specific phosphodiesterase class I (or its enzymatically inactive variant)	Signal transduction mechanisms
SL1344_RS12885	shdA	fibronectin-binding autotransporter adhesin ShdA	M	Autotransporter adhesin AidA	Cell wall/membrane/envelope biogenesis
SL1344_RS12895	ratA	DUF823/DUF824 repeat adhesin RatA	NA	NA	NA
SL1344_RS12900		SinI family autotransporter-associated protein	NA	NA	NA
SL1344_RS12905	sinH	intimin-like inverse autotransporter SinH	NA	NA	NA
SL1344_RS12955		4Fe-4S binding protein	R	MinD superfamily P-loop ATPase, contains an inserted ferredoxin domain	General function prediction only
SL1344_RS12960	dmsC	dimethyl sulfoxide reductase anchor subunit family protein	C	DMSO reductase anchor subunit DmsC	Energy production and conversion
SL1344_RS12965		dimethyl sulfoxide reductase anchor subunit family protein	C	Fe-S-cluster-containing dehydrogenase component (DMSO reductase)	Energy production and conversion
SL1344_RS12970		DmsA/YnfE/YnfF family dimethyl sulfoxide reductase	C	Anaerobic selenocysteine-containing dehydrogenase	Energy production and conversion
SL1344_RS12975	pbpC	peptidoglycan glycosyltransferase PbpC	M	Membrane carboxypeptidase/penicillin-binding protein PbpC	Cell wall/membrane/envelope biogenesis
SL1344_RS13060	asrA	anaerobic sulfite reductase subunit AsrA	C	Heterodisulfide reductase, subunit C	Energy production and conversion
SL1344_RS13065	asrB	anaerobic sulfite reductase subunit AsrB	H	NAD(P)H-flavin reductase	Coenzyme transport and metabolism
SL1344_RS13150		hypothetical protein	NA	NA	NA
SL1344_RS13170		PTS transporter subunit EIIC	G	Phosphotransferase system IIC components, glucose/maltose/N-acetylglucosamine-specific	Carbohydrate transport and metabolism
SL1344_RS13190		OFA family MFS transporter	P	Nitrate/nitrite transporter NarK	Inorganic ion transport and metabolism
SL1344_RS13195		LysR family transcriptional regulator	K	DNA-binding transcriptional regulator, LysR family	Transcription
SL1344_RS13260		macro domain-containing protein	J	O-acetyl-ADP-ribose deacetylase (regulator of RNase III), contains Macro domain	Translation, ribosomal structure and biogenesis
SL1344_RS13270		hypothetical protein	NA	NA	NA
SL1344_RS13275		host specificity protein J	X	Phage-related protein, tail protein J	Mobilome: prophages, transposons
SL1344_RS13280		tail assembly protein	X	Phage-related protein, tail assembly protein I	Mobilome: prophages, transposons
SL1344_RS13285		C40 family peptidase	O	Proteasome lid subunit RPN8/RPN11, contains Jab1/MPN domain metalloenzyme (JAMM) motif	Posttranslational modification, protein turnover, chaperones
SL1344_RS13290		phage minor tail protein L	X	Phage tail protein	Mobilome: prophages, transposons
SL1344_RS13295		phage tail protein	X	Phage tail protein	Mobilome: prophages, transposons
SL1344_RS13300		phage tail tape measure protein	X	Phage-related minor tail protein	Mobilome: prophages, transposons
SL1344_RS13305		phage tail assembly protein T	NA	NA	NA
SL1344_RS13315		phage tail tube protein	NA	NA	NA
SL1344_RS13320		phage minor tail U family protein	NA	NA	NA
SL1344_RS13330		phage tail protein	NA	NA	NA
SL1344_RS13335		head-tail joining protein	NA	NA	NA
SL1344_RS13340		DNA-packaging protein FI	NA	NA	NA
SL1344_RS13345		major capsid protein	NA	NA	NA
SL1344_RS13350		head decoration protein	NA	NA	NA
SL1344_RS13360		phage portal protein	X	Phage capsid protein	Mobilome: prophages, transposons
SL1344_RS13370		phage terminase large subunit family protein	X	Phage terminase, large subunit GpA	Mobilome: prophages, transposons
SL1344_RS13420		bacteriophage antitermination protein Q	NA	NA	NA
SL1344_RS13425		YlcG family protein	NA	NA	NA
SL1344_RS13430		recombination protein NinG	NA	NA	NA
SL1344_RS13470		class I SAM-dependent methyltransferase	H	Ubiquinone/menaquinone biosynthesis C-methylase UbiE/MenG	Coenzyme transport and metabolism
SL1344_RS13485		replication protein	NA	NA	NA
SL1344_RS13525		RecT family recombinase	NA	NA	NA
SL1344_RS13730		hypothetical protein	X	Predicted site-specific integrase-resolvase	Mobilome: prophages, transposons
SL1344_RS13735		phage regulatory CII family protein	NA	NA	NA
SL1344_RS13745		DUF5347 domain-containing protein	NA	NA	NA
SL1344_RS13750		DUF2732 domain-containing protein	NA	NA	NA
SL1344_RS13755		TraR/DksA family transcriptional regulator	K	RNA polymerase-binding transcription factor DksA	Transcription
SL1344_RS13765		uncharacterized gene	NA	NA	NA
SL1344_RS13770		phage tail protein	X	Phage protein U	Mobilome: prophages, transposons
SL1344_RS13775		phage late control D family protein	X	Phage protein D	Mobilome: prophages, transposons
SL1344_RS13860	bapA	biofilm-associated protein BapA	U	Large exoprotein involved in heme utilization or adhesion	Intracellular trafficking, secretion, and vesicular transport
SL1344_RS13870		type I secretion system permease/ATPase	V	ABC-type bacteriocin/lantibiotic exporters, contain an N-terminal double-glycine peptidase domain	Defense mechanisms
SL1344_RS13875		HlyD family type I secretion periplasmic adaptor subunit	V	Multidrug resistance efflux pump EmrA	Defense mechanisms
SL1344_RS13885		phage late control D family protein	X	Phage protein D	Mobilome: prophages, transposons
SL1344_RS13890		phage tail protein	X	Phage protein U	Mobilome: prophages, transposons
SL1344_RS13895		phage tail tape measure protein	X	Phage-related tail protein	Mobilome: prophages, transposons
SL1344_RS13900		GpE family phage tail protein	NA	NA	NA
SL1344_RS13905		phage tail assembly protein	NA	NA	NA
SL1344_RS13910		phage major tail tube protein	X	Phage tail tube protein FII	Mobilome: prophages, transposons
SL1344_RS13915		phage tail sheath protein	X	Phage tail sheath protein FI	Mobilome: prophages, transposons
SL1344_RS13920		uncharacterized gene	NA	NA	NA
SL1344_RS13935		phage tail protein	X	Phage-related tail fiber protein	Mobilome: prophages, transposons
SL1344_RS13940		phage tail protein I	X	Bacteriophage P2-related tail formation protein	Mobilome: prophages, transposons
SL1344_RS13945		baseplate assembly protein	X	Phage-related baseplate assembly protein	Mobilome: prophages, transposons
SL1344_RS13950		GPW/gp25 family protein	X	Phage baseplate assembly protein W	Mobilome: prophages, transposons
SL1344_RS13955		phage baseplate assembly protein V	X	Phage P2 baseplate assembly protein gpV	Mobilome: prophages, transposons
SL1344_RS13960		phage virion morphogenesis protein	NA	NA	NA
SL1344_RS13965		phage tail protein	NA	NA	NA
SL1344_RS13970	lysB	Rz-like lysis system protein LysB	NA	NA	NA
SL1344_RS13975		DNZ54_00345 family protein	NA	NA	NA
SL1344_RS13980		lysozyme	M	Phage-related lysozyme (muramidase), GH24 family	Cell wall/membrane/envelope biogenesis
SL1344_RS13985		HP1 family phage holin	NA	NA	NA
SL1344_RS13990		tail protein X	X	P2-like prophage tail protein X	Mobilome: prophages, transposons
SL1344_RS13995		head completion/stabilization protein	NA	NA	NA
SL1344_RS14000	gpM	phage terminase small subunit	NA	NA	NA
SL1344_RS14005		phage major capsid protein, P2 family	NA	NA	NA
SL1344_RS14010		GPO family capsid scaffolding protein	NA	NA	NA
SL1344_RS14060		uncharacterized gene	NA	NA	NA
SL1344_RS14065		DNA adenine methylase	L	DNA-adenine methylase	Replication, recombination and repair
SL1344_RS14070		TraR/DksA family transcriptional regulator	K	RNA polymerase-binding transcription factor DksA	Transcription
SL1344_RS14075		DUF2732 family protein	NA	NA	NA
SL1344_RS14080		DUF5347 family protein	NA	NA	NA
SL1344_RS14085		hypothetical protein	NA	NA	NA
SL1344_RS14090		phage regulatory CII family protein	NA	NA	NA
SL1344_RS14095		Rha family transcriptional regulator	NA	NA	NA
SL1344_RS14110		hypothetical protein	O	Molecular chaperone GrpE (heat shock protein HSP-70)	Posttranslational modification, protein turnover, chaperones
SL1344_RS14120		DUF2326 domain-containing protein	S	Uncharacterized conserved protein YydD, contains DUF2326 domain	Function unknown
SL1344_RS14130		hypothetical protein	NA	NA	NA
SL1344_RS14140		phage polarity suppression protein	NA	NA	NA
SL1344_RS14145		ogr/Delta-like zinc finger family protein	NA	NA	NA
SL1344_RS14150		hypothetical protein	NA	NA	NA
SL1344_RS14155		AlpA family transcriptional regulator	K	DNA-binding transcriptional regulator AlpA	Transcription
SL1344_RS14170		DUF5375 domain-containing protein	NA	NA	NA
SL1344_RS14175		primase-helicase zinc-binding domain-containing protein	X	DNA primase, phage- or plasmid-associated	Mobilome: prophages, transposons
SL1344_RS14200		hypothetical protein	NA	NA	NA
SL1344_RS14205		AlpA family transcriptional regulator	K	DNA-binding transcriptional regulator AlpA	Transcription
SL1344_RS14210		DUF927 domain-containing protein	R	Predicted ATPase domain of Cch-like helicases, DUF927 family	General function prediction only
SL1344_RS14220		DUF4435 domain-containing protein	NA	NA	NA
SL1344_RS14225		helix-turn-helix transcriptional regulator	K	Transcriptional regulator, contains XRE-family HTH domain	Transcription
SL1344_RS14230		transcriptional regulator	K	Predicted transcriptional regulator, lambda repressor-like DNA-binding domain	Transcription
SL1344_RS14235		PTS glucitol/sorbitol transporter subunit IIC	G	Phosphotransferase system sorbitol-specific IIC component	Carbohydrate transport and metabolism
SL1344_RS14240		PTS glucitol/sorbitol transporter subunit IIA	G	Phosphotransferase system sorbitol-specific IIA component	Carbohydrate transport and metabolism
SL1344_RS14255		DUF3883 domain-containing protein	NA	NA	NA
SL1344_RS14260	hxlA	3-hexulose-6-phosphate synthase	G	3-keto-L-gulonate-6-phosphate decarboxylase	Carbohydrate transport and metabolism
SL1344_RS14265	hxlB	6-phospho-3-hexuloisomerase	K	DNA-binding transcriptional regulator, MurR/RpiR family, contains HTH and SIS domains	Transcription
SL1344_RS14270		glucose-6-phosphate isomerase family protein	G	Oxalate decarboxylase/archaeal phosphoglucose isomerase, cupin superfamily	Carbohydrate transport and metabolism
SL1344_RS14275	ptsG	glucose-specific PTS transporter subunit IIBC	G	Phosphotransferase system IIC components, glucose/maltose/N-acetylglucosamine-specific	Carbohydrate transport and metabolism
SL1344_RS14280		SgrR family transcriptional regulator	K	DNA-binding transcriptional regulator SgrR of sgrS sRNA, contains a MarR-type HTH domain and a periplasmic-type solute-binding domain	Transcription
SL1344_RS14290		integrase domain-containing protein	L	Site-specific recombinase XerD	Replication, recombination and repair
SL1344_RS14295		membrane protein	NA	NA	NA
SL1344_RS14300		membrane protein	NA	NA	NA
SL1344_RS14320		hypothetical protein	NA	NA	NA
SL1344_RS14335		IS3 family transposase	X	Transposase InsO and inactivated derivatives	Mobilome: prophages, transposons
SL1344_RS14365		esterase family protein	P	Enterochelin esterase or related enzyme	Inorganic ion transport and metabolism
SL1344_RS14425		tripartite tricarboxylate transporter substrate binding protein	C	Tripartite-type tricarboxylate transporter, extracytoplasmic receptor component TctC	Energy production and conversion
SL1344_RS14430		tripartite tricarboxylate transporter TctB family protein	NA	NA	NA
SL1344_RS14460	gabP	GABA permease	E	L-asparagine transporter or related permease	Amino acid transport and metabolism
SL1344_RS14475		YqaE/Pmp3 family membrane protein	C	Membrane potential modulator PMP3/YqaE, plasma membrane proteolipid 3 (PMP3)/Esi3/RCI2/UPF0057 family	Energy production and conversion
SL1344_RS14585		carbohydrate porin	M	Exopolysaccharide export protein/domain GumC/Wzc1	Cell wall/membrane/envelope biogenesis
SL1344_RS14670		PTS glucitol/sorbitol transporter subunit IIB	G	Phosphotransferase system sorbitol-specific IIB component	Carbohydrate transport and metabolism
SL1344_RS14725	hydN	electron transport protein HydN	C	Fe-S-cluster-containing hydrogenase component 2	Energy production and conversion
SL1344_RS14730		hypothetical protein	NA	NA	NA
SL1344_RS14750	hycF	formate hydrogenlyase subunit HycF	C	Formate hydrogenlyase subunit 6/NADH:ubiquinone oxidoreductase 23 kD subunit (chain I)	Energy production and conversion
SL1344_RS14755	hycE	formate hydrogenlyase subunit HycE	C	Ni,Fe-hydrogenase III large subunit	Energy production and conversion
SL1344_RS14760		respiratory chain complex I subunit 1 family protein	C	Formate hydrogenlyase subunit HyfC	Energy production and conversion
SL1344_RS14765	hycC	formate hydrogenlyase subunit 3	C	Formate hydrogenlyase subunit 3/Multisubunit Na+/H+ antiporter, MnhD subunit	Energy production and conversion
SL1344_RS14770	hycB	formate hydrogenlyase subunit HycB	C	Fe-S-cluster-containing hydrogenase component 2	Energy production and conversion
SL1344_RS14775	hycA	formate hydrogenlyase regulator HycA	NA	NA	NA
SL1344_RS14780	hypA	hydrogenase maturation nickel metallochaperone HypA	O	Hydrogenase maturation factor HypA/HybF, metallochaperone involved in Ni insertion	Posttranslational modification, protein turnover, chaperones
SL1344_RS14945	spaS	SPI-1 type III secretion system export apparatus protein SpaS	N	Flagellar biosynthesis protein FlhB	Cell motility
SL1344_RS14950	spaR	SPI-1 type III secretion system export apparatus protein SpaR	U	Type III secretory pathway, EscT/YscT component	Intracellular trafficking, secretion, and vesicular transport
SL1344_RS14960	spaP	SPI-1 type III secretion system export apparatus protein SpaP	U	Type III secretory pathway, EscR/YscR component	Intracellular trafficking, secretion, and vesicular transport
SL1344_RS15045	pphB	protein-serine/threonine phosphatase	T	3',5'-cyclic AMP phosphodiesterase CpdA	Signal transduction mechanisms
SL1344_RS15050		hypothetical protein	NA	NA	NA
SL1344_RS15060		DUF4440 domain-containing protein	S	Uncharacterized conserved protein, DUF4440 domain	Function unknown
SL1344_RS15065		MFS transporter	G	Predicted arabinose efflux permease AraJ, MFS family	Carbohydrate transport and metabolism
SL1344_RS15080	denD	D-erythronate dehydrogenase	M	Nucleoside-diphosphate-sugar epimerase	Cell wall/membrane/envelope biogenesis
SL1344_RS15085		HPr family phosphocarrier protein	G	Hydroxypyruvate/dehydroerythronate isomerase, Hyi/OtnI family	Carbohydrate transport and metabolism
SL1344_RS15090		aldolase	E	5-methylthioribulose/5-deoxyribulose/Fuculose 1-phosphate aldolase (methionine salvage, sugar degradation)	Amino acid transport and metabolism
SL1344_RS15095	otnK	3-oxo-tetronate kinase	G	D-threonate/D-erythronate kinase OtnK and related C4-acid sugar kinases, YgbK/DUF1537 family	Carbohydrate transport and metabolism
SL1344_RS15100	ltnD	L-threonate dehydrogenase	I	3-hydroxyisobutyrate dehydrogenase or related beta-hydroxyacid dehydrogenase	Lipid transport and metabolism
SL1344_RS15195	cas2e	type I-E CRISPR-associated endoribonuclease Cas2e	NA	NA	NA
SL1344_RS15200	cas1e	type I-E CRISPR-associated endonuclease Cas1e	V	CRISPR-Cas system-associated integrase Cas1	Defense mechanisms
SL1344_RS15205	cas6e	type I-E CRISPR-associated protein Cas6/Cse3/CasE	NA	NA	NA
SL1344_RS15210	cas5e	type I-E CRISPR-associated protein Cas5/CasD	NA	NA	NA
SL1344_RS15215	cas7e	type I-E CRISPR-associated protein Cas7/Cse4/CasC	V	CRISPR-Cas system endoribonuclease Cas6e, RAMP superfamily	Defense mechanisms
SL1344_RS15220	casB	type I-E CRISPR-associated protein Cse2/CasB	V	CRISPR-Cas system type I-E effector complex small subunit Cse2	Defense mechanisms
SL1344_RS15225	casA	type I-E CRISPR-associated protein Cse1/CasA	V	CRISPR-Cas system type I-E effector complex large subunit Cas8e	Defense mechanisms
SL1344_RS15230		CRISPR-associated helicase/endonuclease Cas3	V	CRISPR-Cas type I system-associated endonuclease/helicase Cas3	Defense mechanisms
SL1344_RS15235	sopD	SPI-1 type III secretion system effector SopD	NA	NA	NA
SL1344_RS15240	cysH	phosphoadenosine phosphosulfate reductase	E	3'-phosphoadenosine 5'-phosphosulfate sulfotransferase (PAPS reductase)/FAD synthetase or related enzyme	Amino acid transport and metabolism
SL1344_RS15315	gudD	glucarate dehydratase	M	L-alanine-DL-glutamate epimerase or related enzyme of enolase superfamily	Cell wall/membrane/envelope biogenesis
SL1344_RS15325	gudP	galactarate/glucarate/glycerate transporter GudP	G	Sugar phosphate permease	Carbohydrate transport and metabolism
SL1344_RS15380	fucO	lactaldehyde reductase	C	Alcohol dehydrogenase, class IV	Energy production and conversion
SL1344_RS15390	fucP	L-fucose:H+ symporter permease	G	Fucose permease	Carbohydrate transport and metabolism
SL1344_RS15400	fucK	L-fuculokinase	G	Sugar (pentulose or hexulose) kinase	Carbohydrate transport and metabolism
SL1344_RS15405	fucU	L-fucose mutarotase	G	L-fucose mutarotase/ribose pyranase, RbsD/FucU family	Carbohydrate transport and metabolism
SL1344_RS15445	rarD	EamA family transporter RarD	R	Membrane protein RarD, contains two EamA domains, drug/metabolite transporter family	General function prediction only
SL1344_RS15480	recD	exodeoxyribonuclease V subunit alpha	L	ATPase/5’-3’ helicase helicase subunit RecD of the DNA repair enzyme RecBCD (exonuclease V)	Replication, recombination and repair
SL1344_RS15485	recB	exodeoxyribonuclease V subunit beta	L	3’-5’ helicase subunit RecB of the DNA repair enzyme RecBCD (exonuclease V)	Replication, recombination and repair
SL1344_RS15490	ptrA	pitrilysin	O	Secreted/periplasmic Zn-dependent peptidases, insulinase-like	Posttranslational modification, protein turnover, chaperones
SL1344_RS15510		prepilin peptidase-dependent protein	U	Type II secretory pathway, PulJ/GspJ component	Intracellular trafficking, secretion, and vesicular transport
SL1344_RS15515		prepilin peptidase-dependent protein	N	Type II secretory pathway, pseudopilin PulG	Cell motility
SL1344_RS15615	kduI	5-dehydro-4-deoxy-D-glucuronate isomerase	G	5-keto 4-deoxyuronate isomerase	Carbohydrate transport and metabolism
SL1344_RS15655		CaiF/GrlA family transcriptional regulator	NA	NA	NA
SL1344_RS15660		hypothetical protein	NA	NA	NA
SL1344_RS15665	stdC	fimbrial biogenesis chaperone StdC	W	P pilus assembly protein, chaperone PapD	Extracellular structures
SL1344_RS15670	stdB	fimbrial outer membrane usher protein StdB	N	Outer membrane usher protein FimD/PapC	Cell motility
SL1344_RS15675		fimbrial protein	N	Pilin (type 1 fimbrial protein)	Cell motility
SL1344_RS15685		STM3031 family outer membrane protein	M	Opacity protein LomR and related surface antigens	Cell wall/membrane/envelope biogenesis
SL1344_RS15700		hypothetical protein	NA	NA	NA
SL1344_RS15790		transporter	M	Sphingosine uptake channel SphA-related outer membrane channel	Cell wall/membrane/envelope biogenesis
SL1344_RS15895		ECF transporter S component	NA	NA	NA
SL1344_RS15900		energy-coupling factor transporter transmembrane component T	H	ECF-type transporter transmembrane protein EcfT	Coenzyme transport and metabolism
SL1344_RS15935		YhcH/YjgK/YiaL family protein	G	Beta-galactosidase, beta subunit	Carbohydrate transport and metabolism
SL1344_RS15940		Ldh family oxidoreductase	C	Malate/lactate/ureidoglycolate dehydrogenase, LDH2 family	Energy production and conversion
SL1344_RS15945		zinc-binding alcohol dehydrogenase family protein	E	Threonine dehydrogenase or related Zn-dependent dehydrogenase	Amino acid transport and metabolism
SL1344_RS15950		mannitol dehydrogenase family protein	G	Mannitol-1-phosphate/altronate dehydrogenases	Carbohydrate transport and metabolism
SL1344_RS15965		hypothetical protein	NA	NA	NA
SL1344_RS16030		type IV pilus twitching motility protein PilT	N	Type IV pilus assembly protein PilT, pilus retraction ATPase	Cell motility
SL1344_RS16060		DUF1202 domain-containing protein	NA	NA	NA
SL1344_RS16155		anaerobic sulfatase maturase	O	Sulfatase maturation enzyme AslB, radical SAM superfamily	Posttranslational modification, protein turnover, chaperones
SL1344_RS16215	uxuA	mannonate dehydratase	G	D-mannonate dehydratase	Carbohydrate transport and metabolism
SL1344_RS16220		fructuronate reductase	G	Mannitol-1-phosphate/altronate dehydrogenases	Carbohydrate transport and metabolism
SL1344_RS16250		ABC transporter substrate-binding protein	P	ABC-type Fe3+-hydroxamate transport system, periplasmic component	Inorganic ion transport and metabolism
SL1344_RS16255	hybG	hydrogenase maturation factor HybG	O	Hydrogenase maturation factor HybG, HypC/HupF family	Posttranslational modification, protein turnover, chaperones
SL1344_RS16265	hybE	hydrogenase-2 assembly chaperone	NA	NA	NA
SL1344_RS16280	hybB	Ni/Fe-hydrogenase cytochrome b subunit	C	Ni/Fe-hydrogenase 2 integral membrane subunit HybB	Energy production and conversion
SL1344_RS16285	hybA	hydrogenase 2 operon protein HybA	C	Fe-S-cluster-containing dehydrogenase component (DMSO reductase)	Energy production and conversion
SL1344_RS16370		uncharacterized gene	NA	NA	NA
SL1344_RS16390		TRAP transporter substrate-binding protein	G	TRAP-type C4-dicarboxylate transport system, periplasmic component	Carbohydrate transport and metabolism
SL1344_RS16395		TRAP transporter small permease	G	TRAP-type C4-dicarboxylate transport system, small permease component YiaM	Carbohydrate transport and metabolism
SL1344_RS16400		TRAP transporter large permease subunit	G	TRAP-type C4-dicarboxylate transport system, large permease component	Carbohydrate transport and metabolism
SL1344_RS16435	qseC	quorum sensing histidine kinase QseC	T	Signal transduction histidine kinase	Signal transduction mechanisms
SL1344_RS16505		aryl-sulfate sulfotransferase	NA	NA	NA
SL1344_RS16510		thiol:disulfide interchange protein DsbA/DsbL	O	Protein thiol-disulfide isomerase DsbC	Posttranslational modification, protein turnover, chaperones
SL1344_RS16535		OB-fold-containig protein	NA	NA	NA
SL1344_RS16705		DoxX family protein	S	Uncharacterized membrane protein YphA, DoxX/SURF4 family	Function unknown
SL1344_RS16740		amino acid permease	E	Amino acid permease	Amino acid transport and metabolism
SL1344_RS16745	tdcG	L-serine ammonia-lyase	E	L-serine deaminase	Amino acid transport and metabolism
SL1344_RS16750	pflB	formate C-acetyltransferase	C	Pyruvate-formate lyase	Energy production and conversion
SL1344_RS16755	tdcD	propionate kinase	C	Acetate kinase	Energy production and conversion
SL1344_RS16775	garK	glycerate 2-kinase	G	Glycerate kinase	Carbohydrate transport and metabolism
SL1344_RS16780	garR	2-hydroxy-3-oxopropionate reductase	I	3-hydroxyisobutyrate dehydrogenase or related beta-hydroxyacid dehydrogenase	Lipid transport and metabolism
SL1344_RS16785	garL	2-dehydro-3-deoxyglucarate aldolase	G	2-keto-3-deoxy-L-rhamnonate aldolase RhmA	Carbohydrate transport and metabolism
SL1344_RS16790	garD	galactarate dehydratase	G	Altronate dehydratase	Carbohydrate transport and metabolism
SL1344_RS16810	pfkB	1-phosphofructokinase	G	1-phosphofructokinase or 6-phosphofructokinase II	Carbohydrate transport and metabolism
SL1344_RS16815		PTS fructose transporter subunit IIBC	G	Phosphotransferase system, fructose-specific IIC component	Carbohydrate transport and metabolism
SL1344_RS16820		HPr family phosphocarrier protein	G	Mannitol/fructose-specific phosphotransferase system, IIA domain	Carbohydrate transport and metabolism
SL1344_RS16825	gatZ	tagatose-bisphosphate aldolase subunit GatZ	G	Tagatose-1,6-bisphosphate aldolase non-catalytic subunit AgaZ/GatZ	Carbohydrate transport and metabolism
SL1344_RS16830	gatA	PTS galactitol transporter subunit IIA	G	Phosphotransferase system mannitol/fructose-specific IIA domain (Ntr-type)	Carbohydrate transport and metabolism
SL1344_RS16835	gatB	PTS galactitol transporter subunit IIB	G	Phosphotransferase system, galactitol-specific IIB component	Carbohydrate transport and metabolism
SL1344_RS16840		PTS galactitol transporter subunit IIC	G	Phosphotransferase system, galactitol-specific IIC component	Carbohydrate transport and metabolism
SL1344_RS16845	gatD	galactitol-1-phosphate 5-dehydrogenase	E	Threonine dehydrogenase or related Zn-dependent dehydrogenase	Amino acid transport and metabolism
SL1344_RS16910		peptidase U32 family protein	J	23S rRNA C2501 and tRNA U34 5'-hydroxylation protein RlhA/YrrN/YrrO, U32 peptidase family	Translation, ribosomal structure and biogenesis
SL1344_RS16915		U32 family peptidase	J	23S rRNA C2501 and tRNA U34 5'-hydroxylation protein RlhA/YrrN/YrrO, U32 peptidase family	Translation, ribosomal structure and biogenesis
SL1344_RS16925		murein L,D-transpeptidase family protein	M	Murein L,D-transpeptidase YafK	Cell wall/membrane/envelope biogenesis
SL1344_RS16930		hypothetical protein	NA	NA	NA
SL1344_RS17195		TIGR01212 family radical SAM protein	R	Radical SAM superfamily enzyme	General function prediction only
SL1344_RS17215		PDDEXK nuclease domain-containing protein	R	Predicted nuclease of restriction endonuclease-like (RecB) superfamily, DUF1016 family	General function prediction only
SL1344_RS17310		oxalacetate decarboxylase subunit beta	C	Na+-transporting oxaloacetate/methylmalonyl-CoA decarboxylase, beta subunit	Energy production and conversion
SL1344_RS17325	ttdB	L(+)-tartrate dehydratase subunit beta	C	Tartrate dehydratase beta subunit/Fumarate hydratase class I, C-terminal domain	Energy production and conversion
SL1344_RS17330	ttdA	L(+)-tartrate dehydratase subunit alpha	C	Tartrate dehydratase alpha subunit/Fumarate hydratase class I, N-terminal domain	Energy production and conversion
SL1344_RS17335		SLC13 family permease	G	Di- and tricarboxylate antiporter	Carbohydrate transport and metabolism
SL1344_RS17380	aaeA	p-hydroxybenzoic acid efflux pump subunit AaeA	V	Multidrug resistance efflux pump EmrA	Defense mechanisms
SL1344_RS17390	aaeR	HTH-type transcriptional activator AaeR	K	DNA-binding transcriptional regulator, LysR family	Transcription
SL1344_RS17400	yhdP	AsmA2 domain-containing protein YhdP	S	Uncharacterized conserved protein YhdP, contains DUF3971 and AsmA2 domains	Function unknown
SL1344_RS17505	envR	acrEF/envCD operon transcriptional regulator	K	DNA-binding protein, AcrR family, includes nucleoid occlusion protein SlmA	Transcription
SL1344_RS17930	nirB	NADPH-nitrite reductase large subunit	C	NAD(P)H-nitrite reductase, large subunit	Energy production and conversion
SL1344_RS17935	nirD	nitrite reductase small subunit NirD	P	Ferredoxin subunit of nitrite reductase or a ring-hydroxylating dioxygenase	Inorganic ion transport and metabolism
SL1344_RS17940	nirC	nitrite transporter NirC	P	Formate/nitrite transporter FocA, FNT family	Inorganic ion transport and metabolism
SL1344_RS18005		DUF2531 family protein	NA	NA	NA
SL1344_RS18010		membrane protein	NA	NA	NA
SL1344_RS18015		PilN domain-containing protein	N	Type IV pilus assembly protein PilN	Cell motility
SL1344_RS18020		DNA utilization protein HofM	N	Type IV pilus assembly protein, ATPase PilM	Cell motility
SL1344_RS18200		glycerol dehydrogenase	C	Glycerol dehydrogenase or related enzyme, iron-containing ADH family	Energy production and conversion
SL1344_RS18205		MFS transporter	G	Sugar phosphate permease	Carbohydrate transport and metabolism
SL1344_RS18210		dihydroxy-acid dehydratase	E	Dihydroxyacid dehydratase/phosphogluconate dehydratase	Amino acid transport and metabolism
SL1344_RS18260	gntK	gluconokinase	G	Gluconate kinase	Carbohydrate transport and metabolism
SL1344_RS18270		pirin family protein	R	Redox-sensitive bicupin YhaK, pirin superfamily	General function prediction only
SL1344_RS18285		PfkB family carbohydrate kinase	G	Sugar or nucleoside kinase, ribokinase family	Carbohydrate transport and metabolism
SL1344_RS18290		glutamine amidotransferase	R	Uncharacterized protein STM3548, contains class I glutamine amidotransferase domain	General function prediction only
SL1344_RS18295		DMT family transporter	S	Uncharacterized membrane protein YdcZ, DUF606 family	Function unknown
SL1344_RS18300		phosphotriesterase	R	Predicted metal-dependent hydrolase, phosphotriesterase family	General function prediction only
SL1344_RS18350	livF	high-affinity branched-chain amino acid ABC transporter ATP-binding protein LivF	E	ABC-type branched-chain amino acid transport system, ATPase component LivF	Amino acid transport and metabolism
SL1344_RS18355	livG	high-affinity branched-chain amino acid ABC transporter ATP-binding protein LivG	E	ABC-type branched-chain amino acid transport system, ATPase component LivG	Amino acid transport and metabolism
SL1344_RS18360	livM	branched chain amino acid ABC transporter permease LivM	E	ABC-type branched-chain amino acid transport system, permease component	Amino acid transport and metabolism
SL1344_RS18545		anaerobic C4-dicarboxylate transporter family protein	G	Anaerobic C4-dicarboxylate transporter	Carbohydrate transport and metabolism
SL1344_RS18550	fraD	fructose-aspartate kinase	G	Sugar or nucleoside kinase, ribokinase family	Carbohydrate transport and metabolism
SL1344_RS18630	bcsC	cellulose synthase complex outer membrane protein BcsC	M	Lipopolysaccharide biosynthesis regulator YciM/LapB, contains six TPR domains and a C-terminal metal-binding domain	Cell wall/membrane/envelope biogenesis
SL1344_RS18695	dppD	dipeptide ABC transporter ATP-binding protein	E	ABC-type dipeptide/oligopeptide/nickel transport system, ATPase component	Amino acid transport and metabolism
SL1344_RS18745	lpfE	long polar fimbrial protein LpfE	N	Pilin (type 1 fimbrial protein)	Cell motility
SL1344_RS18760	lpfB	long polar fimbrial biogenesis chaperone LpfB	W	P pilus assembly protein, chaperone PapD	Extracellular structures
SL1344_RS18765	lpfA	long polar fimbria major subunit LpfA	N	Pilin (type 1 fimbrial protein)	Cell motility
SL1344_RS18855		YiaA/YiaB family protein	S	Uncharacterized membrane protein YiaA	Function unknown
SL1344_RS18865	xylA	xylose isomerase	G	Xylose isomerase	Carbohydrate transport and metabolism
SL1344_RS18885		alpha-amylase	G	Glycosidase/amylase (phosphorylase)	Carbohydrate transport and metabolism
SL1344_RS18905	yiaK	3-dehydro-L-gulonate 2-dehydrogenase	C	Malate/lactate/ureidoglycolate dehydrogenase, LDH2 family	Energy production and conversion
SL1344_RS18910		YhcH/YjgK/YiaL family protein	G	Beta-galactosidase, beta subunit	Carbohydrate transport and metabolism
SL1344_RS18915		DUF4862 family protein	NA	NA	NA
SL1344_RS18920	yiaM	2,3-diketo-L-gulonate TRAP transporter small permease YiaM	G	TRAP-type C4-dicarboxylate transport system, small permease component YiaM	Carbohydrate transport and metabolism
SL1344_RS18925	yiaN	2,3-diketo-L-gulonate TRAP transporter large permease YiaN	G	TRAP-type C4-dicarboxylate transport system, large permease component	Carbohydrate transport and metabolism
SL1344_RS18930	yiaO	2,3-diketo-L-gulonate TRAP transporter substrate-binding protein YiaO	G	TRAP-type C4-dicarboxylate transport system, periplasmic component	Carbohydrate transport and metabolism
SL1344_RS18935		FGGY-family carbohydrate kinase	G	Sugar (pentulose or hexulose) kinase	Carbohydrate transport and metabolism
SL1344_RS18940	ulaD	3-keto-L-gulonate-6-phosphate decarboxylase UlaD	G	3-keto-L-gulonate-6-phosphate decarboxylase	Carbohydrate transport and metabolism
SL1344_RS18945		L-ribulose-5-phosphate 3-epimerase	G	L-ribulose-5-phosphate 3-epimerase UlaE	Carbohydrate transport and metabolism
SL1344_RS18950	araD	L-ribulose-5-phosphate 4-epimerase	E	5-methylthioribulose/5-deoxyribulose/Fuculose 1-phosphate aldolase (methionine salvage, sugar degradation)	Amino acid transport and metabolism
SL1344_RS18955		AraC family transcriptional regulator	K	Transcriptional regulator GlxA, contains an amidase domain and an AraC-type DNA-binding HTH domain	Transcription
SL1344_RS18960		glycoside hydrolase family 127 protein	G	Beta-L-arabinofuranosidase, GH127 family	Carbohydrate transport and metabolism
SL1344_RS19015		DUF3251 domain-containing protein	S	Uncharacterized N-terminal coiled-coil domain of peptidoglycan hydrolase CwlO	Function unknown
SL1344_RS19050		L-talarate/galactarate dehydratase	M	L-alanine-DL-glutamate epimerase or related enzyme of enolase superfamily	Cell wall/membrane/envelope biogenesis
SL1344_RS19130	rfaL	O-antigen ligase RfaL	M	O-antigen ligase	Cell wall/membrane/envelope biogenesis
SL1344_RS19250		HARLDQ motif MBL-fold protein	R	Glyoxylase or a related metal-dependent hydrolase, beta-lactamase superfamily II	General function prediction only
SL1344_RS19310	yicI	alpha-xylosidase	G	Alpha-glucosidase/xylosidase, GH31 family	Carbohydrate transport and metabolism
SL1344_RS19345		helix-turn-helix transcriptional regulator	NA	NA	NA
SL1344_RS19350	misL	intestinal colonization autotransporter adhesin MisL	M	Autotransporter adhesin AidA	Cell wall/membrane/envelope biogenesis
SL1344_RS19390		Rpn family recombination-promoting nuclease/putative transposase	L	Recombination-promoting DNA endonuclease RpnC/YadD	Replication, recombination and repair
SL1344_RS19395		2-dehydro-3-deoxy-phosphogluconate aldolase	NA	NA	NA
SL1344_RS19400	dgaE	D-glucosaminate-6-phosphate ammonia lyase	J	Seryl-tRNA(Sec) selenium transferase	Translation, ribosomal structure and biogenesis
SL1344_RS19405		PTS system mannose/fructose/sorbose family transporter subunit IID	G	Phosphotransferase system, mannose/fructose/N-acetylgalactosamine-specific IID component	Carbohydrate transport and metabolism
SL1344_RS19410		PTS sugar transporter subunit IIC	G	Phosphotransferase system, mannose/fructose/N-acetylgalactosamine-specific IIC component	Carbohydrate transport and metabolism
SL1344_RS19420		PTS sugar transporter subunit IIA	G	Phosphotransferase system, mannose/fructose-specific component IIA	Carbohydrate transport and metabolism
SL1344_RS19445		type II toxin-antitoxin system RelE/ParE family toxin	S	Uncharacterized conserved protein	Function unknown
SL1344_RS19450		DNA-binding transcriptional regulator	K	DNA-binding transcriptional regulator YiaG, XRE-type HTH domain	Transcription
SL1344_RS19460		class II aldolase	G	Fructose/tagatose bisphosphate aldolase	Carbohydrate transport and metabolism
SL1344_RS19465		FGGY-family carbohydrate kinase	G	Sugar (pentulose or hexulose) kinase	Carbohydrate transport and metabolism
SL1344_RS19470		PTS galactitol transporter subunit IIC	G	Phosphotransferase system, galactitol-specific IIC component	Carbohydrate transport and metabolism
SL1344_RS19475		PTS sugar transporter subunit IIB	G	Phosphotransferase system, galactitol-specific IIB component	Carbohydrate transport and metabolism
SL1344_RS19480		PTS sugar transporter subunit IIA	G	Phosphotransferase system mannitol/fructose-specific IIA domain (Ntr-type)	Carbohydrate transport and metabolism
SL1344_RS19495	uhpT	hexose-6-phosphate:phosphate antiporter	G	Sugar phosphate permease	Carbohydrate transport and metabolism
SL1344_RS19515		aldose 1-epimerase family protein	NA	NA	NA
SL1344_RS19525	rbsK	ribokinase	G	Sugar or nucleoside kinase, ribokinase family	Carbohydrate transport and metabolism
SL1344_RS19550	tisB	type I toxin-antitoxin system toxin TisB	NA	NA	NA
SL1344_RS19570	dsdC	DNA-binding transcriptional regulator DsdC	K	DNA-binding transcriptional regulator, LysR family	Transcription
SL1344_RS19625		cytochrome c-type biogenesis protein CcmH	C	Cytochrome c-type biogenesis protein CcmH/NrfF	Energy production and conversion
SL1344_RS19630	dsbE	thiol:disulfide interchange protein DsbE	O	Thiol-disulfide isomerase or thioredoxin	Posttranslational modification, protein turnover, chaperones
SL1344_RS19630	dsbE	thiol:disulfide interchange protein DsbE	O	Thiol-disulfide isomerase or thioredoxin	Posttranslational modification, protein turnover, chaperones
SL1344_RS19635		heme lyase CcmF/NrfE family subunit	C	Cytochrome c biogenesis protein CcmF	Energy production and conversion
SL1344_RS19635		heme lyase CcmF/NrfE family subunit	C	Cytochrome c biogenesis protein CcmF	Energy production and conversion
SL1344_RS19640	ccmE	cytochrome c maturation protein CcmE	C	Cytochrome c biogenesis protein CcmE	Energy production and conversion
SL1344_RS19650		heme ABC transporter permease	O	ABC-type transport system involved in cytochrome c biogenesis, permease component	Posttranslational modification, protein turnover, chaperones
SL1344_RS19650		heme ABC transporter permease	O	ABC-type transport system involved in cytochrome c biogenesis, permease component	Posttranslational modification, protein turnover, chaperones
SL1344_RS19665		cytochrome-c peroxidase	O	Cytochrome c peroxidase	Posttranslational modification, protein turnover, chaperones
SL1344_RS19670	torD	molecular chaperone TorD	O	Cytoplasmic chaperone TorD involved in molybdoenzyme TorA maturation	Posttranslational modification, protein turnover, chaperones
SL1344_RS19675	torA	trimethylamine-N-oxide reductase TorA	C	Anaerobic selenocysteine-containing dehydrogenase	Energy production and conversion
SL1344_RS19680	torC	pentaheme c-type cytochrome TorC	C	Tetraheme cytochrome c subunit NapC of nitrate or TMAO reductase	Energy production and conversion
SL1344_RS19695	torS	TMAO reductase system sensor histidine kinase/response regulator TorS	T	Signal transduction histidine kinase	Signal transduction mechanisms
SL1344_RS19700		MFS transporter	G	Sugar phosphate permease	Carbohydrate transport and metabolism
SL1344_RS19705	dgoD	galactonate dehydratase	M	L-alanine-DL-glutamate epimerase or related enzyme of enolase superfamily	Cell wall/membrane/envelope biogenesis
SL1344_RS19710		2-dehydro-3-deoxy-6-phosphogalactonate aldolase	G	2-keto-3-deoxy-6-phosphogluconate aldolase	Carbohydrate transport and metabolism
SL1344_RS19715		2-dehydro-3-deoxygalactonokinase	G	2-keto-3-deoxy-galactonokinase	Carbohydrate transport and metabolism
SL1344_RS19730		MFS transporter	G	Sugar phosphate permease	Carbohydrate transport and metabolism
SL1344_RS19735		mandelate racemase/muconate lactonizing enzyme family protein	M	L-alanine-DL-glutamate epimerase or related enzyme of enolase superfamily	Cell wall/membrane/envelope biogenesis
SL1344_RS19805		retron St85 family RNA-directed DNA polymerase	X	Retron-type reverse transcriptase	Mobilome: prophages, transposons
SL1344_RS19870		shikimate 5-dehydrogenase	E	Shikimate 5-dehydrogenase	Amino acid transport and metabolism
SL1344_RS19875		SgrR family transcriptional regulator	K	DNA-binding transcriptional regulator SgrR of sgrS sRNA, contains a MarR-type HTH domain and a periplasmic-type solute-binding domain	Transcription
SL1344_RS20200		TDP-N-acetylfucosamine:lipid II N-acetylfucosaminyltransferase	NA	NA	NA
SL1344_RS20265		membrane protein	NA	NA	NA
SL1344_RS20270		STM3941 family protein	NA	NA	NA
SL1344_RS20325		DUF2628 domain-containing protein	NA	NA	NA
SL1344_RS20330		membrane protein	NA	NA	NA
SL1344_RS20610		STM4012 family radical SAM protein	H	Coproporphyrinogen-III oxidase HemN (oxygen-independent) or related Fe-S oxidoreductase	Coenzyme transport and metabolism
SL1344_RS20615		STM4013/SEN3800 family hydrolase	P	Arylsulfatase A or related enzyme, AlkP superfamily	Inorganic ion transport and metabolism
SL1344_RS20620		STM4014 family protein	E	Glutathione synthase, LysX or RimK-type ligase, ATP-grasp superfamily	Amino acid transport and metabolism
SL1344_RS20630	ompL	porin OmpL	NA	NA	NA
SL1344_RS20635		MFS transporter	G	Na+/melibiose symporter or related transporter	Carbohydrate transport and metabolism
SL1344_RS20640		MFS transporter	G	Na+/melibiose symporter or related transporter	Carbohydrate transport and metabolism
SL1344_RS20645		alpha-glucosidase	G	Alpha-glucosidase/xylosidase, GH31 family	Carbohydrate transport and metabolism
SL1344_RS20655	yihS	sulfoquinovose isomerase	G	Mannose or cellobiose epimerase, N-acyl-D-glucosamine 2-epimerase family	Carbohydrate transport and metabolism
SL1344_RS20660	yihT	sulfofructosephosphate aldolase	G	Tagatose-1,6-bisphosphate/sulfofructosephosphate aldolase	Carbohydrate transport and metabolism
SL1344_RS20665	yihU	sulfolactaldehyde 3-reductase	I	3-hydroxyisobutyrate dehydrogenase or related beta-hydroxyacid dehydrogenase	Lipid transport and metabolism
SL1344_RS20670		sugar kinase	G	Sugar or nucleoside kinase, ribokinase family	Carbohydrate transport and metabolism
SL1344_RS20760		YiiG family protein	D	Cell division protein DamX, binds to the septal ring, contains C-terminal SPOR domain	Cell cycle control, cell division, chromosome partitioning
SL1344_RS20790	rhaD	rhamnulose-1-phosphate aldolase	E	5-methylthioribulose/5-deoxyribulose/Fuculose 1-phosphate aldolase (methionine salvage, sugar degradation)	Amino acid transport and metabolism
SL1344_RS20795	rhaA	L-rhamnose isomerase	G	L-rhamnose isomerase	Carbohydrate transport and metabolism
SL1344_RS20800	rhaB	rhamnulokinase	G	Sugar (pentulose or hexulose) kinase	Carbohydrate transport and metabolism
SL1344_RS20805	rhaS	HTH-type transcriptional activator RhaS	K	Transcriptional regulator GlxA, contains an amidase domain and an AraC-type DNA-binding HTH domain	Transcription
SL1344_RS20810	rhaR	HTH-type transcriptional activator RhaR	K	Transcriptional regulator GlxA, contains an amidase domain and an AraC-type DNA-binding HTH domain	Transcription
SL1344_RS20815	rhaT	L-rhamnose/proton symporter RhaT	NA	NA	NA
SL1344_RS20825		oligogalacturonate-specific porin KdgM family protein	NA	NA	NA
SL1344_RS20835		TRAP transporter small permease	G	TRAP-type C4-dicarboxylate transport system, small permease component YiaM	Carbohydrate transport and metabolism
SL1344_RS20840		TRAP transporter substrate-binding protein	G	TRAP-type C4-dicarboxylate transport system, periplasmic component	Carbohydrate transport and metabolism
SL1344_RS20895		MFS transporter	G	Na+/melibiose symporter or related transporter	Carbohydrate transport and metabolism
SL1344_RS20900		aminoimidazole riboside kinase	G	Sugar or nucleoside kinase, ribokinase family	Carbohydrate transport and metabolism
SL1344_RS21055		aryl-sulfate sulfotransferase	NA	NA	NA
SL1344_RS21075	mscS	uncharacterized gene	NA	NA	NA
SL1344_RS21080		hypothetical protein	G	Na+/melibiose symporter or related transporter	Carbohydrate transport and metabolism
SL1344_RS21085		hypothetical protein	X	Transposase InsA	Mobilome: prophages, transposons
SL1344_RS21120	ptsP	phosphoenolpyruvate--protein phosphotransferase	G	Phosphoenolpyruvate-protein kinase (PTS system EI component in bacteria)	Carbohydrate transport and metabolism
SL1344_RS21125		PTS fructose transporter subunit EIIC	G	Phosphotransferase system, fructose-specific IIC component	Carbohydrate transport and metabolism
SL1344_RS21350	thiH	2-iminoacetate synthase ThiH	H	2-iminoacetate synthase ThiH/Menaquinone biosynthesis enzymes MqnC and MqnE	Coenzyme transport and metabolism
SL1344_RS21355	thiG	thiazole synthase	H	Thiazole synthase ThiGH, ThiG subunit (thiamin biosynthesis)	Coenzyme transport and metabolism
SL1344_RS21360	thiS	sulfur carrier protein ThiS	H	Sulfur carrier protein ThiS (thiamine biosynthesis)	Coenzyme transport and metabolism
SL1344_RS21365		HesA/MoeB/ThiF family protein	H	Molybdopterin or thiamine biosynthesis adenylyltransferase	Coenzyme transport and metabolism
SL1344_RS21370	thiE	thiamine phosphate synthase	H	Thiamine monophosphate synthase	Coenzyme transport and metabolism
SL1344_RS21515		hypothetical protein	NA	NA	NA
SL1344_RS21540		hypothetical protein	M	Lipopolysaccharide biosynthesis protein, LPS:glycosyltransferase	Cell wall/membrane/envelope biogenesis
SL1344_RS21545		membrane protein	NA	NA	NA
SL1344_RS21550		hypothetical protein	NA	NA	NA
SL1344_RS21555		DUF4376 domain-containing protein	NA	NA	NA
SL1344_RS21560		tail fiber protein	X	Phage-related tail fiber protein	Mobilome: prophages, transposons
SL1344_RS21565		phage tail protein I	X	Bacteriophage P2-related tail formation protein	Mobilome: prophages, transposons
SL1344_RS21570		baseplate J/gp47 family protein	X	Phage-related baseplate assembly protein	Mobilome: prophages, transposons
SL1344_RS21575		GPW/gp25 family protein	X	Phage baseplate assembly protein W	Mobilome: prophages, transposons
SL1344_RS21580		DUF6056 family protein	NA	NA	NA
SL1344_RS21595		phage baseplate assembly protein V	X	Phage P2 baseplate assembly protein gpV	Mobilome: prophages, transposons
SL1344_RS21600		phage late control D family protein	X	Phage protein D	Mobilome: prophages, transposons
SL1344_RS21610		phage tail protein	X	Phage protein U	Mobilome: prophages, transposons
SL1344_RS21615		phage tail tape measure protein	X	Phage-related tail protein	Mobilome: prophages, transposons
SL1344_RS21625		phage major tail tube protein	X	Phage tail tube protein FII	Mobilome: prophages, transposons
SL1344_RS21635		hypothetical protein	NA	NA	NA
SL1344_RS21640		Gp37 family protein	NA	NA	NA
SL1344_RS21645		membrane protein	NA	NA	NA
SL1344_RS21650		lytic transglycosylase domain-containing protein	M	Membrane-bound lytic murein transglycosylase MltF	Cell wall/membrane/envelope biogenesis
SL1344_RS21655		putative holin	NA	NA	NA
SL1344_RS21685		capsule biosynthesis GfcC family protein	NA	NA	NA
SL1344_RS21705	malF	maltose ABC transporter permease MalF	G	ABC-type sugar transport system, permease component	Carbohydrate transport and metabolism
SL1344_RS21710	malE	maltose/maltodextrin ABC transporter substrate-binding protein MalE	G	Maltose-binding periplasmic protein MalE	Carbohydrate transport and metabolism
SL1344_RS21715	malK	maltose/maltodextrin ABC transporter ATP-binding protein MalK	G	ABC-type sugar transport system, ATPase component MalK	Carbohydrate transport and metabolism
SL1344_RS21720		maltoporin	G	Maltoporin (phage lambda and maltose receptor)	Carbohydrate transport and metabolism
SL1344_RS21725	malM	maltose operon protein MalM	NA	NA	NA
SL1344_RS21775		conjugal transfer protein TraF	I	Long-chain fatty acid transport protein	Lipid transport and metabolism
SL1344_RS21785	pspG	envelope stress response protein PspG	O	Membrane-bound serine protease NfeD, ClpP class	Posttranslational modification, protein turnover, chaperones
SL1344_RS21790		quinone oxidoreductase	C	NADPH:quinone reductase or related Zn-dependent oxidoreductase	Energy production and conversion
SL1344_RS21850	siiA	SPI-4 type I secretion system auxiliary protein SiiA	NA	NA	NA
SL1344_RS21855		MotA/TolQ/ExbB proton channel family protein	NA	NA	NA
SL1344_RS21860	siiC	SPI-4 type I secretion system protein SiiC	M	Outer membrane protein TolC	Cell wall/membrane/envelope biogenesis
SL1344_RS21865	siiD	SPI-4 type I secretion system protein SiiD	V	Multidrug resistance efflux pump EmrA	Defense mechanisms
SL1344_RS21950	nrfA	ammonia-forming nitrite reductase cytochrome c552 subunit	P	Formate-dependent nitrite reductase, periplasmic cytochrome c552 subunit	Inorganic ion transport and metabolism
SL1344_RS21970	nrfEF	heme lyase NrfEFG subunit NrfEF	C	Cytochrome c biogenesis protein CcmF	Energy production and conversion
SL1344_RS22060	adiA	arginine decarboxylase	E	Arginine/lysine/ornithine decarboxylase	Amino acid transport and metabolism
SL1344_RS22065	melR	transcriptional regulator MelR	L	Methylphosphotriester-DNA--protein-cysteine methyltransferase (N-terminal fragment of Ada), contains Zn-binding and two AraC-type DNA-binding domains	Replication, recombination and repair
SL1344_RS22070	melA	alpha-galactosidase	G	Alpha-galactosidase/6-phospho-beta-glucosidase, family 4 of glycosyl hydrolase	Carbohydrate transport and metabolism
SL1344_RS22075	melB	melibiose:sodium transporter MelB	G	Na+/melibiose symporter or related transporter	Carbohydrate transport and metabolism
SL1344_RS22105		DMSO/selenate family reductase complex A subunit	C	Anaerobic selenocysteine-containing dehydrogenase	Energy production and conversion
SL1344_RS22110		DMSO/selenate family reductase complex B subunit	C	Fe-S-cluster-containing dehydrogenase component (DMSO reductase)	Energy production and conversion
SL1344_RS22120		molecular chaperone	O	Cytoplasmic chaperone TorD involved in molybdoenzyme TorA maturation	Posttranslational modification, protein turnover, chaperones
SL1344_RS22125		DUF1996 domain-containing protein	NA	NA	NA
SL1344_RS22285	frdD	fumarate reductase subunit FrdD	C	Fumarate reductase subunit D	Energy production and conversion
SL1344_RS22290	frdC	fumarate reductase subunit FrdC	C	Fumarate reductase subunit C	Energy production and conversion
SL1344_RS22295	frdB	fumarate reductase iron-sulfur protein	C	Succinate dehydrogenase/fumarate reductase, Fe-S protein subunit	Energy production and conversion
SL1344_RS22310	yjeM	glutamate/gamma-aminobutyrate family transporter YjeM	E	Serine transporter YbeC, amino acid:H+ symporter family	Amino acid transport and metabolism
SL1344_RS22320	mscM	miniconductance mechanosensitive channel MscM	M	Small-conductance mechanosensitive channel MscK	Cell wall/membrane/envelope biogenesis
SL1344_RS22435		YjfI family protein	S	Uncharacterized conserved protein YjfI, DUF2170 family	Function unknown
SL1344_RS22445		ion channel	NA	NA	NA
SL1344_RS22450		YjfK family protein	NA	NA	NA
SL1344_RS22495	ulaG	L-ascorbate 6-phosphate lactonase	G	L-ascorbate lactonase UlaG, metallo-beta-lactamase superfamily	Carbohydrate transport and metabolism
SL1344_RS22500	ulaA	PTS ascorbate transporter subunit IIC	G	Ascorbate-specific PTS system IIC component UlaA	Carbohydrate transport and metabolism
SL1344_RS22505	ulaB	PTS ascorbate transporter subunit IIB	G	Phosphotransferase system, galactitol-specific IIB component	Carbohydrate transport and metabolism
SL1344_RS22510	ulaC	PTS ascorbate transporter subunit IIA	G	Phosphotransferase system mannitol/fructose-specific IIA domain (Ntr-type)	Carbohydrate transport and metabolism
SL1344_RS22525		L-ribulose-5-phosphate 4-epimerase	E	5-methylthioribulose/5-deoxyribulose/Fuculose 1-phosphate aldolase (methionine salvage, sugar degradation)	Amino acid transport and metabolism
SL1344_RS22530	yjfY	DUF1471 family protein YjfY	NA	NA	NA
SL1344_RS22590		SDR family oxidoreductase	R	Uncharacterized conserved protein YbjT, contains NAD(P)-binding and DUF2867 domains	General function prediction only
SL1344_RS22695	iolB	5-deoxy-glucuronate isomerase	G	5-deoxy-D-glucuronate isomerase	Carbohydrate transport and metabolism
SL1344_RS22700	iolA	malonate-semialdehyde dehydrogenase IolA	I	Acyl-CoA reductase or other NAD-dependent aldehyde dehydrogenase	Lipid transport and metabolism
SL1344_RS22705	reiD	myo-inositol utilization transcriptional regulator ReiD	K	AraC-type DNA-binding domain and AraC-containing proteins	Transcription
SL1344_RS22710	iolE	myo-inosose-2 dehydratase	G	Sugar phosphate isomerase/epimerase	Carbohydrate transport and metabolism
SL1344_RS22730		MFS transporter	G	Predicted arabinose efflux permease AraJ, MFS family	Carbohydrate transport and metabolism
SL1344_RS22735	iolC	5-dehydro-2-deoxygluconokinase	G	Myo-inositol catabolism protein LolC	Carbohydrate transport and metabolism
SL1344_RS22740	iolD	3D-(3,5/4)-trihydroxycyclohexane-1,2-dione acylhydrolase (decyclizing)	G	TPP-dependent trihydroxycyclohexane-1,2-dione (THcHDO) dehydratase, myo-inositol metabolism	Carbohydrate transport and metabolism
SL1344_RS22745	iolG2	D-chiro-inositol-2-dehydrogenase IolG2	R	Predicted dehydrogenase	General function prediction only
SL1344_RS22750		MFS transporter	G	Predicted arabinose efflux permease AraJ, MFS family	Carbohydrate transport and metabolism
SL1344_RS22755	iolI2	2-keto-myo-inositol isomerase IolI2	G	Predicted sugar epimerase, xylose isomerase-like family	Carbohydrate transport and metabolism
SL1344_RS22780		glycine dehydrogenase	K	Transcriptional antiterminator	Transcription
SL1344_RS22790		DUF4312 family protein	NA	NA	NA
SL1344_RS22795		DUF4311 domain-containing protein	NA	NA	NA
SL1344_RS22800		DUF4310 family protein	NA	NA	NA
SL1344_RS22805		amidohydrolase/deacetylase family metallohydrolase	R	Predicted amidohydrolase	General function prediction only
SL1344_RS22810		DgaE family pyridoxal phosphate-dependent ammonia lyase	J	Seryl-tRNA(Sec) selenium transferase	Translation, ribosomal structure and biogenesis
SL1344_RS22815		KDGP aldolase family protein	NA	NA	NA
SL1344_RS22840	nrdD	anaerobic ribonucleoside-triphosphate reductase	F	Anaerobic ribonucleoside-triphosphate reductase	Nucleotide transport and metabolism
SL1344_RS22850	treC	alpha,alpha-phosphotrehalase	G	Glycosidase/amylase (phosphorylase)	Carbohydrate transport and metabolism
SL1344_RS22895		arginine repressor	K	Arginine repressor	Transcription
SL1344_RS22905	argF	ornithine carbamoyltransferase	E	Ornithine carbamoyltransferase	Amino acid transport and metabolism
SL1344_RS22915	arcA	arginine deiminase	E	Arginine deiminase	Amino acid transport and metabolism
SL1344_RS22985		LacI family DNA-binding transcriptional regulator	K	DNA-binding transcriptional regulator, LacI/PurR family	Transcription
SL1344_RS22990	idnT	gnt-II system L-idonate transporter	G	H+/gluconate symporter GntT or related permease, GntP/DsdX family	Carbohydrate transport and metabolism
SL1344_RS22995	idnO	gluconate 5-dehydrogenase	I	NAD(P)-dependent dehydrogenase, short-chain alcohol dehydrogenase family	Lipid transport and metabolism
SL1344_RS23000	idnD	L-idonate 5-dehydrogenase	E	Threonine dehydrogenase or related Zn-dependent dehydrogenase	Amino acid transport and metabolism
SL1344_RS23005	idnK	gluconokinase	G	Gluconate kinase	Carbohydrate transport and metabolism
SL1344_RS23035	brxL	protease Lon-related BREX system protein BrxL	O	Predicted ATP-dependent Lon-type protease	Posttranslational modification, protein turnover, chaperones
SL1344_RS23055	pglX	BREX-1 system adenine-specific DNA-methyltransferase PglX	V	Type I restriction-modification system, DNA methylase subunit	Defense mechanisms
SL1344_RS23060	brxC	BREX system P-loop protein BrxC	D	Chromosome segregation ATPase Smc	Cell cycle control, cell division, chromosome partitioning
SL1344_RS23075		uncharacterized gene	NA	NA	NA
SL1344_RS23095		DUF1062 domain-containing protein	S	Uncharacterized conserved protein, DUF1062 domain	Function unknown
SL1344_RS23100		membrane protein	L	Endonuclease NucS, RecB family	Replication, recombination and repair
SL1344_RS23155		YjiG family protein	S	Spore maturation protein SpmB (function unknown)	Function unknown
SL1344_RS23160		nucleoside recognition domain-containing protein	NA	NA	NA
SL1344_RS23195		hypothetical protein	NA	NA	NA
SL1344_RS23205		hypothetical protein	NA	NA	NA
SL1344_RS23215		restriction endonuclease subunit S	V	Restriction endonuclease S subunit	Defense mechanisms
SL1344_RS23225	hsdR	type I restriction-modification system endonuclease	V	Type I site-specific restriction endonuclease, part of a restriction-modification system	Defense mechanisms
SL1344_RS23255	btsT	pyruvate/proton symporter BtsT	C	Carbon starvation protein CstA (peptide/pyruvate transporter)	Energy production and conversion
SL1344_RS23265		sigma-54-dependent transcriptional regulator	K	Transcriptional regulators containing an AAA-type ATPase domain and a DNA-binding domain	Transcription
SL1344_RS23270		PTS sugar transporter subunit IIA	G	Phosphotransferase system, mannose/fructose-specific component IIA	Carbohydrate transport and metabolism
SL1344_RS23275		PTS system mannose/fructose/N-acetylgalactosamine-transporter subunit IIB	G	Phosphotransferase system, mannose/fructose/N-acetylgalactosamine-specific component IIB	Carbohydrate transport and metabolism
SL1344_RS23280		PTS mannose/fructose/sorbose/N-acetylgalactosamine transporter subunit IIC	G	Phosphotransferase system, mannose/fructose/N-acetylgalactosamine-specific IIC component	Carbohydrate transport and metabolism
SL1344_RS23290		SIS domain-containing protein	M	Fructoselysine-6-P-deglycase FrlB or related protein, duplicated sugar isomerase (SIS) domain	Cell wall/membrane/envelope biogenesis
SL1344_RS23330		response regulator transcription factor	T	DNA-binding response regulator, NarL/FixJ family, contains REC and HTH domains	Signal transduction mechanisms
SL1344_RS23545	creD	cell envelope integrity protein CreD	V	Inner membrane protein CreD involved in colicin E2 resistance	Defense mechanisms
SL1344_RS23550	sthE	fimbrial major subunit SthE	N	Pilin (type 1 fimbrial protein)	Cell motility
SL1344_RS23555		fimbrial protein	N	Pilin (type 1 fimbrial protein)	Cell motility
SL1344_RS23560		fimbrial outer membrane usher protein	N	Outer membrane usher protein FimD/PapC	Cell motility
SL1344_RS23565	sthA	fimbrial biogenesis chaperone SthA	W	P pilus assembly protein, chaperone PapD	Extracellular structures
SL1344_RS24755	mdtD	uncharacterized gene	NA	NA	NA
SL1344_RS24945		SymE family type I addiction module toxin	NA	NA	NA
SL1344_RS25410		hypothetical protein	NA	NA	NA
SL1344_RS25470		HNH endonuclease signature motif containing protein	V	5-methylcytosine-specific restriction endonuclease McrA	Defense mechanisms
SL1344_RS25510		uncharacterized gene	NA	NA	NA
SL1344_RS25545	yohP	small membrane protein YohP	NA	NA	NA
SL1344_RS25655		uncharacterized gene	NA	NA	NA
SL1344_RS25725		phage filamentation protein Fil family protein	NA	NA	NA
SL1344_RS25740		phage filamentation protein Fil family protein	NA	NA	NA
SL1344_RS26075		uncharacterized gene	NA	NA	NA
SL1344_RS26120		uncharacterized gene	NA	NA	NA
SL1344_RS26225		hypothetical protein	NA	NA	NA
SL1344_RS26505		BPSL0067 family protein	NA	NA	NA
SL1344_RS26520		uncharacterized gene	NA	NA	NA
SL1344_RS26525		hypothetical protein	NA	NA	NA
SL1344_RS26530		uncharacterized gene	NA	NA	NA
SL1344_RS26575		hypothetical protein	NA	NA	NA
SL1344_RS26685		uncharacterized gene	NA	NA	NA
SL1344_RS26700		uncharacterized gene	NA	NA	NA
SL1344_RS26990		uncharacterized gene	NA	NA	NA
SL1344_RS27440		uncharacterized gene	NA	NA	NA
SL1344_RS27525		uncharacterized gene	NA	NA	NA
SL1344_RS27600		uncharacterized gene	NA	NA	NA
SL1344_RS27610		uncharacterized gene	NA	NA	NA
SL1344_RS27620		IS3 family transposase	X	Transposase InsE and inactivated derivatives	Mobilome: prophages, transposons
SL1344_RS27625		uncharacterized gene	NA	NA	NA
SL1344_RS27635		hypothetical protein	NA	NA	NA
SL1344_RS27640		DUF1983 domain-containing protein	NA	NA	NA
SL1344_RS27695		uncharacterized gene	NA	NA	NA
SL1344_RS27705		uncharacterized gene	NA	NA	NA
SL1344_RS27720		hypothetical protein	NA	NA	NA
SL1344_RS27750		uncharacterized gene	NA	NA	NA
SL1344_RS27785		uncharacterized gene	NA	NA	NA

## Sheet: Cluster4
Locus_tag	Gene_symbol	Gene_name	COG_LETTER	COG_NAME	COG_DESCRIPTION
SL1344_RS00735	ppdD	prepilin peptidase-dependent pilin	N	Type IV pilus assembly protein, major pilin PilA	Cell motility
SL1344_RS01530	safB	pili assembly chaperone SafB	W	P pilus assembly protein, chaperone PapD	Extracellular structures
SL1344_RS01535		fimbrial biogenesis outer membrane usher protein	N	Outer membrane usher protein FimD/PapC	Cell motility
SL1344_RS01605	dinB	DNA polymerase IV	L	Nucleotidyltransferase/DNA polymerase DinP involved in DNA repair	Replication, recombination and repair
SL1344_RS02100		YafY family protein	K	Predicted DNA-binding transcriptional regulator YobV, contains HTH and WYL domains	Transcription
SL1344_RS02735		STM0539 family protein	NA	NA	NA
SL1344_RS03260	nadD	nicotinate-nucleotide adenylyltransferase	H	Nicotinate-nucleotide adenylyltransferase NadD	Coenzyme transport and metabolism
SL1344_RS04040	uvrB	excinuclease ABC subunit UvrB	L	Excinuclease UvrABC helicase subunit UvrB	Replication, recombination and repair
SL1344_RS04045		hypothetical protein	NA	NA	NA
SL1344_RS04245		DUF4261 domain-containing protein	NA	NA	NA
SL1344_RS04330		FAD-binding protein	C	Electron transfer flavoprotein, alpha subunit FixB	Energy production and conversion
SL1344_RS04400		TetR/AcrR family transcriptional regulator	K	DNA-binding transcriptional regulator YbjK	Transcription
SL1344_RS04620		pirin family protein	R	Redox-sensitive bicupin YhaK, pirin superfamily	General function prediction only
SL1344_RS04780		ComEC family protein	U	DNA uptake channel protein ComEC C-terminal domain, metallo-beta-lactamase superfamily	Intracellular trafficking, secretion, and vesicular transport
SL1344_RS05060		ClpP-like prohead protease/major capsid protein fusion protein	O	ATP-dependent protease ClpP, protease subunit	Posttranslational modification, protein turnover, chaperones
SL1344_RS05480		DsbA family protein	O	Protein thiol-disulfide isomerase DsbC	Posttranslational modification, protein turnover, chaperones
SL1344_RS05725	dinI	DNA damage-inducible protein I	NA	NA	NA
SL1344_RS06130		hypothetical protein	NA	NA	NA
SL1344_RS06360		DUF441 domain-containing protein	S	Uncharacterized membrane protein, DUF441 family	Function unknown
SL1344_RS06365	yoaI	small membrane protein YoaI	NA	NA	NA
SL1344_RS06375	dgcJ	diguanylate cyclase DgcJ	T	GGDEF domain, diguanylate cyclase (c-di-GMP synthetase) or its enzymatically inactive variants	Signal transduction mechanisms
SL1344_RS06505	cho	excinuclease Cho	L	Excinuclease UvrABC, nuclease subunit	Replication, recombination and repair
SL1344_RS07875	narI	respiratory nitrate reductase subunit gamma	C	Nitrate reductase gamma subunit	Energy production and conversion
SL1344_RS08170		YdcF family protein	M	Lipid carrier protein ElyC involved in cell wall biogenesis, DUF218 family	Cell wall/membrane/envelope biogenesis
SL1344_RS08405		YcjF family protein	S	Uncharacterized membrane protein YcjF, UPF0283 family	Function unknown
SL1344_RS08410		YcjX family protein	T	Ras-like GTP-binding stress-induced protein YcjX, DUF463 family	Signal transduction mechanisms
SL1344_RS08415	pspE	thiosulfate sulfurtransferase PspE	P	Rhodanese-related sulfurtransferase	Inorganic ion transport and metabolism
SL1344_RS08420	pspD	phage shock protein PspD	NA	NA	NA
SL1344_RS08425	pspC	envelope stress response membrane protein PspC	K	Phage shock protein PspC (stress-responsive transcriptional regulator)	Transcription
SL1344_RS08430	pspB	envelope stress response membrane protein PspB	NA	NA	NA
SL1344_RS08435	pspA	phage shock protein PspA	K	Phage shock protein A	Transcription
SL1344_RS08455	sapC	peptide ABC transporter permease SapC	V	ABC-type antimicrobial peptide export system, permease component SapC	Defense mechanisms
SL1344_RS08460	sapD	peptide ABC transporter ATP-binding protein SapD	V	ABC-type antimicrobial peptide export system, ATPase component SapD	Defense mechanisms
SL1344_RS09400	ptrB	oligopeptidase B	E	Protease II	Amino acid transport and metabolism
SL1344_RS09405		tellurite resistance TerB family protein	S	Uncharacterized membrane protein YebE, DUF533 family	Function unknown
SL1344_RS09410	yebF	protein YebF	NA	NA	NA
SL1344_RS09415	yebG	DNA damage-inducible protein YebG	L	dsDNA-binding SOS-regulon protein YebG, induction by DNA damage requires cAMP	Replication, recombination and repair
SL1344_RS09555	mrdA	penicillin-binding protein 2	D	Cell division protein FtsI, peptidoglycan transpeptidase (Penicillin-binding protein 2)	Cell cycle control, cell division, chromosome partitioning
SL1344_RS09915	rcsA	transcriptional regulator RcsA	K	DNA-binding transcriptional regulator, CsgD family	Transcription
SL1344_RS09985		Y-family DNA polymerase	L	Nucleotidyltransferase/DNA polymerase DinP involved in DNA repair	Replication, recombination and repair
SL1344_RS09990		translesion error-prone DNA polymerase V autoproteolytic subunit	K	SOS-response transcriptional repressor LexA (RecA-mediated autopeptidase)	Transcription
SL1344_RS10010		hypothetical protein	M	Autotransporter adhesin AidA	Cell wall/membrane/envelope biogenesis
SL1344_RS10045		DNA circularization N-terminal domain-containing protein	X	Mu-like prophage DNA circulation protein	Mobilome: prophages, transposons
SL1344_RS10085		head-tail connector protein	NA	NA	NA
SL1344_RS10585	pduW	propanediol utilization propionate kinase PduW	C	Acetate kinase	Energy production and conversion
SL1344_RS10845	gmd	GDP-mannose 4,6-dehydratase	M	GDP-D-mannose dehydratase	Cell wall/membrane/envelope biogenesis
SL1344_RS11660	rcsC	two-component system sensor histidine kinase RcsC	T	Signal transduction histidine kinase	Signal transduction mechanisms
SL1344_RS12995	sseB	enhanced serine sensitivity protein SseB	NA	NA	NA
SL1344_RS13450		DinI family protein	NA	NA	NA
SL1344_RS13530		DUF4060 family protein	NA	NA	NA
SL1344_RS13835	recN	DNA repair protein RecN	L	DNA repair ATPase RecN	Replication, recombination and repair
SL1344_RS14015		terminase ATPase subunit family protein	S	Uncharacterized conserved protein YjcR, contains N-terminal HTH domain	Function unknown
SL1344_RS14020		phage portal protein	X	Phage capsid portal protein XkdE	Mobilome: prophages, transposons
SL1344_RS14025		DNA-processing protein DprA	L	Predicted Rossmann fold nucleotide-binding protein DprA/Smf involved in DNA uptake	Replication, recombination and repair
SL1344_RS14030		phosphoribosyltransferase family protein	F	Phosphoribosylpyrophosphate synthetase	Nucleotide transport and metabolism
SL1344_RS14040		ASCH domain-containing protein	K	Predicted transcriptional regulator, contains an HTH and PUA-like domains	Transcription
SL1344_RS14045		hypothetical protein	E	N-acetylglutamate synthase or related acetyltransferase, GNAT family	Amino acid transport and metabolism
SL1344_RS14050		DinI family protein	NA	NA	NA
SL1344_RS14370		alpha/beta hydrolase	R	Predicted hydrolase of the alpha/beta superfamily	General function prediction only
SL1344_RS14645	recX	recombination regulator RecX	O	SOS response regulatory protein OraA/RecX, interacts with RecA	Posttranslational modification, protein turnover, chaperones
SL1344_RS14650	recA	recombinase RecA	L	RecA/RadA recombinase	Replication, recombination and repair
SL1344_RS17305		triphosphoribosyl-dephospho-CoA synthase	H	Triphosphoribosyl-dephospho-CoA synthetase	Coenzyme transport and metabolism
SL1344_RS19355		membrane protein	NA	NA	NA
SL1344_RS19555		uncharacterized gene	NA	NA	NA
SL1344_RS20885		sulfate ABC transporter substrate-binding protein	P	ABC-type sulfate transport system, periplasmic component	Inorganic ion transport and metabolism
SL1344_RS21660		Mor transcription activator family protein	K	Transcriptional regulator, middle operon regulator (Mor) family	Transcription
SL1344_RS21830		hypothetical protein	NA	NA	NA
SL1344_RS21835	uvrA	excinuclease ABC subunit UvrA	L	Excinuclease UvrABC ATPase subunit	Replication, recombination and repair
SL1344_RS21870	siiE	non-fimbrial adhesin SiiE	U	Large exoprotein involved in heme utilization or adhesion	Intracellular trafficking, secretion, and vesicular transport
SL1344_RS22470		isovaleryl-CoA dehydrogenase	I	Acyl-CoA dehydrogenase related to the alkylation response protein AidB	Lipid transport and metabolism
SL1344_RS23040	pglZ	BREX-1 system phosphatase PglZ type A	T	c-di-AMP phosphodiesterase AtaC or nucleotide pyrophosphatase, AlkP superfamily	Signal transduction mechanisms
SL1344_RS23080		YebC/PmpR family DNA-binding transcriptional regulator	K	Transcriptional and/or translational regulatory protein YebC/TACO1	Transcription
SL1344_RS25705		hypothetical protein	NA	NA	NA

## Sheet: COG Summary
COG	Cluster 1	Cluster 2	Cluster 3	Cluster 4
[J] Translation, ribosomal structure and biogenesis	14.2984	10	0.640439	0
[A] RNA processing and modification	0.0888099	0	0	0
[K] Transcription	6.92718	8	5.94694	9.58904
[L] Replication, recombination and repair	4.17407	2	2.37877	16.4384
[D] Cell cycle control, cell division, chromosome partitioning	2.84192	1	0.365965	1.36986
[Y] Nuclear structure	1.24334	2	2.74474	2.73973
[T] Signal transduction mechanisms	3.73002	1	2.01281	10.9589
[M] Cell wall/membrane/envelope biogenesis	8.43694	7	5.76395	4.10959
[N] Cell motility	0.26643	3	4.2086	2.73973
[W] Extracellular structures	0	0	0.640439	1.36986
[U] Intracellular trafficking, secretion, and vesicular transport	1.7762	0	1.92132	2.73973
[O] Posttranslational modification, protein turnover, chaperones	4.61812	5	3.2022	4.10959
[C] Energy production and conversion	3.81883	4	9.4236	4.10959
[G] Carbohydrate transport and metabolism	4.17407	3	14.7301	0
[E] Amino acid transport and metabolism	7.72647	7	6.67887	2.73973
[F] Nucleotide transport and metabolism	3.90764	4	1.0979	1.36986
[H] Coenzyme transport and metabolism	5.41741	9	3.47667	2.73973
[I] Lipid transport and metabolism	3.46359	2	1.55535	1.36986
[P] Inorganic ion transport and metabolism	3.28597	3	3.38518	2.73973
[Q] Secondary metabolites biosynthesis, transport and catabolism	0.62167	1	1.64684	0
[R] General function prediction only	3.10835	3	2.56176	2.73973
[S] Function unknown	4.70693	7	2.1043	5.47945
[X] Mobilome: prophages, transposons	0.62167	1	8.05124	2.73973
[NA] Unclassified	10.746	17	15.462	17.8082
SUMMARY	Cluster 1	Cluster 4	Cluster 2	Cluster 3
INFORMATION STORAGE AND PROCESSING	25.5	20	9	26
CELLULAR PROCESSES AND SIGNALING	22.9	19	20.9	30.1
METABOLISM	32.4	33	42	15.1
POORLY CHARACTERIZED	19.2	28	28.2	28.8
