# Supplementary material for: The Salmonella phage shock protein system is required for defense against host antimicrobial peptides
Source: PLoS Pathog. 2025 Sep 9;21(9):e1013132. doi: 10.1371/journal.ppat.1013132 (PMC12440182; doi:10.1371/journal.ppat.1013132)
Supplement: S2 Table — DESeq2 performs a Wald test and reports P values that are adjusted for multiple testing using the procedure of Benjamin and Hochberg. Genes showing values > 2 or <-2 for log2 fold change in expression at early, middle and late stages of infection relative to onset at adjusted P value < 0.01 were considered significant. Raw sequencing reads have been deposited at Gene Expression Omnibus (GEO) database under series ID GSE294365. (XLSX) [file ppat.1013132.s002.xlsx]

## Sheet: DESeq resut
Results od DESeq analysis for each stage of infection (early, middle, and late) relative to onset.
						Early (T4) vs Onset (T0)		Middle (T8) vs Onset (T0)		Late (T12) vs Onset (T0)
Locus_tag	Gene_name	Start	End	Strand	Length	log2FC_T4-0	padj.T4-0	log2FC_T8-0	padj.T8-0	log2FC_T12-0	padj.T12-0
SL1344_RS00005	thrL	190	255	+	66	-0.942471	0.0302665	-1.26485	0.00268486	-1.37966	0.00103159
SL1344_RS00010	thrA	337	2799	+	2463	-1.19277	0.000901358	-2.01515	7.84883e-09	-2.16646	5.1271e-10
SL1344_RS00015	thrB	2801	3730	+	930	-1.39686	0.00496864	-2.27696	2.33852e-06	-2.41117	5.44222e-07
SL1344_RS00020	thrC	3734	5020	+	1287	-1.225	0.00178752	-1.90273	5.99296e-07	-1.99577	1.56157e-07
SL1344_RS00025	yaaA	5114	5887	-	774	-1.1828	1.25568e-05	-1.70809	1.12537e-10	-1.65589	3.9576e-10
SL1344_RS00030	SL1344_RS00030	5966	7396	-	1431	-0.229931	0.185286	-0.587699	0.000338177	-0.530588	0.00122648
SL1344_RS00035	tal	7665	8618	+	954	-0.909854	5.78882e-13	-1.56598	2.17377e-36	-1.6421	6.56923e-40
SL1344_RS00040	mog	8729	9319	+	591	-1.02386	8.0018e-12	-1.35905	1.98846e-20	-1.40866	8.59891e-22
SL1344_RS00045	satP	9376	9942	-	567	-1.24774	2.17619e-07	-1.64703	2.9684e-12	-1.623	5.91483e-12
SL1344_RS00050	msyB	10092	10805	-	714	0.695574	0.00192014	0.954123	1.05679e-05	0.982394	5.58637e-06
SL1344_RS00055	SL1344_RS00055	10841	11245	-	405	1.10362	1.62832e-09	1.56521	5.48623e-19	1.36915	9.19851e-15
SL1344_RS00060	dnaK	11593	13509	+	1917	-0.907184	0.254971	-1.63096	0.0320238	-1.59721	0.0356487
SL1344_RS00065	dnaJ	13595	14734	+	1140	-0.150514	0.674298	-0.20466	0.552042	-0.0313166	0.932848
SL1344_RS00070	SL1344_RS00070	15014	15961	+	948	1.99376	1.63089e-21	2.50091	1.89201e-34	2.68049	1.7983e-39
SL1344_RS00075	SL1344_RS00075	16088	16432	+	345	2.84747	2.22519e-09	3.6172	5.25738e-15	3.94171	1.2827e-17
SL1344_RS00080	SL1344_RS00080	16493	17026	-	534	2.48246	1.41585e-17	3.32974	6.9561e-32	3.61783	1.62062e-37
SL1344_RS00085	SL1344_RS00085	17043	17486	-	444	2.55859	1.05481e-09	3.36094	1.51807e-16	3.59925	8.01114e-19
SL1344_RS00090	SL1344_RS00090	17867	19966	+	2100	0.892467	0.0101978	1.02762	0.00242564	1.03336	0.00224834
SL1344_RS00095	SL1344_RS00095	20058	23054	+	2997	1.17174	2.51033e-07	1.43005	1.41337e-10	1.51185	1.08599e-11
SL1344_RS00100	SL1344_RS00100	23335	24039	+	705	2.05658	3.32637e-16	2.64036	9.25799e-27	2.92052	1.69707e-32
SL1344_RS00105	SL1344_RS00105	24469	25011	+	543	0.503535	0.00557423	0.909244	1.69831e-07	0.890295	3.08296e-07
SL1344_RS00110	bcfB	25112	25798	+	687	0.132483	0.468614	0.37956	0.0243253	0.536417	0.00127146
SL1344_RS00115	bcfC	25803	28424	+	2622	0.81874	3.92093e-07	1.00576	1.84689e-10	0.957699	1.29946e-09
SL1344_RS00120	SL1344_RS00120	28425	29432	+	1008	-0.156613	0.616324	-0.234633	0.432064	-0.179449	0.55449
SL1344_RS00125	SL1344_RS00125	29433	29978	+	546	-0.92928	0.00815253	-1.15204	0.000746349	-1.16688	0.000623342
SL1344_RS00130	SL1344_RS00130	29994	30512	+	519	-0.217846	0.338692	-0.0395325	0.865329	0.00399219	0.987944
SL1344_RS00135	bcfG	30478	31209	+	732	0.672286	0.00340413	1.31253	1.75141e-09	1.39402	1.53022e-10
SL1344_RS00140	SL1344_RS00140	31274	32119	+	846	-0.038034	0.867108	0.459055	0.0224949	0.65376	0.000995385
SL1344_RS00145	SL1344_RS00145	32158	32445	+	288	0.821538	0.00266826	1.69805	2.62928e-11	1.74668	6.90421e-12
SL1344_RS00150	SL1344_RS00150	32545	32994	-	450	2.36871	5.67608e-09	3.13962	1.84015e-15	3.42283	3.64147e-18
SL1344_RS00155	SL1344_RS00155	33364	34368	+	1005	2.94965	5.47987e-16	3.82706	5.41278e-27	4.17287	6.46188e-32
SL1344_RS00160	SL1344_RS00160	34376	34816	-	441	6.05321	6.52702e-07	6.8943	7.61801e-09	7.47492	3.43915e-10
SL1344_RS00165	SL1344_RS00165	35339	37057	+	1719	1.39899	1.76414e-09	2.04816	2.05293e-19	2.21626	1.57061e-22
SL1344_RS00170	SL1344_RS00170	37103	38674	-	1572	0.341237	0.14602	0.638285	0.00438992	0.725316	0.00114409
SL1344_RS00175	SL1344_RS00175	38773	39534	-	762	1.54151	6.57712e-07	2.02104	2.17957e-11	2.28655	3.02276e-14
SL1344_RS00180	SL1344_RS00180	40131	41624	+	1494	0.689475	0.00016218	1.15072	8.10569e-11	1.28302	3.7632e-13
SL1344_RS00185	SL1344_RS00185	41723	42913	+	1191	0.925288	6.22048e-07	1.29896	7.10835e-13	1.3617	4.89632e-14
SL1344_RS00190	SL1344_RS00190	42932	44185	+	1254	1.6063	4.23823e-14	2.06755	3.34276e-23	2.22523	1.06167e-26
SL1344_RS00195	SL1344_RS00195	44312	46027	+	1716	0.714046	0.00475889	0.974008	7.31515e-05	0.991892	5.18621e-05
SL1344_RS00200	nhaA	46190	47356	+	1167	0.43647	0.333769	-0.11218	0.808194	-0.232918	0.605615
SL1344_RS00205	nhaR	47418	48317	+	900	1.2258	0.00561313	0.820207	0.062039	0.737055	0.0941828
SL1344_RS00210	SL1344_RS00210	48372	50411	-	2040	1.59718	5.74386e-07	0.865987	0.00661586	0.88595	0.00535431
SL1344_RS00215	SL1344_RS00215	50451	51824	-	1374	2.14948	1.04978e-25	2.37953	4.32323e-32	2.4602	2.90149e-34
SL1344_RS00220	rpsT	52280	52543	-	264	-1.21168	4.66108e-05	-1.88302	9.02274e-11	-1.98412	7.73853e-12
SL1344_RS00225	SL1344_RS00225	52649	52864	+	216	-0.229978	0.433655	-0.0435061	0.88517	-0.103888	0.721613
SL1344_RS00230	ribF	52872	53810	+	939	-1.26697	5.7039e-11	-1.77292	1.10694e-20	-1.80931	1.69294e-21
SL1344_RS00235	ileS	53855	56689	+	2835	-0.905476	1.95048e-05	-1.38772	2.10476e-11	-1.39039	1.80202e-11
SL1344_RS00240	lspA	56689	57189	+	501	-0.836791	0.000471759	-1.18842	3.44346e-07	-1.29724	2.48816e-08
SL1344_RS00245	fkpB	57344	57793	+	450	-0.389006	0.0189712	-0.719237	6.68385e-06	-0.677838	2.18528e-05
SL1344_RS00250	ispH	57796	58746	+	951	-0.0132711	0.958246	-0.269354	0.233058	-0.334059	0.135257
SL1344_RS00255	SL1344_RS00255	58946	60148	+	1203	0.302671	0.123869	0.306678	0.110043	0.395915	0.0369261
SL1344_RS00260	rihC	60164	61084	+	921	-0.571463	0.000671606	-0.771715	2.36325e-06	-0.70672	1.55134e-05
SL1344_RS00265	SL1344_RS00265	61106	61792	-	687	0.189918	0.175803	0.0698298	0.621102	0.117257	0.397956
SL1344_RS00270	SL1344_RS00270	61794	63413	-	1620	0.452	0.0025477	0.721319	6.24487e-07	0.716445	7.31949e-07
SL1344_RS00275	SL1344_RS00275	63548	64849	-	1302	1.05464	6.05988e-07	1.60184	6.05323e-15	1.74621	1.54999e-17
SL1344_RS00280	oadA	64862	66637	-	1776	0.992993	0.000169666	1.57062	8.38302e-10	1.65961	8.1572e-11
SL1344_RS00285	SL1344_RS00285	66654	66893	-	240	1.2932	0.000162379	2.22826	6.04998e-12	2.27567	2.11199e-12
SL1344_RS00290	citS	67052	68392	-	1341	1.40869	3.92855e-14	2.07115	2.79238e-30	2.23447	4.26725e-35
SL1344_RS00295	citC	68637	69683	+	1047	0.671327	0.00324351	1.05042	1.85203e-06	1.05866	1.48967e-06
SL1344_RS00300	citD	69713	70006	+	294	1.6641	0.000230569	2.09634	1.3329e-06	2.15742	6.34292e-07
SL1344_RS00305	citE	70003	70872	+	870	1.93794	3.00734e-14	2.30386	2.76186e-20	2.27747	7.30686e-20
SL1344_RS00310	citF	70883	72403	+	1521	1.48815	2.19633e-19	1.75115	2.68327e-27	1.76148	1.25864e-27
SL1344_RS00315	citX	72403	72954	+	552	1.92254	2.07791e-14	2.45342	8.70052e-24	2.4495	1.03593e-23
SL1344_RS00320	citG	72932	73840	+	909	1.28287	5.36487e-11	1.86181	1.23472e-22	1.86038	1.28251e-22
SL1344_RS00325	dapB	74020	74841	+	822	-1.84651	2.75023e-13	-1.62421	6.50409e-11	-1.55043	4.45973e-10
SL1344_RS00335	carA	75883	77031	+	1149	-1.12033	2.66341e-05	-1.39905	8.12162e-08	-1.44313	3.05687e-08
SL1344_RS00340	carB	77050	80277	+	3228	-0.442174	0.104419	-0.372124	0.164809	-0.233239	0.393036
SL1344_RS00345	caiF	80551	80946	+	396	0.769787	0.000286336	1.04925	2.95721e-07	1.23828	1.25192e-09
SL1344_RS00350	caiE	81023	81619	-	597	0.974532	3.95552e-10	1.24135	2.32617e-16	1.3005	7.7688e-18
SL1344_RS00355	caiD	81728	82513	-	786	2.39495	4.87036e-28	2.81101	1.57864e-39	2.88801	1.13193e-41
SL1344_RS00360	caiC	82567	84120	-	1554	1.44552	5.38454e-12	1.98613	3.99387e-22	1.97036	7.99744e-22
SL1344_RS00365	caiB	84183	85400	-	1218	1.25752	4.31499e-14	1.56711	6.56471e-22	1.59665	1.05067e-22
SL1344_RS00370	caiA	85512	86654	-	1143	1.01234	4.51465e-13	1.30173	1.29225e-21	1.1599	2.01902e-17
SL1344_RS00375	caiT	86689	88206	-	1518	2.74288	7.16373e-31	3.34352	1.10486e-46	3.50358	3.41233e-51
SL1344_RS00385	SL1344_RS00385	88687	89457	+	771	1.61678	4.25232e-16	2.36794	8.02091e-35	2.47119	7.22884e-38
SL1344_RS00390	SL1344_RS00390	89473	90414	+	942	1.53787	2.25266e-10	2.09184	9.0792e-19	2.04359	5.41129e-18
SL1344_RS00395	SL1344_RS00395	90464	91750	+	1287	1.72014	2.91047e-15	1.98536	1.59695e-20	1.88027	1.48256e-18
SL1344_RS00400	fixX	91747	92034	+	288	2.49766	7.45303e-11	3.06927	1.71687e-16	3.18451	1.11673e-17
SL1344_RS00405	SL1344_RS00405	92181	93521	+	1341	-0.10582	0.606921	-0.0998263	0.618915	-0.0868573	0.666634
SL1344_RS00410	SL1344_RS00410	93610	93840	+	231	-0.0708747	0.747625	0.172973	0.392346	0.149431	0.464904
SL1344_RS00415	SL1344_RS00415	94134	94550	+	417	-1.43238	0.00945937	-2.07634	0.000107427	-1.94759	0.000277664
SL1344_RS00420	SL1344_RS00420	94774	95064	-	291	-0.748723	0.00593091	-1.19468	5.85766e-06	-1.01635	0.000117378
SL1344_RS00430	SL1344_RS00430	95962	97851	+	1890	0.696678	0.00319368	0.79705	0.000549676	0.843286	0.000245685
SL1344_RS00435	kefF	98258	98788	+	531	0.489397	0.00551974	1.10435	2.19395e-11	1.08699	4.7209e-11
SL1344_RS00440	kefC	98781	100643	+	1863	0.668215	0.000720172	1.0903	1.07709e-08	1.09342	9.60354e-09
SL1344_RS00445	folA	100842	101321	+	480	-0.287875	0.400416	-0.803799	0.0121313	-0.802342	0.0121666
SL1344_RS00450	apaH	101427	102275	-	849	-0.360018	0.0339943	-0.920222	1.56571e-08	-0.926726	1.21854e-08
SL1344_RS00455	apaG	102286	102663	-	378	-0.311964	0.0211681	-0.536743	3.16911e-05	-0.447918	0.000536754
SL1344_RS00460	rsmA	102666	103487	-	822	-0.671406	2.62241e-07	-0.856783	1.84338e-11	-0.900826	1.58162e-12
SL1344_RS00465	pdxA	103484	104473	-	990	-0.490062	0.00190863	-0.696127	5.54392e-06	-0.676791	9.95315e-06
SL1344_RS00470	surA	104473	105759	-	1287	-0.858083	0.000328359	-1.17516	4.50752e-07	-1.07033	4.36065e-06
SL1344_RS00475	lptD	105813	108173	-	2361	-0.946598	4.55339e-12	-1.21108	2.28772e-19	-1.18161	1.5622e-18
SL1344_RS00480	djlA	108427	109239	+	813	-0.790158	7.81655e-07	-1.02764	4.8575e-11	-1.11573	9.41516e-13
SL1344_RS00485	rluA	109334	109993	-	660	0.142395	0.427225	-0.0359478	0.843703	0.0289325	0.878168
SL1344_RS00490	rapA	110005	112911	-	2907	0.159165	0.466386	-0.0622103	0.777355	0.0144112	0.951658
SL1344_RS00495	polB	113085	115436	-	2352	1.85883	2.57281e-13	1.92518	1.60655e-14	2.03808	3.84776e-16
SL1344_RS00500	SL1344_RS00500	115480	116100	-	621	0.717787	0.00176835	0.96505	1.40101e-05	1.18474	8.2595e-08
SL1344_RS00505	SL1344_RS00505	116819	117238	+	420	1.77928	3.5061e-08	2.25514	7.90387e-13	2.39429	2.57104e-14
SL1344_RS00510	araD	117244	117939	-	696	1.68479	4.11347e-13	1.96833	6.27544e-18	1.96305	7.1858e-18
SL1344_RS00515	araA	118080	119582	-	1503	1.69185	8.63965e-21	1.99469	2.71786e-29	2.0721	1.52611e-31
SL1344_RS00520	araB	119593	121302	-	1710	0.932598	1.05612e-07	1.31315	1.71942e-14	1.43343	4.89016e-17
SL1344_RS00525	araC	121643	122488	+	846	0.344666	0.00967787	0.478845	0.000187092	0.618617	1.18704e-06
SL1344_RS00530	SL1344_RS00530	122607	123374	+	768	-0.760074	2.85709e-05	-1.05202	2.91557e-09	-1.06386	1.90058e-09
SL1344_RS00535	thiQ	123413	124120	-	708	-0.0672492	0.704239	-0.255334	0.118211	-0.113786	0.500816
SL1344_RS00540	thiP	124104	125714	-	1611	0.849884	1.67338e-06	0.839285	1.49069e-06	0.950278	4.58425e-08
SL1344_RS00545	SL1344_RS00545	125690	126673	-	984	-0.207732	0.304582	-0.257364	0.186201	-0.254234	0.191486
SL1344_RS00550	sgrR	126851	128509	-	1659	0.384686	0.0770703	0.322491	0.132273	0.400495	0.0593549
SL1344_RS00555	sgrT	128602	128724	+	123	-1.19237	0.000240658	-0.727624	0.0233765	-0.79174	0.0132404
SL1344_RS00560	leuD	129060	129665	-	606	0.129121	0.555953	0.301	0.14212	0.354647	0.0812287
SL1344_RS00565	leuC	129676	131076	-	1401	-0.208779	0.630785	0.0745601	0.865785	0.00374909	0.993434
SL1344_RS00570	leuB	131079	132170	-	1092	-0.31544	0.384788	-0.152048	0.674744	-0.21732	0.544985
SL1344_RS00575	leuA	132170	133741	-	1572	-0.652852	0.038258	-0.717747	0.0196475	-0.638917	0.0382667
SL1344_RS00580	leuL	133829	133915	-	87	-0.0144467	0.969042	0.602521	0.057991	0.499952	0.119311
SL1344_RS00585	leuO	134572	135516	+	945	1.41272	2.73572e-07	1.72556	1.38338e-10	1.74646	7.90028e-11
SL1344_RS00590	ilvI	135838	137562	+	1725	-0.0999445	0.475644	-0.258595	0.0486432	-0.185621	0.16163
SL1344_RS00595	ilvN	137565	138056	+	492	-0.364205	0.00485467	-0.0154885	0.911294	-0.022974	0.870752
SL1344_RS00600	cra	138340	139344	+	1005	-0.52787	0.000876806	-0.567533	0.000241114	-0.639452	3.34612e-05
SL1344_RS00605	mraZ	139950	140408	+	459	-1.22412	3.04154e-06	-1.48479	7.93296e-09	-1.57128	9.68238e-10
SL1344_RS00610	rsmH	140410	141351	+	942	-0.84285	0.000110925	-1.23734	5.97714e-09	-1.13497	9.51699e-08
SL1344_RS00615	ftsL	141348	141713	+	366	-0.64559	0.00138519	-0.955218	1.11831e-06	-0.915908	2.99412e-06
SL1344_RS00620	ftsI	141729	143495	+	1767	0.263086	0.241026	-0.0365359	0.877504	-0.014207	0.954779
SL1344_RS00625	murE	143482	144969	+	1488	0.17239	0.529706	0.253957	0.33461	0.310199	0.23362
SL1344_RS00630	murF	144966	146324	+	1359	0.42834	0.181417	0.450018	0.148804	0.539406	0.0808974
SL1344_RS00635	mraY	146318	147400	+	1083	0.515959	0.0434947	0.539592	0.0307693	0.618856	0.0126478
SL1344_RS00640	murD	147403	148719	+	1317	0.333354	0.136819	0.330827	0.130446	0.361992	0.0961258
SL1344_RS00645	ftsW	148719	149963	+	1245	-0.0533321	0.812953	-0.0575595	0.791695	-0.0880029	0.682178
SL1344_RS00650	murG	149960	151027	+	1068	-1.1192	1.03679e-06	-1.45709	8.93871e-11	-1.40465	4.00931e-10
SL1344_RS00655	murC	151146	152621	+	1476	-0.891843	6.92176e-05	-1.26797	6.86834e-09	-1.27714	5.16448e-09
SL1344_RS00660	SL1344_RS00660	152614	153534	+	921	-1.18212	2.59906e-05	-1.58326	8.31317e-09	-1.6462	1.99257e-09
SL1344_RS00665	ftsQ	153536	154366	+	831	-0.981909	9.80009e-05	-1.48747	1.44034e-09	-1.48993	1.30468e-09
SL1344_RS00670	ftsA	154363	155625	+	1263	-0.996697	0.000168116	-1.45612	1.73021e-08	-1.45255	1.82519e-08
SL1344_RS00675	ftsZ	155686	156837	+	1152	-1.24124	9.19885e-07	-1.76247	1.15184e-12	-1.82256	1.80473e-13
SL1344_RS00680	lpxC	156938	157855	+	918	-1.11387	0.000116231	-1.68538	2.24097e-09	-1.92458	7.57766e-12
SL1344_RS00685	secM	158134	158631	+	498	-0.730879	1.35507e-05	-1.5352	6.8891e-21	-1.58343	3.83774e-22
SL1344_RS00690	secA	158693	161398	+	2706	0.561486	0.00547601	0.276085	0.174043	0.337288	0.0935435
SL1344_RS00695	mutT	161550	161945	+	396	0.403015	0.0764127	0.136564	0.552206	0.201735	0.374578
SL1344_RS00705	yacG	162267	162458	-	192	-0.405807	0.155991	-0.280388	0.308237	-0.23328	0.401266
SL1344_RS00710	zapD	162468	163211	-	744	-0.564895	1.40829e-06	-0.796738	2.46254e-12	-0.815056	8.32891e-13
SL1344_RS00715	coaE	163211	163831	-	621	-0.92384	2.3998e-09	-0.954423	2.73621e-10	-0.943239	4.47698e-10
SL1344_RS00720	SL1344_RS00720	164057	165100	+	1044	-0.788782	9.80009e-05	-1.14976	5.84985e-09	-1.1604	4.08531e-09
SL1344_RS00725	hofC	165131	166333	-	1203	0.684945	0.000111069	0.530345	0.00237795	0.574931	0.000951318
SL1344_RS00730	gspE	166323	167708	-	1386	1.62054	3.85098e-17	1.77062	7.5278e-21	1.77732	5.21868e-21
SL1344_RS00735	ppdD	167718	168155	-	438	1.03276	3.9752e-08	1.03238	1.77701e-08	0.998	5.43265e-08
SL1344_RS00740	nadC	168377	169270	-	894	-0.497565	0.0010113	-0.704669	1.58299e-06	-0.72208	8.55863e-07
SL1344_RS00745	ampD	169358	169921	+	564	-0.775934	1.7648e-06	-1.02845	8.52125e-11	-1.07249	1.30078e-11
SL1344_RS00750	ampE	169918	170772	+	855	-0.438979	0.0111712	-0.497545	0.00304551	-0.628535	0.00016874
SL1344_RS00755	SL1344_RS00755	170864	171814	-	951	0.559391	0.0010946	0.679001	4.30254e-05	0.695302	2.74831e-05
SL1344_RS00760	SL1344_RS00760	171814	173220	-	1407	1.49185	6.24786e-17	1.64975	3.62766e-21	1.77068	3.37729e-24
SL1344_RS00765	aroP	173384	174757	-	1374	-0.395385	0.0152141	-0.282141	0.0793326	-0.293482	0.0674502
SL1344_RS00770	pdhR	175320	176084	+	765	-1.21837	1.07293e-07	-1.81264	7.51934e-16	-1.94336	4.94719e-18
SL1344_RS00775	aceE	176244	178907	+	2664	-0.639445	0.00437393	-1.42732	4.45715e-11	-1.41773	5.72784e-11
SL1344_RS00780	aceF	178922	180811	+	1890	-0.404045	0.327014	-0.923269	0.0178222	-0.844442	0.0304629
SL1344_RS00785	lpdA	181011	182435	+	1425	-0.752711	0.0473453	-0.78182	0.0353932	-0.636495	0.0884137
SL1344_RS00790	SL1344_RS00790	182724	183008	+	285	1.09171	0.000202679	1.37064	1.50637e-06	1.36488	1.63979e-06
SL1344_RS00795	SL1344_RS00795	183046	183837	-	792	0.688496	0.00178829	1.03952	9.84244e-07	1.13817	7.68469e-08
SL1344_RS00800	SL1344_RS00800	183850	185464	-	1615	0.198293	0.263327	0.515777	0.00188567	0.601709	0.00026832
SL1344_RS00805	acnB	185853	188450	+	2598	-0.212479	0.500008	-0.318481	0.291916	-0.256993	0.399341
SL1344_RS00810	SL1344_RS00810	188511	189353	-	843	1.21472	0.000116396	1.7335	1.42876e-08	2.3758	5.22774e-15
SL1344_RS00815	SL1344_RS00815	189599	189961	+	363	-0.703734	0.00674677	-0.463785	0.0715316	-0.621217	0.0146025
SL1344_RS00820	SL1344_RS00820	190196	191149	+	954	0.18018	0.450214	0.220999	0.33459	0.162983	0.483326
SL1344_RS00825	SL1344_RS00825	191146	192417	+	1272	0.525525	0.0155788	0.693406	0.000955623	0.597262	0.00454847
SL1344_RS00830	SL1344_RS00830	192407	193390	+	984	0.555864	0.00162931	0.68606	6.10493e-05	0.482598	0.00517113
SL1344_RS00835	SL1344_RS00835	193400	194167	+	768	-0.795235	3.80682e-05	-0.985248	1.77337e-07	-1.04706	2.76687e-08
SL1344_RS00840	speD	194197	194991	-	795	-0.154092	0.24325	-0.507906	4.10196e-05	-0.563365	5.14857e-06
SL1344_RS00845	speE	195012	195872	-	861	-0.813336	4.44572e-09	-1.36832	8.24265e-24	-1.42511	1.00261e-25
SL1344_RS00850	SL1344_RS00850	195979	196326	-	348	-0.630799	2.66478e-06	-0.817946	3.83079e-10	-0.883722	1.3904e-11
SL1344_RS00855	cueO	196528	198138	+	1611	0.0615221	0.725412	0.174523	0.282631	0.207361	0.198172
SL1344_RS00860	SL1344_RS00860	198216	200606	-	2391	-0.874754	2.10229e-08	-0.912388	2.75365e-09	-0.921054	1.89796e-09
SL1344_RS00865	hpt	200812	201348	+	537	-1.73929	2.51905e-25	-2.17503	9.7854e-40	-2.18791	3.2934e-40
SL1344_RS00870	can	201406	202068	-	663	-1.40833	7.36843e-37	-1.88312	5.16356e-66	-1.95546	5.52515e-71
SL1344_RS00875	SL1344_RS00875	202177	203103	+	927	-0.769665	1.74474e-05	-0.856788	9.98853e-07	-0.94733	6.01961e-08
SL1344_RS00880	SL1344_RS00880	203100	203870	+	771	-0.221772	0.260046	-0.216599	0.258234	-0.234963	0.217828
SL1344_RS00885	SL1344_RS00885	203987	205066	-	1080	0.392139	0.024482	0.421677	0.0127942	0.46668	0.00565044
SL1344_RS00890	SL1344_RS00890	205075	207621	-	2547	1.28885	1.38168e-12	1.69707	1.69325e-21	1.72931	2.72281e-22
SL1344_RS00895	SL1344_RS00895	207648	208331	-	684	0.733974	0.000267886	1.10176	1.11534e-08	1.23009	1.61297e-10
SL1344_RS00900	SL1344_RS00900	208379	208918	-	540	0.696519	0.000275521	1.0075	3.67087e-08	1.05293	8.55374e-09
SL1344_RS00905	SL1344_RS00905	209289	209729	+	441	0.370283	0.134192	0.751408	0.00131602	0.675806	0.00392917
SL1344_RS00910	SL1344_RS00910	209791	211020	+	1230	-0.149323	0.334538	-0.364115	0.0123749	-0.382079	0.00848955
SL1344_RS00915	panD	211027	211407	-	381	-1.45601	1.8295e-16	-1.70508	9.33415e-23	-1.68695	2.57662e-22
SL1344_RS00920	panC	211502	212356	-	855	-0.782096	2.43579e-08	-0.828315	1.5255e-09	-0.846764	6.55599e-10
SL1344_RS00925	panB	212482	213273	-	792	-1.07734	2.03678e-22	-1.24612	5.1811e-31	-1.22228	8.52118e-30
SL1344_RS00930	folK	213394	213873	-	480	-0.154743	0.297356	-0.564224	4.20913e-05	-0.570246	3.58562e-05
SL1344_RS00935	pcnB	213870	215267	-	1398	-1.12279	1.51442e-10	-1.66449	4.54316e-22	-1.6854	1.29854e-22
SL1344_RS00940	gluQRS	215429	216325	-	897	-0.422217	0.000989019	-0.578198	3.10705e-06	-0.629806	3.74591e-07
SL1344_RS00945	dksA	216394	216849	-	456	-2.23043	1.26967e-15	-2.73127	3.11357e-23	-3.02154	3.98998e-28
SL1344_RS00950	sfsA	217026	217730	-	705	-0.49963	0.0014531	-0.703206	3.71514e-06	-0.620869	4.47548e-05
SL1344_RS00955	thpR	217747	218277	-	531	-0.547303	2.7168e-05	-0.631124	5.59752e-07	-0.531832	2.56831e-05
SL1344_RS00960	hrpB	218350	220779	+	2430	-0.677137	0.0105005	-0.954269	0.00020446	-0.972244	0.000149953
SL1344_RS00965	mrcB	220920	223442	+	2523	-0.0280064	0.917427	-0.444387	0.0685376	-0.590938	0.0142427
SL1344_RS00970	fhuA	223735	225924	+	2190	-1.29883	0.00255711	-1.12972	0.00765584	-0.870695	0.0412813
SL1344_RS00975	fhuC	225973	226770	+	798	0.109151	0.628354	0.250172	0.238372	0.401491	0.0537241
SL1344_RS00980	fhuD	226770	227660	+	891	-0.357805	0.139431	-0.205146	0.393126	-0.108387	0.659626
SL1344_RS00985	fhuB	227675	229714	+	2040	0.452502	0.000929987	0.841149	1.69508e-10	0.978278	9.30568e-14
SL1344_RS00990	stfA	230653	231213	+	561	1.02052	4.96823e-08	1.83956	2.22123e-24	2.04891	5.59252e-30
SL1344_RS00995	SL1344_RS00995	231299	233956	+	2658	0.945015	4.53551e-13	1.39843	6.33975e-28	1.58062	2.31584e-35
SL1344_RS01000	stfD	233974	234726	+	753	0.684356	0.0738843	1.07982	0.00332633	1.13067	0.00204833
SL1344_RS01005	SL1344_RS01005	234745	235257	+	513	2.58373	1.65596e-15	3.1561	1.65916e-23	3.22316	1.80986e-24
SL1344_RS01010	stfF	235254	235730	+	477	1.49564	4.3454e-07	2.01023	1.62453e-12	1.92913	1.31767e-11
SL1344_RS01015	SL1344_RS01015	235730	236260	+	531	1.54479	7.88427e-09	2.15938	8.91746e-17	2.12752	2.43767e-16
SL1344_RS01020	SL1344_RS01020	236260	237099	+	840	0.0670021	0.743955	0.328606	0.0764157	0.280396	0.132656
SL1344_RS01025	hemL	237207	238487	-	1281	-1.45087	1.40879e-12	-1.58735	3.64362e-15	-1.50823	7.52416e-14
SL1344_RS01030	clcA	238657	240078	+	1422	-0.295054	0.191862	-0.144866	0.520627	-0.046362	0.846256
SL1344_RS01035	erpA	240160	240504	+	345	-1.26068	1.39464e-09	-1.54366	4.6695e-14	-1.64751	7.5828e-16
SL1344_RS01040	SL1344_RS01040	240605	241228	-	624	-0.565509	0.0130257	-1.03084	2.75763e-06	-1.00817	4.4641e-06
SL1344_RS01045	btuF	241265	242065	-	801	-0.122315	0.478533	-0.423919	0.00815549	-0.294833	0.068845
SL1344_RS01050	mtnN	242058	242756	-	699	-1.28571	4.64352e-18	-1.6353	4.59163e-29	-1.48808	2.18213e-24
SL1344_RS01055	dgt	242841	244358	+	1518	0.473079	0.0304134	0.579956	0.00631284	0.661879	0.00172379
SL1344_RS01060	degP	244488	245915	+	1428	0.0998192	0.76796	0.0240414	0.944745	0.443276	0.152399
SL1344_RS01065	cdaR	246068	247225	+	1158	1.07503	0.00051152	1.21701	5.82419e-05	1.61725	7.56294e-08
SL1344_RS01070	SL1344_RS01070	247314	247700	-	387	-0.552391	0.0565123	-0.324441	0.261944	0.0609728	0.845364
SL1344_RS01075	SL1344_RS01075	247947	249248	+	1302	-0.632637	0.0113002	-0.459866	0.0625394	-0.141721	0.58364
SL1344_RS01080	dapD	249285	250109	-	825	-1.20822	1.09003e-07	-1.39737	4.0618e-10	-1.17753	1.41355e-07
SL1344_RS01085	glnD	250139	252811	-	2673	0.291487	0.0321305	0.340908	0.00984009	0.637004	9.54005e-07
SL1344_RS01090	map	253048	253842	-	795	-1.62497	1.98062e-37	-1.90865	1.95789e-52	-1.85391	1.3227e-49
SL1344_RS01095	rpsB	254293	255018	+	726	-1.29133	2.3531e-06	-1.90364	1.21034e-12	-1.98741	1.10574e-13
SL1344_RS01100	tsf	255276	256127	+	852	-1.15794	2.91517e-07	-1.93102	2.54676e-18	-2.01776	6.53522e-20
SL1344_RS01105	pyrH	256272	256997	+	726	-0.919428	3.77472e-06	-1.8541	1.34425e-21	-1.92413	3.5528e-23
SL1344_RS01110	frr	257144	257701	+	558	-1.10381	7.44301e-11	-1.87322	2.49706e-29	-1.96516	3.67423e-32
SL1344_RS01115	ispC	257842	259038	+	1197	-0.603438	0.00445953	-1.12134	4.68168e-08	-1.12459	4.19498e-08
SL1344_RS01120	ispU	259351	260109	+	759	-1.78231	9.61124e-14	-2.56825	1.30352e-27	-2.70955	1.33249e-30
SL1344_RS01125	cdsA	260122	260979	+	858	-1.71722	1.65566e-12	-2.41333	7.12298e-24	-2.60777	1.18528e-27
SL1344_RS01130	rseP	260991	262343	+	1353	-1.291	5.28792e-09	-1.82791	3.97132e-17	-1.85757	1.10803e-17
SL1344_RS01135	bamA	262375	264789	+	2415	-0.587013	0.000157265	-1.08967	5.4469e-13	-1.04624	4.22703e-12
SL1344_RS01140	skp	264912	265397	+	486	-0.916575	0.00302352	-1.36443	5.58975e-06	-1.29926	1.51528e-05
SL1344_RS01145	lpxD	265401	266426	+	1026	-0.860957	2.30482e-13	-1.38832	3.08912e-33	-1.36701	2.67835e-32
SL1344_RS01150	fabZ	266532	266987	+	456	-1.57217	1.37922e-22	-2.09117	1.11092e-39	-2.15949	3.29139e-42
SL1344_RS01155	lpxA	266991	267779	+	789	-1.51107	1.49728e-14	-1.96552	3.38606e-24	-2.01589	2.03918e-25
SL1344_RS01160	lpxB	267779	268927	+	1149	-0.885213	6.73518e-05	-1.26798	4.96946e-09	-1.32955	8.25057e-10
SL1344_RS01165	rnhB	268924	269520	+	597	0.066784	0.671352	-0.20146	0.168481	-0.254538	0.0791448
SL1344_RS01170	dnaE	269544	273026	+	3483	0.496661	0.0294904	0.17873	0.440505	0.201161	0.385297
SL1344_RS01175	accA	273039	273998	+	960	-0.530013	0.0155319	-0.961487	5.37721e-06	-0.928514	1.10189e-05
SL1344_RS01180	SL1344_RS01180	274178	275941	+	1764	-0.0425184	0.847857	0.0982118	0.641624	0.0904632	0.668221
SL1344_RS01185	ldcC	276017	278158	+	2142	0.36984	0.00147214	0.532731	2.01025e-06	0.509574	5.5515e-06
SL1344_RS01190	SL1344_RS01190	278214	278603	+	390	0.230819	0.216181	0.290648	0.103177	0.198179	0.275274
SL1344_RS01195	tilS	278666	279958	+	1293	-0.489842	0.00140008	-0.750234	4.59199e-07	-0.844346	1.31066e-08
SL1344_RS01200	rof	280042	280302	-	261	-1.10288	2.61528e-19	-1.39889	2.68208e-31	-1.64255	4.89695e-42
SL1344_RS01205	SL1344_RS01205	280289	280489	-	201	-1.31707	6.85026e-08	-1.47673	6.4473e-10	-1.74104	3.31572e-13
SL1344_RS01210	SL1344_RS01210	280687	281232	+	546	-1.04644	8.85985e-15	-1.30925	3.58243e-23	-1.36984	3.95608e-25
SL1344_RS01215	arfB	281229	281651	+	423	-0.95993	4.02715e-07	-1.54629	7.61507e-17	-1.66485	2.96296e-19
SL1344_RS01220	nlpE	281683	282384	+	702	-1.02049	6.16062e-05	-1.49162	1.96106e-09	-1.74284	2.13582e-12
SL1344_RS01225	proS	282458	284176	-	1719	-1.21695	5.99179e-11	-1.70245	1.25252e-20	-1.77827	2.14389e-22
SL1344_RS01230	tsaA	284287	284994	-	708	-0.264615	0.0414942	-0.619065	5.52417e-07	-0.569486	4.26883e-06
SL1344_RS01235	rcsF	284991	285395	-	405	-0.605223	7.33932e-05	-0.994959	1.69025e-11	-1.10282	1.02834e-13
SL1344_RS01240	metQ	285514	286329	-	816	-0.838933	2.39135e-06	-0.852561	1.03956e-06	-0.927672	1.01082e-07
SL1344_RS01245	metI	286368	287021	-	654	-0.441159	0.0294251	-0.667404	0.000638797	-0.726531	0.000194016
SL1344_RS01250	metN	287014	288045	-	1032	-0.806789	0.000913082	-1.44921	8.57781e-10	-1.57364	2.49935e-11
SL1344_RS01255	gmhB	288235	288801	+	567	-0.574728	0.0007803	-0.621632	0.000189513	-0.5632	0.000725225
SL1344_RS01260	SL1344_RS01260	289170	290711	+	1542	-3.02494	0.090882	-4.67623	0.00669995	-1.00454	0.583055
SL1344_RS01265	SL1344_RS01265	290781	290857	+	77	-0.909541	0.0197341	-1.18203	0.00181986	-1.63119	1.444e-05
SL1344_RS01270	SL1344_RS01270	290967	291042	+	76	-0.692422	0.0319833	-1.21121	0.000101511	-1.33596	1.68813e-05
SL1344_RS01275	SL1344_RS01275	291225	294315	+	3091	-2.94836	0.11292	-4.68435	0.00886774	-0.87878	0.644347
SL1344_RS01280	rrf	294512	294627	+	116	-3.18718	0.999	-4.83683	0.999	-3.59302	0.999
SL1344_RS01285	SL1344_RS01285	294819	294895	+	77	-1.54814	7.38631e-12	-2.12305	1.16863e-21	-1.90083	9.60166e-18
SL1344_RS01290	dkgB	295060	295863	+	804	-1.33749	2.84326e-08	-1.69957	6.86588e-13	-1.88794	1.32945e-15
SL1344_RS01295	SL1344_RS01295	295884	296798	-	915	-0.957078	6.19408e-05	-1.0744	4.16503e-06	-1.28433	3.51455e-08
SL1344_RS01300	SL1344_RS01300	296903	298078	+	1176	0.0659515	0.807079	0.104158	0.685324	-0.0136078	0.961657
SL1344_RS01305	SL1344_RS01305	298210	299010	+	801	-0.686928	1.95591e-06	-0.934564	3.47365e-11	-0.969478	6.15419e-12
SL1344_RS01310	SL1344_RS01310	299088	299858	+	771	-0.616428	0.0278678	-1.38748	2.57583e-07	-1.56394	5.86857e-09
SL1344_RS01315	mltD	299914	301281	-	1368	-1.78866	1.62403e-06	-2.72324	8.96513e-14	-3.0065	1.62861e-16
SL1344_RS01320	gloB	301353	302108	-	756	-0.350797	0.025903	-0.270318	0.0786042	-0.150613	0.338952
SL1344_RS01325	SL1344_RS01325	302143	302865	+	723	-0.763649	0.0017755	-0.892018	0.000174264	-0.806255	0.000695056
SL1344_RS01330	rnhA	302862	303329	-	468	-1.13165	8.87665e-07	-1.0946	1.04198e-06	-0.993612	9.36664e-06
SL1344_RS01335	dnaQ	303393	304124	+	732	-1.48455	1.0026e-13	-1.56092	1.77886e-15	-1.63002	9.45361e-17
SL1344_RS01340	SL1344_RS01340	304258	304334	+	77	-1.37526	1.12401e-05	-1.54447	4.29156e-07	-1.25229	4.17287e-05
SL1344_RS01345	SL1344_RS01345	304656	305711	-	1056	-0.657741	0.0034551	-1.04011	1.89115e-06	-0.928953	2.09892e-05
SL1344_RS01350	tssG	305722	306717	-	996	1.18527	2.90794e-07	1.38121	9.65852e-10	1.47257	6.47269e-11
SL1344_RS01355	tssF	306714	308597	-	1884	1.20385	1.66056e-08	1.46402	2.37746e-12	1.51917	3.24312e-13
SL1344_RS01360	tssE	308613	309107	-	495	0.748111	0.000602223	1.02771	9.84979e-07	1.09909	1.55981e-07
SL1344_RS01365	SL1344_RS01365	309104	309928	-	825	0.329706	0.128484	0.419541	0.0448089	0.465785	0.025204
SL1344_RS01370	tagK	309915	310817	-	903	1.42849	3.27952e-11	1.79588	1.40785e-17	1.86746	6.26095e-19
SL1344_RS01380	tssH	311185	313824	+	2640	0.649805	0.000558298	0.919499	4.96837e-07	0.977183	8.61813e-08
SL1344_RS01385	tssB	313924	314466	+	543	1.42774	2.08063e-11	1.5653	5.82143e-14	1.44887	3.86298e-12
SL1344_RS01390	tssC	314490	315983	+	1494	1.56435	6.26642e-26	1.65977	6.36143e-30	1.66699	3.32041e-30
SL1344_RS01395	SL1344_RS01395	316283	316615	+	333	2.10722	1.77182e-13	2.92547	7.44239e-26	2.86566	6.90638e-25
SL1344_RS01400	SL1344_RS01400	316869	317354	+	486	2.44184	1.36683e-22	2.94853	1.79773e-33	3.1755	1.06764e-38
SL1344_RS01405	SL1344_RS01405	317659	318144	+	486	2.40365	1.48385e-17	2.98846	1.28536e-27	3.22083	6.27076e-32
SL1344_RS01410	SL1344_RS01410	318129	318512	+	384	2.07847	1.53597e-08	2.37107	4.26021e-11	2.54314	1.34918e-12
SL1344_RS01415	SL1344_RS01415	318655	319140	+	486	2.14561	1.36013e-15	2.58518	8.74113e-23	2.90516	1.78424e-28
SL1344_RS01420	tssJ	319207	319743	+	537	1.84996	4.90854e-14	2.48903	1.75033e-25	2.5582	6.93926e-27
SL1344_RS01425	tssK	319747	321090	+	1344	1.61939	1.95187e-16	1.94304	6.67092e-24	2.08618	2.18524e-27
SL1344_RS01430	tssL	321087	322391	+	1305	1.13295	3.87401e-06	1.46297	1.00931e-09	1.56198	6.37385e-11
SL1344_RS01435	SL1344_RS01435	322396	323169	+	774	1.93274	3.55068e-16	2.52429	8.44416e-28	2.72297	3.45359e-32
SL1344_RS01440	SL1344_RS01440	323372	323803	+	432	2.30452	1.16363e-10	3.03362	2.51755e-18	3.18827	3.84008e-20
SL1344_RS01445	tssM	323837	327706	+	3870	0.752787	0.00523815	1.05986	5.18072e-05	1.16095	8.69894e-06
SL1344_RS01450	SL1344_RS01450	327706	328494	+	789	0.854611	0.00061513	1.22981	2.65729e-07	1.15922	1.2935e-06
SL1344_RS01455	SL1344_RS01455	328491	328907	+	417	1.37471	5.49377e-10	1.67163	7.52433e-15	1.60384	9.39711e-14
SL1344_RS01460	SL1344_RS01460	328931	329452	+	522	1.34206	2.63374e-07	1.95519	4.63611e-15	1.65163	4.88502e-11
SL1344_RS01465	SL1344_RS01465	329849	332038	+	2190	1.73544	3.37516e-13	1.86444	2.07094e-15	1.89613	6.40479e-16
SL1344_RS01470	SL1344_RS01470	332062	332508	+	447	1.16749	5.07779e-08	1.25839	1.66631e-09	1.20127	9.16764e-09
SL1344_RS01475	SL1344_RS01475	332527	336123	+	3597	0.305356	0.112143	0.475069	0.0100482	0.575897	0.00167478
SL1344_RS01480	SL1344_RS01480	336117	336380	+	264	-0.136214	0.620456	-0.425327	0.0927915	-0.240315	0.352941
SL1344_RS01485	SL1344_RS01485	336444	337313	+	870	-0.737972	3.08289e-05	-0.847473	9.14116e-07	-0.973833	1.63102e-08
SL1344_RS01490	SL1344_RS01490	337307	337753	+	447	0.365364	0.0172512	0.254207	0.0909345	0.465667	0.00152714
SL1344_RS01495	SL1344_RS01495	338316	338753	+	438	1.78554	3.09915e-11	1.99532	2.97294e-14	2.36992	1.26457e-19
SL1344_RS01500	SL1344_RS01500	338806	339081	-	276	2.40444	2.63508e-15	2.58669	3.97729e-18	2.78812	6.85911e-21
SL1344_RS01505	SL1344_RS01505	339522	339830	+	309	-0.00900823	0.972968	0.0342706	0.894611	0.0574121	0.824648
SL1344_RS01525	SL1344_RS01525	341687	342199	+	513	1.7514	1.0531e-06	1.69574	1.58444e-06	2.02835	8.14254e-09
SL1344_RS01530	papD	342283	343020	+	738	2.09866	6.71752e-12	1.9023	2.98055e-10	2.15525	8.34873e-13
SL1344_RS01535	SL1344_RS01535	343044	345554	+	2511	1.74902	8.00789e-09	1.57233	1.48491e-07	1.73168	6.64731e-09
SL1344_RS01540	SL1344_RS01540	345576	346046	+	471	1.82774	1.61968e-15	1.80837	1.32776e-15	1.8535	2.36753e-16
SL1344_RS01545	SL1344_RS01545	346452	347273	+	822	1.6717	2.84565e-16	1.73748	6.53878e-18	1.80322	3.17792e-19
SL1344_RS01550	SL1344_RS01550	347356	347596	+	241	1.89051	1.00241e-21	1.99414	8.52152e-25	1.95297	7.30444e-24
SL1344_RS01560	SL1344_RS01560	348088	349035	+	948	1.34741	2.61671e-06	1.64317	5.12108e-09	1.80569	1.22711e-10
SL1344_RS01565	SL1344_RS01565	349152	349367	+	216	-0.343949	0.241435	-0.200108	0.492411	-0.160655	0.584943
SL1344_RS01570	pagN	349371	350090	-	720	-1.96777	0.0077396	-2.6302	0.000254444	-2.45077	0.000648445
SL1344_RS01575	SL1344_RS01575	350421	350828	-	408	-1.41205	0.0524488	-1.34026	0.0608507	-1.25855	0.0786001
SL1344_RS01580	SL1344_RS01580	351199	351966	-	768	-0.389733	0.00261903	-0.419232	0.000857731	-0.345525	0.00616977
SL1344_RS01585	fadE	352075	354519	-	2445	0.286804	0.028265	0.175105	0.17882	0.163914	0.208852
SL1344_RS01590	lpcA	354759	355337	+	579	-1.35236	4.32026e-39	-1.56659	4.88705e-54	-1.56036	1.85732e-53
SL1344_RS01595	SL1344_RS01595	355550	356317	+	768	-0.709294	5.68254e-08	-0.68145	9.64734e-08	-0.639266	5.75938e-07
SL1344_RS01600	SL1344_RS01600	356288	357028	-	741	-0.453575	0.00824858	-0.667275	5.99519e-05	-0.597219	0.000330388
SL1344_RS01605	dinB	357278	358333	+	1056	2.18622	8.58839e-17	1.72866	2.95082e-11	1.64219	2.63825e-10
SL1344_RS01610	SL1344_RS01610	358552	359684	+	1133	-0.320306	0.467978	-0.743427	0.0738084	-1.1195	0.00622609
SL1344_RS01615	SL1344_RS01615	359681	360295	+	615	-0.201486	0.689057	-0.438782	0.357542	-0.873297	0.059686
SL1344_RS01620	pepD	360451	361908	-	1458	0.137555	0.565686	-0.394649	0.0786042	-0.513938	0.0206063
SL1344_RS01625	gpt	362157	362615	+	459	-1.36251	1.50269e-06	-1.67813	1.56862e-09	-1.69827	9.61183e-10
SL1344_RS01630	frsA	362704	363948	+	1245	-0.569742	2.82899e-07	-0.780395	5.43573e-13	-0.654142	1.52681e-09
SL1344_RS01635	crl	364006	364407	+	402	-0.536896	0.00921579	-0.592951	0.00299132	-0.51653	0.00991352
SL1344_RS01640	phoE	364458	365510	-	1053	0.148136	0.432143	0.400625	0.0222023	0.554479	0.00135954
SL1344_RS01645	proB	365793	366896	+	1104	-1.13798	1.21822e-11	-1.37839	6.51977e-17	-1.38762	3.80332e-17
SL1344_RS01650	proA	366908	368158	+	1251	-0.874414	4.65444e-06	-0.978899	1.71725e-07	-1.06246	1.33272e-08
SL1344_RS01655	SL1344_RS01655	368274	368349	+	76	-1.78837	1.54061e-10	-2.29207	6.27374e-17	-2.18815	1.37094e-15
SL1344_RS01660	SL1344_RS01660	368612	369391	-	780	-1.0251	3.48679e-05	-1.08211	8.12086e-06	-0.975039	5.82646e-05
SL1344_RS01675	SL1344_RS01675	370217	370540	+	324	-0.312985	0.453479	0.250129	0.539579	0.422487	0.291334
SL1344_RS01680	SL1344_RS01680	370881	372119	+	1239	2.9336	4.72915e-26	3.84244	2.50993e-45	4.1663	4.35395e-53
SL1344_RS01685	leuC	372251	373672	+	1422	1.87878	7.06454e-25	2.4323	1.51735e-42	2.44427	5.98868e-43
SL1344_RS01690	leuD	373674	374300	+	627	0.884427	0.000238626	1.03248	1.0184e-05	0.83022	0.000412172
SL1344_RS01695	SL1344_RS01695	374315	375193	+	879	1.73749	8.70458e-22	2.06841	1.41943e-31	2.1301	1.94951e-33
SL1344_RS01700	SL1344_RS01700	375193	376107	+	915	1.09687	3.48549e-10	1.61364	1.98601e-21	1.72311	2.93047e-24
SL1344_RS01705	SL1344_RS01705	376141	377106	+	966	0.926289	1.14617e-06	1.26524	9.12409e-12	1.26092	1.0334e-11
SL1344_RS01715	SL1344_RS01715	378014	378412	+	399	2.74387	1.15241e-12	3.53466	6.75365e-21	3.87701	6.51419e-25
SL1344_RS01720	SL1344_RS01720	378459	379217	-	759	0.869664	1.77846e-05	1.05706	7.91122e-08	1.34639	6.22719e-12
SL1344_RS01725	stbD	379183	380508	-	1326	0.412412	0.01778	0.614501	0.000246576	0.791496	1.99785e-06
SL1344_RS01730	SL1344_RS01730	380513	383080	-	2568	0.350428	0.0424647	0.481414	0.0039821	0.567038	0.000645715
SL1344_RS01735	SL1344_RS01735	383064	383825	-	762	2.40146	1.31615e-15	3.13005	2.2784e-26	3.36981	2.06518e-30
SL1344_RS01740	SL1344_RS01740	383887	384423	-	537	2.1202	3.02832e-11	3.01452	3.05651e-22	3.44951	9.15996e-29
SL1344_RS01745	SL1344_RS01745	385087	385821	+	735	0.640664	0.106421	1.07199	0.00475359	1.33178	0.000408919
SL1344_RS01755	SL1344_RS01755	386594	388168	+	1575	0.835558	0.000570999	1.38924	3.50831e-09	1.65676	1.59619e-12
SL1344_RS01760	SL1344_RS01760	388268	389011	+	744	0.988302	0.0170865	1.51235	0.000157484	1.86361	2.81202e-06
SL1344_RS01765	SL1344_RS01765	388984	389472	+	489	2.15058	3.67414e-08	2.59184	1.38091e-11	2.68908	2.14343e-12
SL1344_RS01770	SL1344_RS01770	389874	390398	+	525	2.24866	9.56121e-12	2.61146	7.50614e-16	2.73284	2.93004e-17
SL1344_RS01775	SL1344_RS01775	390542	391183	+	642	1.80439	3.04933e-10	2.10143	7.367e-14	2.14827	1.9275e-14
SL1344_RS01780	SL1344_RS01780	391194	391418	+	225	2.78487	7.73275e-11	3.03715	4.89042e-13	3.15281	5.6981e-14
SL1344_RS01785	SL1344_RS01785	391476	391835	+	360	1.8796	4.5237e-08	2.22046	4.40669e-11	2.31287	6.15419e-12
SL1344_RS01790	mdsC	391905	393362	-	1458	1.33514	4.92272e-07	1.39669	8.65927e-08	1.45919	2.15612e-08
SL1344_RS01795	mdsB	393379	396546	-	3168	1.56462	1.0052e-22	1.79232	3.28129e-30	1.85539	2.64669e-32
SL1344_RS01800	mdsA	396543	397769	-	1227	3.09388	6.32754e-32	3.68036	5.12848e-46	3.74005	1.66801e-47
SL1344_RS01805	golT	398046	400334	+	2289	1.62091	4.45114e-19	2.03655	3.17039e-30	2.11597	1.49935e-32
SL1344_RS01810	golS	400346	400810	+	465	0.959975	1.95585e-05	1.31124	1.77043e-09	1.4095	9.12628e-11
SL1344_RS01815	golB	400888	401082	+	195	0.879047	8.50072e-05	1.37297	1.54547e-10	1.55952	2.99485e-13
SL1344_RS01825	SL1344_RS01825	401375	402628	+	1254	-1.00622	0.00351035	-0.953386	0.0047824	-0.881284	0.0091357
SL1344_RS01830	SL1344_RS01830	402817	404775	+	1959	0.00451109	0.979124	0.113843	0.482254	0.271628	0.0822187
SL1344_RS01835	SL1344_RS01835	404785	407757	+	2973	0.910218	1.51619e-09	1.11589	4.47887e-14	1.13365	1.66119e-14
SL1344_RS01840	SL1344_RS01840	408034	408135	+	102	1.5953	0.00044461	1.74839	6.43461e-05	1.95195	7.39955e-06
SL1344_RS01845	SL1344_RS01845	408252	409655	+	1404	0.050847	0.765553	0.126775	0.425059	0.11207	0.485006
SL1344_RS01850	cydB	409652	410662	+	1011	0.055551	0.778462	0.102848	0.582129	-0.000750728	0.996675
SL1344_RS01855	SL1344_RS01855	410662	410793	+	132	0.232548	0.348158	0.709871	0.00162225	0.41977	0.0688872
SL1344_RS01860	SL1344_RS01860	410999	412003	+	1005	-0.661531	0.0114662	-0.663963	0.0094861	-0.883565	0.000498
SL1344_RS01865	foxA	412149	414257	+	2109	0.820915	1.59378e-06	1.11317	2.7661e-11	1.01861	1.13376e-09
SL1344_RS01870	SL1344_RS01870	414298	414930	-	633	0.174022	0.363199	0.28098	0.1215	0.338724	0.0598921
SL1344_RS01875	SL1344_RS01875	415162	415437	+	276	-0.523152	0.0854551	-0.416743	0.161811	-0.260982	0.390343
SL1344_RS01880	prpR	415573	417198	-	1626	1.14665	1.4891e-26	1.60219	2.44236e-53	1.57667	1.28117e-51
SL1344_RS01885	prpB	417463	418350	+	888	0.762955	5.07445e-06	1.22418	2.13209e-14	1.42126	5.54156e-19
SL1344_RS01890	prpC	418473	419642	+	1170	1.52487	6.00961e-15	1.80691	3.48614e-21	1.77063	2.13698e-20
SL1344_RS01895	SL1344_RS01895	419682	421133	+	1452	1.38306	7.98544e-13	1.91274	2.65201e-24	1.83178	2.07202e-22
SL1344_RS01900	prpE	421174	423060	+	1887	1.02569	2.68761e-06	1.38977	7.04787e-11	1.38606	7.64235e-11
SL1344_RS01905	hemB	423164	424138	-	975	-0.552831	8.42929e-05	-0.714677	1.82782e-07	-0.669726	1.02773e-06
SL1344_RS01910	SL1344_RS01910	424651	427587	+	2937	0.0135039	0.963816	-0.0306473	0.914273	-0.0812176	0.770817
SL1344_RS01915	iprA	427673	428296	+	624	0.306439	0.339268	0.69605	0.0210686	1.01603	0.000642855
SL1344_RS01920	ampH	428341	429498	-	1158	-0.191018	0.176416	-0.217796	0.110429	-0.0757911	0.592921
SL1344_RS01925	sbmA	429845	431065	+	1221	-0.56246	0.00803076	-1.12808	3.65097e-08	-0.926106	6.36197e-06
SL1344_RS01930	yaiW	431080	432174	+	1095	0.714901	0.00304982	0.494094	0.0387902	0.412605	0.0858914
SL1344_RS01935	SL1344_RS01935	432212	432520	-	309	0.969199	0.0135917	0.182059	0.65706	-0.0981862	0.817727
SL1344_RS01940	SL1344_RS01940	432788	433003	+	216	0.194751	0.324966	0.555487	0.00201028	0.484006	0.00752496
SL1344_RS01945	ddlA	433029	434123	-	1095	-0.644298	6.42704e-08	-0.695618	2.33071e-09	-0.660694	1.42331e-08
SL1344_RS01950	SL1344_RS01950	434201	434914	+	714	0.206988	0.173336	0.407411	0.00379399	0.415022	0.00321877
SL1344_RS01955	SL1344_RS01955	435083	436294	+	1212	0.74237	7.3751e-08	1.36011	1.11401e-24	1.36226	9.18156e-25
SL1344_RS01960	iraP	436591	436851	+	261	-1.77983	1.93746e-06	-1.75175	1.95063e-06	-1.88748	2.77209e-07
SL1344_RS01965	psiF	437203	437523	+	321	-0.526795	0.030326	-0.160455	0.516863	-0.08127	0.749431
SL1344_RS01970	adrA	437615	438727	+	1113	-0.0485091	0.808511	0.105327	0.574699	0.254043	0.161109
SL1344_RS01975	proC	438742	439551	-	810	-1.06673	1.14901e-14	-1.33636	7.26544e-23	-1.43872	3.10572e-26
SL1344_RS01980	SL1344_RS01980	439691	440146	+	456	-0.812836	1.39374e-06	-0.764839	3.17327e-06	-0.73121	8.50611e-06
SL1344_RS01985	aroL	440331	440876	+	546	-0.513962	0.0157297	-0.576513	0.00534777	-0.431819	0.0384226
SL1344_RS01990	SL1344_RS01990	440903	441094	+	192	-0.0672177	0.805487	-0.101488	0.695173	-0.0434018	0.874051
SL1344_RS01995	SL1344_RS01995	441345	442022	+	678	-0.144136	0.54497	0.0673167	0.777355	0.108499	0.642818
SL1344_RS02000	ppnP	442093	442377	+	285	-0.944669	3.38126e-05	-0.734932	0.00101094	-0.794764	0.000365095
SL1344_RS02005	rdgC	442415	443326	-	912	-1.25338	3.56433e-15	-1.51546	3.87265e-22	-1.45992	1.12398e-20
SL1344_RS02010	mak	443452	444360	+	909	-0.520352	0.0002844	-0.45044	0.00113128	-0.435082	0.00168707
SL1344_RS02015	araJ	444382	445554	-	1173	0.149098	0.511111	0.332843	0.11859	0.390891	0.0648173
SL1344_RS02020	sbcC	445727	448867	-	3141	0.93117	1.36311e-08	1.25538	4.59363e-15	1.29484	5.80182e-16
SL1344_RS02025	sbcD	448864	450066	-	1203	-0.391314	0.00610931	-0.32373	0.020197	-0.366518	0.00823757
SL1344_RS02035	phoB	450281	450970	+	690	-1.11987	0.00153405	-1.53275	8.5681e-06	-1.65279	1.49351e-06
SL1344_RS02040	phoR	451040	452335	+	1296	-0.774545	0.0520603	-1.16978	0.00243343	-1.24683	0.00119397
SL1344_RS02045	brnQ	452744	454063	+	1320	-0.390905	0.044821	-0.985854	1.28103e-07	-0.948042	3.79171e-07
SL1344_RS02050	proY	454138	455508	+	1371	-0.701295	0.000148579	-1.15989	1.15111e-10	-1.15913	1.13996e-10
SL1344_RS02055	malZ	455670	457487	+	1818	0.358392	0.29824	-0.175041	0.611911	-0.203955	0.553681
SL1344_RS02060	SL1344_RS02060	457559	458161	-	603	-1.1535	0.0234947	-1.85566	0.000164683	-2.16426	1.01603e-05
SL1344_RS02065	acpH	458371	458952	-	582	-0.515597	0.000358237	-0.504264	0.000305287	-0.525175	0.000169525
SL1344_RS02070	queA	459046	460110	+	1065	-1.23478	2.08486e-16	-1.7559	1.79531e-32	-1.70622	8.46827e-31
SL1344_RS02075	tgt	460307	461434	+	1128	-1.24532	2.53545e-08	-1.81601	1.26268e-16	-1.92299	1.69521e-18
SL1344_RS02080	yajC	461457	461789	+	333	-1.59018	6.07937e-21	-2.31167	1.54826e-43	-2.24097	4.62827e-41
SL1344_RS02085	secD	461817	463664	+	1848	-0.026448	0.863991	-0.459976	0.000815025	-0.397066	0.0039123
SL1344_RS02090	secF	463675	464646	+	972	0.0858671	0.618817	-0.230094	0.155525	-0.219476	0.176161
SL1344_RS02095	SL1344_RS02095	464794	465159	+	366	-0.218381	0.202717	-0.399878	0.0131723	-0.258076	0.114428
SL1344_RS02100	SL1344_RS02100	465185	465877	+	693	0.660558	2.79593e-05	0.698385	5.06002e-06	0.599849	9.49065e-05
SL1344_RS02105	SL1344_RS02105	466047	466394	+	348	-0.512774	0.000243468	-0.802227	2.85215e-09	-0.71205	1.39041e-07
SL1344_RS02115	SL1344_RS02115	467023	467886	-	864	-0.961129	0.0104729	-0.569923	0.126796	-0.292903	0.445864
SL1344_RS02120	SL1344_RS02120	468186	468725	-	540	-0.0787074	0.648936	0.261818	0.0951386	0.227061	0.150747
SL1344_RS02125	nrdR	468877	469326	+	450	-0.837196	4.37885e-05	-1.38762	3.72761e-12	-1.45577	2.99616e-13
SL1344_RS02130	ribD	469330	470433	+	1104	-0.779583	0.0497776	-1.84445	1.31092e-06	-1.76451	3.63943e-06
SL1344_RS02135	ribE	470522	470992	+	471	-1.28516	4.16259e-19	-2.12841	6.7142e-51	-2.09318	2.41921e-49
SL1344_RS02140	nusB	471013	471432	+	420	-1.33427	5.33126e-10	-1.81667	8.39509e-18	-1.90508	1.80144e-19
SL1344_RS02145	thiL	471511	472488	+	978	-0.460704	0.00314927	-1.03405	6.88807e-12	-1.07085	1.17038e-12
SL1344_RS02150	pgpA	472466	472981	+	516	-0.00171225	0.991834	-0.444237	0.00604995	-0.474867	0.00324382
SL1344_RS02155	SL1344_RS02155	473085	474059	-	975	0.549875	0.00590707	0.277925	0.164859	0.320349	0.106826
SL1344_RS02160	dxs	474116	475978	-	1863	0.132389	0.409642	-0.0203988	0.902426	-0.0561816	0.727541
SL1344_RS02165	ispA	476002	476901	-	900	-0.890238	1.82164e-05	-1.33511	4.63953e-11	-1.4185	2.52487e-12
SL1344_RS02170	xseB	476902	477144	-	243	-1.29795	4.02215e-14	-1.60856	7.66922e-22	-1.48768	6.37342e-19
SL1344_RS02175	thiI	477354	478802	+	1449	-0.999136	2.19614e-12	-1.29444	2.29993e-20	-1.39845	1.5877e-23
SL1344_RS02180	phnV	478846	479643	-	798	0.807871	2.23484e-12	0.940492	4.38328e-17	0.903875	7.20303e-16
SL1344_RS02185	phnU	479646	480506	-	861	1.41033	1.97001e-19	1.76256	4.4834e-31	1.83188	1.77055e-33
SL1344_RS02190	phnT	480509	481618	-	1110	1.0934	8.67987e-13	1.26176	3.2503e-17	1.46644	7.95449e-23
SL1344_RS02195	phnS	481624	482637	-	1014	0.310269	0.0283189	0.479904	0.000389926	0.550378	4.43334e-05
SL1344_RS02200	phnR	482835	483554	-	720	0.212843	0.252966	0.223629	0.215068	0.310864	0.0802201
SL1344_RS02205	phnW	483694	484797	+	1104	1.53606	5.91911e-26	1.76577	2.76345e-35	1.83482	5.00417e-38
SL1344_RS02210	SL1344_RS02210	484807	485616	+	810	1.13915	1.46584e-09	1.3204	5.05939e-13	1.34367	1.97668e-13
SL1344_RS02215	yajL	485713	486303	-	591	-0.897752	3.23689e-05	-0.870179	3.70315e-05	-0.850897	5.43636e-05
SL1344_RS02220	panE	486266	487177	-	912	-0.484386	0.000172422	-0.473854	0.000148333	-0.497024	6.85835e-05
SL1344_RS02225	SL1344_RS02225	487303	487794	+	492	-2.11812	5.39247e-24	-2.62654	5.9461e-37	-2.81041	4.83034e-42
SL1344_RS02230	SL1344_RS02230	487841	489205	-	1365	-1.07717	5.32285e-12	-1.54617	7.69819e-24	-1.52812	2.3732e-23
SL1344_RS02235	SL1344_RS02235	489742	491253	+	1512	0.949135	0.0012572	1.11938	9.75685e-05	1.08357	0.000159342
SL1344_RS02240	SL1344_RS02240	491265	492758	+	1494	2.23619	1.0026e-13	2.55561	6.20071e-18	2.71631	4.04677e-20
SL1344_RS02245	cyoE	492840	493730	-	891	-0.34603	0.367175	-0.345276	0.355999	-0.278272	0.461891
SL1344_RS02250	SL1344_RS02250	493742	494071	-	330	-0.420773	0.479424	-0.621405	0.276694	-0.546302	0.341655
SL1344_RS02255	SL1344_RS02255	494071	494685	-	615	-0.534078	0.210543	-0.589126	0.154488	-0.586579	0.155804
SL1344_RS02260	cyoB	494675	496666	-	1992	-0.566467	0.0683395	-0.910674	0.00240036	-0.950049	0.00149869
SL1344_RS02265	cyoA	496677	497633	-	957	-1.20014	3.89578e-07	-1.47872	1.94689e-10	-1.63242	1.90446e-12
SL1344_RS02270	ampG	498086	499561	-	1476	0.0868934	0.501271	0.168143	0.165421	0.275762	0.0203546
SL1344_RS02275	SL1344_RS02275	499605	500183	-	579	-1.41957	2.84095e-15	-1.40879	1.2922e-15	-1.39153	2.81062e-15
SL1344_RS02280	bolA	500487	500804	+	318	-1.18183	1.32082e-12	-1.07717	4.30046e-11	-1.12608	5.34545e-12
SL1344_RS02285	tig	501151	502449	+	1299	-2.82436	1.34879e-22	-3.61506	7.65703e-37	-3.8325	2.72806e-41
SL1344_RS02290	clpP	502696	503319	+	624	-1.52181	1.69593e-25	-2.17881	8.42701e-52	-2.17937	7.89595e-52
SL1344_RS02295	clpX	503571	504842	+	1272	-1.51906	2.74776e-10	-1.95939	1.29603e-16	-2.01235	1.7453e-17
SL1344_RS02300	lon	505028	507382	+	2355	-0.860609	0.00184919	-1.24626	3.58255e-06	-1.3257	7.80363e-07
SL1344_RS02305	hupB	507591	507863	+	273	-2.07233	6.07654e-14	-2.63297	3.82238e-22	-2.87302	4.25998e-26
SL1344_RS02310	ppiD	508154	510025	+	1872	-0.69524	4.25579e-05	-1.29889	4.14373e-15	-1.35811	2.02873e-16
SL1344_RS02315	SL1344_RS02315	510175	510549	+	375	-0.0697259	0.776676	-0.136113	0.552661	-0.343496	0.123114
SL1344_RS02320	fadM	510653	511051	+	399	-0.536586	5.47838e-05	-0.638707	6.24277e-07	-0.753138	4.60882e-09
SL1344_RS02325	queC	511157	511852	-	696	-1.03292	9.21445e-07	-1.13195	4.00267e-08	-1.16274	1.67078e-08
SL1344_RS02330	SL1344_RS02330	511917	513617	-	1701	1.01277	1.53308e-05	0.776055	0.000796576	0.956169	3.20321e-05
SL1344_RS02335	cof	513718	514536	+	819	1.1318	0.00137204	0.870799	0.0126416	1.1779	0.000655502
SL1344_RS02340	SL1344_RS02340	514586	515641	-	1056	-0.224921	0.8043	-1.14805	0.165823	-0.797519	0.343419
SL1344_RS02345	decR	515754	516212	+	459	0.234149	0.457543	0.76079	0.00947389	0.785845	0.00720839
SL1344_RS02350	SL1344_RS02350	516253	518025	+	1773	0.760972	0.00416171	1.13597	1.04329e-05	1.28426	5.74052e-07
SL1344_RS02355	SL1344_RS02355	518018	519799	+	1782	0.480175	0.0362957	0.712074	0.00133111	0.917162	3.14625e-05
SL1344_RS02360	glnK	520012	520350	+	339	1.30105	2.73968e-08	1.79803	1.37545e-15	1.7691	4.1065e-15
SL1344_RS02365	amtB	520382	521668	+	1287	0.570212	5.13079e-05	0.938386	3.94121e-12	0.883674	6.79844e-11
SL1344_RS02370	tesB	521768	522628	-	861	0.0988161	0.485854	-0.0302479	0.83211	0.0195859	0.894005
SL1344_RS02375	SL1344_RS02375	522843	523412	+	570	-1.49351	1.25731e-06	-1.69516	2.08937e-08	-1.68343	2.5595e-08
SL1344_RS02380	SL1344_RS02380	523445	523834	-	390	-0.975796	5.58228e-08	-0.92166	1.00018e-07	-0.841903	1.1869e-06
SL1344_RS02385	SL1344_RS02385	524065	525615	-	1551	-0.541996	0.00952166	-0.729429	0.000327004	-0.69482	0.000616944
SL1344_RS02390	SL1344_RS02390	525840	526100	+	261	1.07666	2.66656e-05	1.58429	1.29169e-10	2.02487	1.34326e-16
SL1344_RS02395	rpmJ	526106	526246	+	141	0.544201	0.0194846	1.16795	1.0514e-07	1.49163	8.36351e-12
SL1344_RS02400	SL1344_RS02400	526302	526772	-	471	-0.364905	0.277701	-0.404951	0.215188	-0.439039	0.177142
SL1344_RS02405	maa	526889	527440	-	552	-0.0298497	0.936322	-0.298195	0.387111	-0.20796	0.553528
SL1344_RS02410	hha	527619	527837	-	219	-0.959295	0.00444737	-1.41259	1.61845e-05	-1.35923	3.29026e-05
SL1344_RS02415	tomB	527865	528239	-	375	-0.810717	0.0371696	-1.16577	0.00198889	-1.20685	0.00133502
SL1344_RS02420	SL1344_RS02420	528735	531884	-	3150	0.60453	0.000672261	0.539786	0.00201469	0.553503	0.00150713
SL1344_RS02425	acrA	531907	533100	-	1194	-0.786158	1.74963e-08	-1.27933	8.4743e-21	-1.32945	2.28418e-22
SL1344_RS02430	acrR	533242	533895	+	654	-0.52018	0.000269594	-0.619831	7.91791e-06	-0.647315	3.02469e-06
SL1344_RS02435	mscK	534014	537376	+	3363	0.719081	3.48723e-05	0.654926	0.000128267	0.572096	0.000832298
SL1344_RS02440	SL1344_RS02440	537418	538353	-	936	-0.10547	0.457295	-0.339597	0.00995315	-0.332276	0.0116659
SL1344_RS02445	rsmS	538423	538590	-	168	-0.739673	5.74064e-05	-0.831026	2.86935e-06	-0.937993	1.35355e-07
SL1344_RS02450	priC	538604	539131	-	528	-1.09238	2.36817e-14	-1.25364	4.25202e-19	-1.34132	1.31469e-21
SL1344_RS02455	SL1344_RS02455	539200	539577	+	378	-1.54972	2.70822e-15	-1.56873	2.51641e-16	-1.57998	1.59094e-16
SL1344_RS02460	apt	539730	540281	+	552	-1.75567	6.95561e-24	-2.28528	2.30576e-40	-2.40439	1.7874e-44
SL1344_RS02465	dnaX	540395	542323	+	1929	-0.897125	3.5272e-06	-1.55435	2.10711e-16	-1.69599	2.78445e-19
SL1344_RS02470	SL1344_RS02470	542369	542698	+	330	-1.52062	1.25786e-10	-2.14307	2.99057e-20	-2.27334	1.40069e-22
SL1344_RS02475	recR	542698	543303	+	606	-1.45365	4.43754e-07	-2.01376	9.92365e-13	-2.10273	8.91947e-14
SL1344_RS02480	htpG	543414	545288	+	1875	0.201061	0.446312	-0.158628	0.540353	-0.103312	0.695419
SL1344_RS02485	adk	545529	546173	+	645	-1.9481	3.41388e-19	-2.49976	2.27442e-31	-2.6481	4.649e-35
SL1344_RS02490	hemH	546402	547364	+	963	-1.12827	3.98302e-06	-1.57847	4.47724e-11	-1.66665	3.27017e-12
SL1344_RS02495	aes	547361	548332	-	972	0.344564	0.0997366	-0.0334503	0.881477	0.0315347	0.889297
SL1344_RS02500	gsk	548485	549789	+	1305	-0.555632	0.00186874	-0.951306	3.97739e-08	-1.02392	3.22236e-09
SL1344_RS02505	SL1344_RS02505	549838	551514	-	1677	-0.910864	0.0404429	-1.04945	0.0154904	-1.07331	0.0130743
SL1344_RS02510	SL1344_RS02510	551729	552949	-	1221	-0.199155	0.119126	0.0176879	0.894891	0.182332	0.136383
SL1344_RS02515	SL1344_RS02515	553122	554774	+	1653	-0.561228	5.01315e-07	-0.42047	0.000126427	-0.404987	0.000219997
SL1344_RS02520	ybaK	554891	555370	-	480	-0.0533996	0.759415	0.288078	0.0660529	0.402935	0.00916365
SL1344_RS02525	SL1344_RS02525	555572	556366	-	795	-0.529746	0.000460277	-0.804061	4.42333e-08	-0.837503	1.16533e-08
SL1344_RS02530	SL1344_RS02530	556452	557279	-	828	1.52258	4.56925e-06	1.99559	8.37753e-10	2.1361	4.57965e-11
SL1344_RS02535	copA	557433	559934	-	2502	0.448134	0.00147582	0.673577	8.11089e-07	0.802036	3.73362e-09
SL1344_RS02540	cueR	560044	560460	+	417	-0.80961	3.63592e-07	-1.18523	2.52663e-14	-1.28536	1.44205e-16
SL1344_RS02545	SL1344_RS02545	560461	560913	-	453	-0.599024	0.00152689	-0.837157	5.12784e-06	-1.02634	2.08399e-08
SL1344_RS02550	SL1344_RS02550	560910	561827	-	918	-0.196838	0.227874	-0.397214	0.0102416	-0.564812	0.000227535
SL1344_RS02555	fetA	561974	562651	+	678	0.690055	0.000588772	1.11877	6.0582e-09	1.20734	3.24781e-10
SL1344_RS02560	fetB	562638	563417	+	780	0.317425	0.0254188	0.425524	0.00175099	0.34291	0.0122849
SL1344_RS02565	cnoX	563503	564357	-	855	-0.0275954	0.922088	-0.145246	0.583782	-0.151904	0.567553
SL1344_RS02570	SL1344_RS02570	564417	565187	-	771	0.154433	0.2611	0.208448	0.112163	0.095047	0.484641
SL1344_RS02575	tesA	565342	565956	-	615	0.140602	0.57771	-0.0509032	0.84102	-0.0638018	0.803028
SL1344_RS02580	SL1344_RS02580	565927	566613	+	687	0.0419749	0.904112	-0.0279985	0.936183	-0.0023966	0.994352
SL1344_RS02585	SL1344_RS02585	566610	569024	+	2415	0.308024	0.405162	0.444732	0.210669	0.464728	0.189616
SL1344_RS02590	SL1344_RS02590	569210	570343	+	1134	0.637095	0.00131411	0.696549	0.000312323	0.783245	4.70783e-05
SL1344_RS02595	SL1344_RS02595	570600	571430	+	831	0.63682	0.000497114	1.06438	1.06151e-09	1.13926	6.17504e-11
SL1344_RS02600	sfbB	571467	572483	+	1017	0.911492	8.1506e-06	1.23342	5.03021e-10	1.26192	1.91733e-10
SL1344_RS02605	SL1344_RS02605	572476	573135	+	660	0.33553	0.177538	0.539202	0.0227231	0.445403	0.0616948
SL1344_RS02610	mnmH	573174	574268	-	1095	-0.336256	0.102838	-0.175855	0.392811	-0.194568	0.343534
SL1344_RS02615	allS	574338	575264	-	927	0.886051	1.70918e-09	1.33506	6.3299e-21	1.35561	1.59041e-21
SL1344_RS02620	allA	575491	575973	+	483	0.366215	0.0348768	0.723558	8.71314e-06	0.701058	1.70284e-05
SL1344_RS02625	allR	576052	576870	+	819	-0.957163	2.61784e-07	-0.666	0.000285262	-0.705649	0.000116003
SL1344_RS02630	gcl	576955	578736	+	1782	1.26887	2.13512e-11	1.87844	2.64267e-24	1.96578	1.5771e-26
SL1344_RS02635	hyi	578749	579525	+	777	1.12216	1.81836e-05	1.81496	8.42421e-13	1.79626	1.40894e-12
SL1344_RS02640	glxR	579626	580504	+	879	0.978477	0.00203884	1.26658	4.0713e-05	1.39061	6.22057e-06
SL1344_RS02645	SL1344_RS02645	580570	581817	+	1248	2.3116	1.78612e-13	3.0981	9.70361e-24	3.30545	7.20077e-27
SL1344_RS02650	SL1344_RS02650	581913	583367	+	1455	3.49908	1.34553e-24	4.04758	2.84068e-33	4.31082	1.25104e-37
SL1344_RS02655	allB	583446	584807	+	1362	3.52987	9.60691e-63	4.1577	2.19452e-88	4.11092	1.94555e-86
SL1344_RS02660	SL1344_RS02660	584866	586164	+	1299	1.34647	2.6264e-14	2.09623	2.35537e-34	2.23173	7.8868e-39
SL1344_RS02665	glxK	586187	587335	+	1149	1.20936	1.15321e-07	1.92672	1.58279e-18	1.99729	7.87051e-20
SL1344_RS02670	allE	587415	588200	-	786	0.392877	0.00705957	0.76845	3.4809e-08	0.758865	5.13832e-08
SL1344_RS02675	allC	588211	589446	-	1236	1.68597	1.50735e-18	2.31014	3.55156e-35	2.32938	8.96729e-36
SL1344_RS02680	allD	589468	590517	-	1050	1.18563	5.04012e-08	1.87643	5.1965e-19	2.11387	8.21463e-24
SL1344_RS02685	SL1344_RS02685	590848	592512	+	1665	1.33687	3.29493e-18	1.83213	1.69614e-34	1.92073	7.63552e-38
SL1344_RS02690	SL1344_RS02690	592522	593781	+	1260	1.72023	6.4915e-14	2.3385	1.30164e-25	2.25687	5.75521e-24
SL1344_RS02695	SL1344_RS02695	593793	594602	+	810	1.93112	1.6355e-10	2.35896	1.25248e-15	2.48107	3.5452e-17
SL1344_RS02700	SL1344_RS02700	594606	595499	+	894	0.788169	0.000110925	0.921684	3.1382e-06	0.831023	2.75858e-05
SL1344_RS02705	purK	595540	596607	-	1068	-0.534744	0.00815253	-0.868362	9.17746e-06	-1.03164	1.23777e-07
SL1344_RS02710	purE	596604	597113	-	510	-1.10917	3.6884e-07	-1.44923	1.22313e-11	-1.75979	1.74634e-16
SL1344_RS02715	lpxH	597231	597953	-	723	-0.374992	0.0246137	-0.541886	0.000741687	-0.564824	0.000429481
SL1344_RS02720	ppiB	597956	598450	-	495	-1.39174	4.23755e-16	-1.65689	7.37719e-23	-1.68683	1.20661e-23
SL1344_RS02725	cysS	598623	600008	+	1386	-0.914744	7.01184e-08	-0.931815	2.31769e-08	-0.924993	2.86721e-08
SL1344_RS02730	SL1344_RS02730	600052	600876	-	825	0.449159	0.00132993	0.643047	1.61056e-06	0.524276	0.000100539
SL1344_RS02735	SL1344_RS02735	600873	601310	-	438	1.4236	2.84674e-09	1.48445	1.86706e-10	1.3926	2.54568e-09
SL1344_RS02740	SL1344_RS02740	601303	601848	-	546	-0.106669	0.529706	-0.373343	0.0173099	-0.417296	0.00757472
SL1344_RS02745	ybcJ	601976	602188	-	213	-0.781201	6.1236e-08	-0.99794	1.05507e-12	-1.07093	2.49181e-14
SL1344_RS02750	folD	602190	603056	-	867	-1.20361	8.22015e-13	-1.40669	1.87227e-17	-1.4883	2.20797e-19
SL1344_RS02755	fimA	603603	604160	+	558	-4.90046	0.999	-4.27679	0.999	-5.18784	0.999
SL1344_RS02760	fimI	604236	604769	+	534	-3.27896	0.999	-2.8114	0.999	-3.08114	0.999
SL1344_RS02765	fimC	604813	605505	+	693	-1.84704	0.999	-1.03645	0.999	-1.27282	0.999
SL1344_RS02770	SL1344_RS02770	605536	608148	+	2613	0.264353	0.683778	0.874002	0.148191	0.809445	0.181417
SL1344_RS02775	fimH	608163	609170	+	1008	0.831095	0.00176616	1.44521	1.56828e-08	1.55686	1.04354e-09
SL1344_RS02780	sfmF	609180	609698	+	519	0.0441154	0.859643	0.444026	0.0458672	0.502129	0.0232065
SL1344_RS02785	fimZ	609744	610376	-	633	-0.971872	0.00638801	-0.324216	0.369839	-0.223408	0.54389
SL1344_RS02790	fimY	610980	611702	-	723	0.640035	0.07261	1.27148	0.000190493	1.1961	0.000447408
SL1344_RS02795	SL1344_RS02795	611721	612032	-	312	0.104142	0.828953	0.695374	0.11028	0.690993	0.111814
SL1344_RS02800	fimW	612194	612790	-	597	0.5158	0.220464	1.17689	0.00304443	1.33731	0.000716223
SL1344_RS02805	SL1344_RS02805	613046	613122	+	77	-0.456401	0.142816	-0.267609	0.377007	-0.44799	0.13364
SL1344_RS02815	SL1344_RS02815	614292	615944	-	1653	2.28539	1.71629e-15	2.8712	1.68491e-24	3.24338	5.77616e-31
SL1344_RS02820	SL1344_RS02820	615925	616851	-	927	0.525001	0.029204	1.13693	4.79428e-07	1.36125	1.38945e-09
SL1344_RS02825	SL1344_RS02825	616848	617210	-	363	-0.223582	0.373288	-0.194559	0.423161	0.138145	0.574602
SL1344_RS02835	SL1344_RS02835	618078	618467	-	390	-0.142797	0.553776	0.0298823	0.902607	-0.0127051	0.96144
SL1344_RS02840	SL1344_RS02840	618462	618695	+	234	-0.292827	0.145651	-0.20675	0.291173	-0.16769	0.396733
SL1344_RS02845	SL1344_RS02845	618746	619600	-	855	0.252608	0.313795	0.241932	0.322705	0.267913	0.271437
SL1344_RS02850	SL1344_RS02850	619816	621141	+	1326	0.766656	0.00256845	0.723548	0.00371608	0.807764	0.00114349
SL1344_RS02855	SL1344_RS02855	621298	621534	+	237	0.399552	0.166812	0.651347	0.0157019	0.837285	0.00170428
SL1344_RS02860	SL1344_RS02860	621547	622107	+	561	0.442288	0.141039	1.01659	0.000304899	1.27163	5.41421e-06
SL1344_RS02865	SL1344_RS02865	622186	623361	-	1176	-0.59376	0.0170821	-0.104822	0.685632	-0.0441516	0.871722
SL1344_RS02870	pheP	623687	625081	+	1395	-1.09709	1.65756e-05	-1.18988	1.92013e-06	-1.33607	8.21043e-08
SL1344_RS02875	SL1344_RS02875	625123	626370	-	1248	-0.155786	0.473996	-0.290368	0.15977	-0.293267	0.15501
SL1344_RS02880	SL1344_RS02880	626681	628651	+	1971	-0.36813	0.0047238	-0.234073	0.0687801	-0.14118	0.282097
SL1344_RS02885	SL1344_RS02885	628818	631547	+	2730	0.738782	8.6309e-07	1.19038	3.82678e-16	1.26209	5.29476e-18
SL1344_RS02890	SL1344_RS02890	631675	632661	-	987	1.50528	1.87426e-09	2.00647	2.82657e-16	2.0944	1.21482e-17
SL1344_RS02895	SL1344_RS02895	632728	633771	-	1044	1.05501	3.16606e-08	1.52272	1.98157e-16	1.6789	1.03149e-19
SL1344_RS02900	SL1344_RS02900	633804	634658	-	855	0.920366	0.000122126	1.28231	3.3122e-08	1.30059	2.06104e-08
SL1344_RS02905	SL1344_RS02905	634661	635404	-	744	1.40807	3.25485e-10	1.65694	3.31342e-14	1.74259	1.35141e-15
SL1344_RS02910	SL1344_RS02910	635419	635889	-	471	1.71252	4.48015e-10	2.15305	6.41602e-16	2.05487	1.34028e-14
SL1344_RS02915	SL1344_RS02915	635867	636316	-	450	1.63569	3.62015e-12	1.98478	4.1983e-18	1.99147	3.21833e-18
SL1344_RS02920	nfsB	636516	637169	-	654	-0.294969	0.0503358	-0.138404	0.359917	-0.145465	0.335948
SL1344_RS02925	SL1344_RS02925	637266	637634	-	369	0.551993	0.00963737	0.762127	0.000201043	0.807821	7.81416e-05
SL1344_RS02930	SL1344_RS02930	637634	638215	-	582	-0.195904	0.450315	0.0322003	0.904199	0.130402	0.610115
SL1344_RS02935	SL1344_RS02935	638504	638845	+	342	0.187163	0.789238	0.575749	0.37692	0.964635	0.130101
SL1344_RS02940	SL1344_RS02940	638851	639099	-	249	-0.0920916	0.855272	0.221048	0.643577	0.780437	0.0851961
SL1344_RS02945	SL1344_RS02945	639166	640284	-	1119	1.68343	0.000130752	2.13229	7.0924e-07	2.62155	9.28341e-10
SL1344_RS02950	entD	640296	641000	-	705	0.93383	0.00315338	1.47025	1.60055e-06	1.80463	3.28925e-09
SL1344_RS02955	SL1344_RS02955	641046	643301	-	2256	-1.04271	0.00110828	-0.852946	0.00678304	-0.808306	0.0102896
SL1344_RS02960	fes	643490	644704	+	1215	-0.946593	0.0180821	-0.602422	0.1305	-0.857382	0.02905
SL1344_RS02965	SL1344_RS02965	644735	644953	+	219	-0.531958	0.137916	-0.255624	0.477134	-0.404155	0.253087
SL1344_RS02970	entF	644950	648834	+	3885	0.63465	0.087212	1.03513	0.00375268	0.773662	0.031657
SL1344_RS02975	fepE	649084	650220	+	1137	-0.530206	0.10946	-0.343797	0.295998	-0.24946	0.455497
SL1344_RS02980	fepC	650273	651067	-	795	0.288588	0.118223	0.220994	0.22445	0.193325	0.291334
SL1344_RS02985	fepG	651064	652053	-	990	-0.207527	0.446312	-0.216897	0.411889	-0.329274	0.205457
SL1344_RS02990	fepD	652053	653060	-	1008	-0.643748	0.0119086	-0.62714	0.0122595	-0.725277	0.00358085
SL1344_RS02995	entS	653171	654415	+	1245	-0.961257	0.00438774	-0.980161	0.00298757	-1.1889	0.000292455
SL1344_RS03000	fepB	654478	655434	-	957	-0.868724	0.0105517	-0.726308	0.0300183	-0.885685	0.00762004
SL1344_RS03005	entC	655743	656918	+	1176	-1.66665	1.69267e-05	-1.81113	1.90855e-06	-2.15664	1.25086e-08
SL1344_RS03010	entE	656928	658538	+	1611	-0.198981	0.509999	-0.171706	0.56077	-0.358839	0.211239
SL1344_RS03015	SL1344_RS03015	658552	659409	+	858	0.544942	0.0199853	0.746393	0.000990029	0.546674	0.0167143
SL1344_RS03020	entA	659409	660164	+	756	0.464201	0.0327279	0.804218	0.000109809	0.816209	8.43203e-05
SL1344_RS03025	entH	660167	660580	+	414	0.516535	0.0110694	0.870884	7.37015e-06	0.704479	0.000308006
SL1344_RS03030	cstA	660762	662867	+	2106	-0.491231	0.0166023	-0.529283	0.00815549	-0.634792	0.00140716
SL1344_RS03035	SL1344_RS03035	662931	663128	+	198	-0.901905	7.95786e-05	-1.10237	6.98284e-07	-1.02897	3.67254e-06
SL1344_RS03040	SL1344_RS03040	663164	664252	-	1089	-1.25995	3.64393e-07	-1.40686	7.42986e-09	-1.38123	1.35529e-08
SL1344_RS03045	SL1344_RS03045	664379	665539	+	1161	-0.218453	0.203304	-0.166006	0.325328	-0.248931	0.132957
SL1344_RS03050	SL1344_RS03050	665540	666157	-	618	0.670923	0.000120387	0.929237	3.20169e-08	0.856685	3.64666e-07
SL1344_RS03055	SL1344_RS03055	666130	667365	-	1236	0.842682	0.000116498	1.41294	2.4958e-11	1.47462	3.03546e-12
SL1344_RS03060	SL1344_RS03060	667531	668433	-	903	1.6139	1.08871e-06	2.40581	8.68303e-14	2.62453	3.4915e-16
SL1344_RS03065	dsbG	668750	669496	-	747	-0.464417	0.000564836	-0.010847	0.942159	0.25154	0.0564814
SL1344_RS03070	ahpC	669937	670500	+	564	-1.36036	0.195821	-2.64308	0.00828375	-2.65833	0.00778088
SL1344_RS03075	ahpF	670742	672307	+	1566	-0.546196	0.557128	-1.74115	0.0447314	-1.62967	0.0607014
SL1344_RS03080	SL1344_RS03080	672639	673199	+	561	2.13994	4.55528e-10	2.58688	1.14804e-14	2.71551	4.63963e-16
SL1344_RS03085	SL1344_RS03085	673192	675471	+	2280	1.33653	1.53089e-10	1.68412	1.97696e-16	1.67213	2.99003e-16
SL1344_RS03090	SL1344_RS03090	675468	676025	+	558	0.585985	0.0196234	0.740331	0.00225505	0.663944	0.00628857
SL1344_RS03095	SL1344_RS03095	676025	676792	+	768	-0.317853	0.0840076	-0.323638	0.0704565	-0.2822	0.116039
SL1344_RS03100	uspG	676860	677288	-	429	-1.28518	2.44716e-07	-1.69072	4.44774e-12	-1.58381	8.80043e-11
SL1344_RS03105	SL1344_RS03105	677511	678749	+	1239	0.210112	0.139976	0.601534	5.32343e-06	0.61988	2.69876e-06
SL1344_RS03110	rnk	678832	679242	-	411	-1.27696	3.73795e-13	-1.83217	3.35734e-26	-1.94589	2.55869e-29
SL1344_RS03115	rna	679477	680283	-	807	-1.36498	0.0103964	-2.45098	1.95682e-06	-2.2892	8.80879e-06
SL1344_RS03120	citT	680393	681856	-	1464	-0.251208	0.30346	-0.414154	0.075363	-0.400469	0.0852998
SL1344_RS03125	citG	681894	682790	-	897	2.07628	3.00967e-13	2.6478	1.49965e-21	2.86813	4.2884e-25
SL1344_RS03130	citX	682762	683313	-	552	2.70508	3.78761e-14	3.26536	8.70516e-21	3.34814	8.28793e-22
SL1344_RS03135	citF	683317	684846	-	1530	3.22644	2.44016e-36	3.59207	6.44658e-46	3.69926	1.15469e-48
SL1344_RS03140	citE	684856	685764	-	909	0.843397	0.000520341	1.23133	1.58358e-07	1.25494	8.9197e-08
SL1344_RS03145	citD	685761	686057	-	297	2.36646	8.78463e-08	2.84357	3.83346e-11	2.77802	1.07244e-10
SL1344_RS03150	citC	686054	687130	-	1077	2.41401	1.57274e-25	2.94229	1.97861e-38	3.15717	4.02259e-44
SL1344_RS03155	dpiB	687515	689176	+	1662	1.26702	2.13052e-09	1.7061	1.77557e-16	1.67497	5.83626e-16
SL1344_RS03160	dpiA	689145	689825	+	681	0.64528	0.000151098	1.13449	3.09786e-12	1.15479	1.25652e-12
SL1344_RS03165	dcuC	689879	691264	-	1386	1.03037	3.0416e-07	1.42392	3.96364e-13	1.61776	1.37099e-16
SL1344_RS03170	pagP	691643	692215	+	573	-1.35249	0.000319208	-1.97074	7.30823e-08	-1.68023	4.59092e-06
SL1344_RS03175	cspE	692403	692612	+	210	-2.05479	1.08871e-06	-2.76844	2.15856e-11	-2.67096	1.01624e-10
SL1344_RS03180	crcB	692670	693053	-	384	-1.3434	5.45857e-13	-1.97007	6.37875e-27	-2.11485	1.23586e-30
SL1344_RS03185	SL1344_RS03185	693144	693932	+	789	-0.793589	0.000834257	-1.28798	2.36194e-08	-1.47701	1.47722e-10
SL1344_RS03190	tatE	694061	694264	+	204	-1.69327	7.15074e-17	-2.37345	1.89564e-32	-2.48726	2.58812e-35
SL1344_RS03195	lipA	694350	695315	-	966	-0.505099	0.0571158	-0.836055	0.00110458	-0.84245	0.000991632
SL1344_RS03200	SL1344_RS03200	695521	696474	-	954	0.359904	0.00501172	0.343245	0.00604511	0.303344	0.0155613
SL1344_RS03205	lipB	696776	697417	-	642	-0.283874	0.030488	-0.418448	0.000945968	-0.605212	1.48244e-06
SL1344_RS03210	SL1344_RS03210	697517	697780	-	264	-0.93259	8.46876e-06	-1.27465	4.96102e-10	-1.2578	8.14333e-10
SL1344_RS03215	dacA	697889	699100	-	1212	-0.356343	0.000621912	-0.406072	6.21422e-05	-0.324757	0.00140731
SL1344_RS03220	rlpA	699240	700307	-	1068	-0.312871	0.00625195	-0.451782	4.16727e-05	-0.44351	5.75653e-05
SL1344_RS03225	mrdB	700318	701430	-	1113	0.391575	0.0308657	0.339112	0.055364	0.454269	0.00939027
SL1344_RS03230	mrdA	701433	703334	-	1902	0.394748	0.00730628	0.137129	0.359917	0.119049	0.430643
SL1344_RS03235	rlmH	703365	703832	-	468	-0.794931	7.33477e-06	-1.37558	1.94314e-15	-1.47346	1.63739e-17
SL1344_RS03240	rsfS	703836	704153	-	318	-1.05206	2.46735e-14	-1.65272	4.60118e-34	-1.79269	9.78018e-40
SL1344_RS03250	SL1344_RS03250	704482	705090	-	609	-0.490353	0.0122174	-0.542078	0.00435934	-0.51592	0.00666059
SL1344_RS03255	SL1344_RS03255	705187	706281	+	1095	0.544819	0.000389624	0.728801	8.5179e-07	0.718365	1.22513e-06
SL1344_RS03260	nadD	706256	706897	-	642	1.12058	1.40508e-07	1.14461	3.53816e-08	1.08618	1.7651e-07
SL1344_RS03265	holA	706899	707930	-	1032	-0.0520523	0.773648	-0.121855	0.471798	-0.14485	0.391012
SL1344_RS03270	lptE	707930	708520	-	591	-0.881722	5.36793e-06	-1.02979	5.81615e-08	-1.1837	4.2654e-10
SL1344_RS03275	leuS	708535	711117	-	2583	-1.08135	5.05316e-10	-1.42886	6.64428e-17	-1.46313	1.08648e-17
SL1344_RS03280	SL1344_RS03280	711354	711695	+	342	1.71099	7.3751e-08	2.53031	1.26435e-16	2.6453	4.51557e-18
SL1344_RS03285	SL1344_RS03285	711712	712884	+	1173	0.593181	0.00283215	1.26847	2.14657e-11	1.19195	3.24781e-10
SL1344_RS03290	SL1344_RS03290	712934	713887	+	954	-0.16127	0.593877	0.0428276	0.889593	0.0518819	0.868672
SL1344_RS03295	SL1344_RS03295	713955	715883	+	1929	-0.124262	0.639311	-0.115799	0.655342	-0.0387267	0.888196
SL1344_RS03300	SL1344_RS03300	715976	716449	+	474	-0.179764	0.339018	-0.0751122	0.688305	-0.199682	0.271437
SL1344_RS03305	SL1344_RS03305	716488	717483	-	996	0.551968	0.00415522	0.723697	0.000103059	0.810245	1.27935e-05
SL1344_RS03310	SL1344_RS03310	717608	718315	+	708	0.938991	0.00021538	1.49659	9.41957e-10	1.37537	1.95484e-08
SL1344_RS03315	SL1344_RS03315	718312	719745	+	1434	1.33205	5.72338e-13	1.82548	4.74587e-24	1.77344	8.60137e-23
SL1344_RS03320	SL1344_RS03320	719757	720453	+	697	1.41768	6.21049e-11	1.85405	9.38703e-19	1.93809	2.20431e-20
SL1344_RS03325	SL1344_RS03325	720450	721922	+	1473	1.03773	2.01087e-09	1.18726	2.29295e-12	1.21304	7.36231e-13
SL1344_RS03330	SL1344_RS03330	721944	723623	-	1680	1.23421	4.13263e-16	1.67281	1.47365e-29	1.65916	4.03559e-29
SL1344_RS03335	SL1344_RS03335	723699	724937	-	1239	0.694226	6.03787e-06	1.06486	6.80416e-13	1.10195	1.00764e-13
SL1344_RS03340	rihA	724969	725904	-	936	0.0397802	0.843169	0.167459	0.364867	0.1628	0.379611
SL1344_RS03345	gltL	726021	726746	-	726	-0.296954	0.393374	-0.115505	0.74064	-0.206318	0.548503
SL1344_RS03350	gltK	726746	727420	-	675	-0.484775	0.240695	-0.324562	0.426058	-0.482613	0.229945
SL1344_RS03355	gltJ	727420	728160	-	741	-0.736099	0.0198636	-0.824565	0.00739678	-0.882314	0.00402976
SL1344_RS03360	SL1344_RS03360	728320	729228	-	909	-1.63853	4.02353e-05	-1.68221	1.75832e-05	-1.79149	4.59682e-06
SL1344_RS03365	lnt	729583	731121	-	1539	-0.342031	0.000474485	-0.379513	6.49112e-05	-0.498445	1.40942e-07
SL1344_RS03370	corC	731141	732019	-	879	-1.06808	4.20013e-16	-1.39639	3.08689e-27	-1.42172	3.48674e-28
SL1344_RS03375	ybeY	732177	732650	-	474	-0.07793	0.788043	-0.209776	0.436636	-0.288522	0.280871
SL1344_RS03380	SL1344_RS03380	732647	733693	-	1047	-0.638308	0.0400493	-0.984369	0.00105672	-0.936914	0.00181314
SL1344_RS03385	miaB	733898	735322	-	1425	-0.924838	2.78589e-08	-1.44155	1.05877e-18	-1.49735	4.37183e-20
SL1344_RS03390	ubiF	735466	736641	+	1176	-1.00299	9.11659e-07	-0.843011	2.66282e-05	-0.766166	0.000135024
SL1344_RS03395	SL1344_RS03395	736708	737283	-	576	0.118667	0.544729	0.231312	0.207913	0.357471	0.047439
SL1344_RS03400	SL1344_RS03400	737419	737493	-	75	-1.61044	3.98135e-14	-2.13244	2.82358e-24	-2.23711	1.48587e-26
SL1344_RS03405	SL1344_RS03405	737537	737611	-	75	-1.82988	9.39138e-13	-2.50589	3.27892e-23	-2.58319	1.41379e-24
SL1344_RS03410	SL1344_RS03410	737658	737734	-	77	-1.81364	5.38454e-12	-2.5506	7.54547e-23	-2.38009	3.72336e-20
SL1344_RS03415	SL1344_RS03415	737750	737824	-	75	-1.69673	6.11639e-10	-2.20809	2.73809e-16	-2.21947	1.76498e-16
SL1344_RS03420	SL1344_RS03420	737860	737934	-	75	-1.81566	3.4477e-10	-2.42394	1.65788e-17	-2.47074	3.60314e-18
SL1344_RS03425	SL1344_RS03425	737958	738042	-	85	-1.50921	1.2031e-08	-1.88348	4.57579e-13	-1.89432	3.19446e-13
SL1344_RS03430	SL1344_RS03430	738051	738127	-	77	-1.58512	0.00714501	-1.82978	0.00145773	-2.03005	0.00039314
SL1344_RS03435	asnB	738350	740014	-	1665	-0.478125	0.124176	-0.299373	0.334146	-0.21852	0.486561
SL1344_RS03440	nagD	740304	741056	-	753	0.106914	0.413254	0.0807221	0.526346	0.0243033	0.858802
SL1344_RS03445	nagC	741103	742323	-	1221	0.212355	0.0515674	0.00228662	0.985088	-0.00229928	0.986896
SL1344_RS03450	nagA	742328	743482	-	1155	-0.590544	1.12475e-10	-0.888779	3.70873e-23	-0.930701	3.1463e-25
SL1344_RS03455	nagB	743542	744342	-	801	-1.11124	8.40432e-05	-1.08417	9.15202e-05	-1.09999	6.98682e-05
SL1344_RS03460	nagE	744669	746621	+	1953	-0.523108	0.152771	-0.345789	0.342029	-0.394289	0.275689
SL1344_RS03465	glnS	746832	748499	+	1668	-0.799611	2.94459e-09	-1.0029	3.44168e-14	-1.12264	1.94522e-17
SL1344_RS03470	chiP	748945	750351	+	1407	1.02957	5.12857e-11	1.71179	1.51465e-29	1.71704	9.86852e-30
SL1344_RS03475	SL1344_RS03475	750401	750733	+	333	0.733157	0.00166898	1.44793	5.40379e-11	1.22466	3.36988e-08
SL1344_RS03480	tcuC	750782	752086	-	1305	0.89483	2.53545e-08	1.25487	9.53733e-16	1.30478	6.22148e-17
SL1344_RS03485	tcuB	752137	753276	-	1140	1.23997	6.88903e-16	1.66481	7.54114e-29	1.76626	2.52621e-32
SL1344_RS03490	tcuA	753263	754666	-	1404	0.319742	0.167776	0.34778	0.121668	0.481208	0.0298874
SL1344_RS03495	tcuR	754764	755690	-	927	-0.193243	0.44225	-0.64424	0.00586608	-0.71982	0.00197955
SL1344_RS03500	fur	755805	756257	-	453	-1.20658	9.39133e-06	-1.35884	3.67403e-07	-1.57387	3.50895e-09
SL1344_RS03505	fldA	756539	757069	-	531	-1.52986	7.22768e-16	-1.69947	9.6436e-20	-1.82915	1.1959e-22
SL1344_RS03510	ybfE	757232	757513	-	282	-1.30105	4.36557e-13	-1.66055	4.64192e-21	-1.59409	1.56358e-19
SL1344_RS03515	ybfF	757647	758417	-	771	-0.217852	0.135727	-0.231017	0.101849	-0.130812	0.365309
SL1344_RS03520	seqA	758602	759144	+	543	-1.01312	2.36674e-12	-1.15757	3.01895e-16	-1.14479	6.2439e-16
SL1344_RS03525	pgm	759169	760809	+	1641	-0.99988	1.57498e-09	-1.12374	5.21831e-12	-1.15961	1.03215e-12
SL1344_RS03530	SL1344_RS03530	760924	761409	-	486	0.788318	3.64393e-07	1.17535	4.37071e-15	1.1335	4.08185e-14
SL1344_RS03535	potE	761474	762793	-	1320	1.03194	6.17523e-06	1.45304	7.08709e-11	1.38982	4.48941e-10
SL1344_RS03540	speF	762790	764988	-	2199	0.933482	0.00189056	1.38772	1.96651e-06	1.37408	2.4165e-06
SL1344_RS03550	kdpE	765750	766427	-	678	-0.422791	0.0274092	-0.329779	0.08008	-0.300967	0.11093
SL1344_RS03555	kdpD	766424	769108	-	2685	0.0813629	0.725881	0.0480513	0.833366	0.0853069	0.703439
SL1344_RS03560	kdpC	769105	769689	-	585	-0.511562	0.248285	-0.954446	0.0237951	-0.920218	0.0293157
SL1344_RS03565	kdpB	769698	771746	-	2049	-0.372989	0.596201	-0.792081	0.234102	-0.784218	0.238363
SL1344_RS03570	kdpA	771767	773446	-	1680	-0.353854	0.6418	-1.23894	0.08002	-1.11767	0.115008
SL1344_RS03575	kdpF	773446	773535	-	90	2.51381	0.00675987	3.05822	0.00059522	3.03391	0.000659447
SL1344_RS03580	SL1344_RS03580	773872	774078	+	207	0.103179	0.751976	0.0945376	0.765215	-0.0723561	0.824692
SL1344_RS03585	phrB	774189	775610	+	1422	0.768778	0.000770798	0.61779	0.00607631	0.695155	0.00191156
SL1344_RS03590	SL1344_RS03590	775649	777130	-	1482	0.638616	3.95442e-05	0.858747	1.22444e-08	0.822069	5.03656e-08
SL1344_RS03595	ybgI	777459	778202	+	744	-0.992692	0.000344096	-0.892078	0.00101969	-0.977113	0.000307522
SL1344_RS03600	pxpB	778218	778874	+	657	-0.83493	0.00155198	-0.737972	0.00423148	-0.775574	0.00258484
SL1344_RS03605	SL1344_RS03605	778868	779800	+	933	-0.602278	0.0142005	-0.547444	0.0228768	-0.603052	0.0118035
SL1344_RS03610	pxpA	779790	780524	+	735	0.00947723	0.941328	0.0783339	0.509685	0.0627121	0.600814
SL1344_RS03615	SL1344_RS03615	780848	780979	+	132	0.298576	0.224723	0.936679	2.3098e-05	1.212	3.35075e-08
SL1344_RS03620	SL1344_RS03620	781039	781605	+	567	-0.562224	0.00536185	-0.615164	0.00177114	-0.667635	0.00066497
SL1344_RS03625	SL1344_RS03625	782065	782400	+	336	0.459149	0.212194	1.2176	0.00030992	1.37871	4.07096e-05
SL1344_RS03630	SL1344_RS03630	782402	783142	+	741	0.492979	0.0255883	1.25923	1.61949e-09	1.14335	4.55392e-08
SL1344_RS03635	glf	783428	784579	+	1152	2.54109	3.81012e-21	3.33135	5.15233e-37	3.51236	4.37895e-41
SL1344_RS03640	SL1344_RS03640	784576	785472	+	897	2.51521	2.19675e-15	3.21229	2.8813e-25	3.44493	6.22465e-29
SL1344_RS03645	SL1344_RS03645	785485	786618	+	1134	3.22667	3.32397e-16	4.08319	4.99879e-26	4.46044	6.96206e-31
SL1344_RS03650	SL1344_RS03650	786747	787517	+	771	2.16299	1.32806e-12	2.88598	1.93682e-22	3.17354	6.42157e-27
SL1344_RS03655	SL1344_RS03655	787521	788231	+	711	2.46624	2.74469e-09	3.00211	1.03106e-13	3.29012	2.97918e-16
SL1344_RS03660	SL1344_RS03660	788325	790103	+	1779	3.13234	1.78764e-14	3.35106	7.72831e-17	3.63444	1.31584e-19
SL1344_RS03665	SL1344_RS03665	790296	791129	+	834	2.61442	8.14996e-08	3.3042	3.1968e-12	3.70365	4.5245e-15
SL1344_RS03670	SL1344_RS03670	791187	793082	+	1896	2.90677	4.46152e-26	3.5543	1.54565e-39	3.85513	2.40533e-46
SL1344_RS03675	SL1344_RS03675	793150	793287	+	138	1.58241	2.90689e-05	1.96308	7.33634e-08	2.18336	1.90568e-09
SL1344_RS03680	nei	793336	794127	+	792	-0.593671	0.00205725	-0.685861	0.000258357	-0.694448	0.000210398
SL1344_RS03685	SL1344_RS03685	794182	795228	-	1047	0.378904	0.0257792	0.488914	0.00280084	0.494394	0.0024881
SL1344_RS03690	SL1344_RS03690	795365	796648	-	1284	-0.612503	0.19819	-0.477951	0.308563	-0.448389	0.34091
SL1344_RS03700	sdhC	797388	797792	+	405	-1.33777	0.00190985	-1.53163	0.000275261	-1.3808	0.00104641
SL1344_RS03705	sdhD	797786	798133	+	348	-1.48453	0.0203251	-1.78672	0.00412316	-1.65058	0.00806822
SL1344_RS03710	sdhA	798133	799899	+	1767	-1.55765	0.0187738	-1.79949	0.00534211	-1.77062	0.00605428
SL1344_RS03715	sdhB	799916	800632	+	717	-1.27879	0.0197957	-1.53523	0.00405578	-1.54418	0.0037797
SL1344_RS03720	sucA	801156	803957	+	2802	-1.7097	0.0209376	-2.0131	0.00528993	-2.06844	0.00405562
SL1344_RS03725	odhB	803972	805180	+	1209	-1.63209	0.999	-1.74588	0.999	-1.76041	0.999
SL1344_RS03730	sucC	805322	806488	+	1167	-1.26113	0.0634319	-1.53607	0.0203342	-1.51614	0.0218221
SL1344_RS03735	sucD	806488	807357	+	870	-0.816226	0.124654	-0.524056	0.322705	-0.0759021	0.894262
SL1344_RS03745	cydA	808940	810508	+	1569	-0.720151	0.0738103	-1.60878	3.04572e-05	-1.87345	1.08395e-06
SL1344_RS03750	cydB	810524	811663	+	1140	-0.627519	0.112614	-1.2719	0.000772005	-1.5486	3.82338e-05
SL1344_RS03755	cydX	811678	811791	+	114	-0.482872	0.0957581	-0.912423	0.00100039	-1.20664	1.2756e-05
SL1344_RS03765	ybgE	811928	812209	+	282	-0.360413	0.233207	-0.61503	0.0330039	-0.877313	0.00209045
SL1344_RS03770	ybgC	812438	812842	+	405	-0.273994	0.117249	-0.918155	2.97562e-08	-0.988885	2.35002e-09
SL1344_RS03775	tolQ	812839	813531	+	693	-0.438046	0.0158396	-0.786463	6.99408e-06	-0.842894	1.39771e-06
SL1344_RS03780	tolR	813535	813963	+	429	-0.106942	0.58688	-0.482711	0.00755732	-0.525819	0.00350463
SL1344_RS03785	tolA	814028	815251	+	1224	-0.0295327	0.891943	-0.361681	0.0648983	-0.323105	0.0998231
SL1344_RS03790	tolB	815375	816667	+	1293	-0.788648	0.000319924	-1.14595	7.94895e-08	-1.19584	2.04339e-08
SL1344_RS03795	pal	816702	817226	+	525	-1.03517	3.34053e-10	-1.68998	1.75033e-25	-1.6985	8.75255e-26
SL1344_RS03800	cpoB	817236	818024	+	789	-0.378542	0.00821578	-0.979611	1.19947e-12	-0.915133	3.16244e-11
SL1344_RS03805	SL1344_RS03805	818189	818264	+	76	-1.65157	1.02679e-07	-2.04724	1.90219e-11	-2.0394	2.13886e-11
SL1344_RS03810	SL1344_RS03810	818396	818471	+	76	-1.54463	7.48827e-11	-1.84697	2.57179e-15	-1.67965	6.34197e-13
SL1344_RS03815	SL1344_RS03815	818475	818550	+	76	-1.58827	2.46674e-08	-2.06358	1.63163e-13	-1.93529	4.53822e-12
SL1344_RS03820	SL1344_RS03820	818600	818675	+	76	-1.30513	3.46346e-08	-1.96075	3.0062e-17	-1.79405	1.04539e-14
SL1344_RS03825	SL1344_RS03825	818810	818885	+	76	-1.5756	1.61806e-10	-2.36423	1.86911e-22	-1.95391	7.01645e-16
SL1344_RS03830	nadA	819489	820532	+	1044	0.13983	0.496944	0.186714	0.345514	0.00181189	0.993434
SL1344_RS03835	SL1344_RS03835	820557	821276	+	720	0.34642	0.0232974	0.575998	7.8862e-05	0.312883	0.0354568
SL1344_RS03840	zitB	821273	822211	-	939	0.821249	2.38612e-08	1.02674	6.70444e-13	1.07666	4.63882e-14
SL1344_RS03845	SL1344_RS03845	822322	822708	-	387	-0.83869	0.0274593	-0.532262	0.158046	-0.389668	0.308312
SL1344_RS03850	aroG	823028	824080	+	1053	-0.233387	0.176319	-0.260352	0.119597	-0.285694	0.0857961
SL1344_RS03855	SL1344_RS03855	824174	824719	-	546	0.976272	2.05363e-06	1.30004	7.37646e-11	1.37962	4.42399e-12
SL1344_RS03860	SL1344_RS03860	824734	825579	-	846	1.57027	3.14467e-10	2.11943	3.0102e-18	2.40188	4.1683e-23
SL1344_RS03865	SL1344_RS03865	825709	826599	+	891	2.6483	9.87212e-11	3.09428	1.30205e-14	3.36756	4.23659e-17
SL1344_RS03870	SL1344_RS03870	826600	827583	-	984	2.8175	1.34627e-15	3.46564	1.44663e-23	3.64999	4.97908e-26
SL1344_RS03875	SL1344_RS03875	827806	829074	+	1269	3.85034	1.54917e-29	4.78953	3.13824e-46	5.095	3.45097e-52
SL1344_RS03880	SL1344_RS03880	829124	829369	+	246	1.38877	7.76548e-05	2.04272	1.15643e-09	2.01118	2.12499e-09
SL1344_RS03885	oadA	829385	831160	+	1776	1.12481	2.86771e-07	1.69495	1.83311e-15	1.82112	1.14069e-17
SL1344_RS03890	SL1344_RS03890	831173	832474	+	1302	1.23111	1.10384e-06	1.87101	2.63695e-14	1.95038	1.85382e-15
SL1344_RS03895	SL1344_RS03895	832593	833291	+	699	1.19456	1.28746e-06	1.95525	2.72128e-16	1.88633	2.84267e-15
SL1344_RS03900	SL1344_RS03900	833671	834750	+	1080	1.06034	3.60373e-12	1.31535	9.95651e-19	1.30012	2.46184e-18
SL1344_RS03905	SL1344_RS03905	834750	835526	+	777	-0.752346	0.00520041	-1.01239	0.000109988	-1.14668	1.10557e-05
SL1344_RS03910	gpmA	835617	836369	-	753	-1.86432	1.61487e-10	-1.69291	4.1139e-09	-1.93435	1.62394e-11
SL1344_RS03915	galM	836593	837633	-	1041	0.075174	0.675158	0.00509535	0.97914	-0.0253287	0.89001
SL1344_RS03920	galK	837627	838775	-	1149	-0.329891	0.0354639	-0.241177	0.118746	-0.241732	0.11709
SL1344_RS03925	galT	838778	839824	-	1047	0.5139	0.137864	0.884691	0.00752013	0.907278	0.00601105
SL1344_RS03930	galE	839835	840851	-	1017	0.253158	0.318065	0.497711	0.0380963	0.492844	0.0397894
SL1344_RS03935	SL1344_RS03935	841074	841982	-	909	1.51426	4.58055e-11	2.3008	1.12055e-24	2.41758	3.73145e-27
SL1344_RS03940	modF	842153	843628	-	1476	-0.391134	0.0046644	-0.638891	1.82589e-06	-0.650001	1.16267e-06
SL1344_RS03945	modE	843696	844484	-	789	-0.491619	3.14658e-06	-0.683671	2.43238e-11	-0.742583	4.34853e-13
SL1344_RS03950	SL1344_RS03950	844613	844762	+	150	-0.8033	0.0364098	-0.508188	0.182221	-0.587115	0.120547
SL1344_RS03955	modA	844929	845702	+	774	-1.74369	0.00258928	-1.54451	0.00663015	-1.55257	0.00624347
SL1344_RS03960	modB	845702	846391	+	690	-1.37569	0.0221963	-1.03446	0.0817504	-1.10734	0.0616508
SL1344_RS03965	modC	846394	847452	+	1059	-0.265856	0.27731	0.00678907	0.980031	-0.133132	0.585805
SL1344_RS03970	SL1344_RS03970	847453	848271	-	819	-0.300048	0.0479481	-0.13152	0.382676	-0.107131	0.482905
SL1344_RS03975	pgl	848435	849430	+	996	-0.828169	0.00976008	-0.875113	0.00519254	-0.935289	0.00272498
SL1344_RS03980	SL1344_RS03980	849574	850857	-	1284	-1.00133	4.82706e-10	-1.18093	7.55051e-14	-1.27404	6.86044e-16
SL1344_RS03985	SL1344_RS03985	851095	852318	+	1224	-0.310729	0.230467	-0.322997	0.198881	-0.335246	0.181417
SL1344_RS03990	SL1344_RS03990	852315	853256	+	942	0.105912	0.603765	0.265271	0.163678	0.226951	0.236244
SL1344_RS03995	SL1344_RS03995	853301	854026	+	726	0.255901	0.374547	0.343302	0.215644	0.370871	0.179191
SL1344_RS04000	hutU	854223	855908	+	1686	-0.255403	0.671557	0.0889082	0.884502	0.08613	0.889297
SL1344_RS04005	hutH	855910	857430	+	1521	0.227958	0.500586	0.515923	0.105588	0.553705	0.0808974
SL1344_RS04010	SL1344_RS04010	857515	857991	-	477	-0.960508	0.0163305	-1.00211	0.0102362	-1.02664	0.00837622
SL1344_RS04015	bioA	858049	859338	-	1290	1.10224	4.22719e-11	1.38564	1.88357e-17	1.49792	3.36399e-20
SL1344_RS04020	bioB	859425	860465	+	1041	1.23113	2.52305e-07	1.55607	2.15024e-11	1.52891	4.70478e-11
SL1344_RS04025	bioF	860462	861619	+	1158	1.65283	6.70566e-10	2.24223	8.8253e-18	2.35671	1.55251e-19
SL1344_RS04030	bioC	861603	862358	+	756	1.47379	1.5216e-13	1.97133	2.59991e-24	2.07874	6.42157e-27
SL1344_RS04035	bioD	862351	863037	+	687	1.65491	4.41756e-17	2.00247	1.70813e-25	2.19243	2.23469e-30
SL1344_RS04040	uvrB	863688	865709	+	2022	1.55186	1.17543e-09	1.09029	1.6369e-05	1.01546	5.94565e-05
SL1344_RS04045	SL1344_RS04045	866018	866191	+	174	2.4957	2.98333e-15	2.27313	2.8696e-13	2.23008	8.21292e-13
SL1344_RS04050	slrP	866199	868496	+	2298	0.57564	0.0037019	0.418642	0.0329328	0.3622	0.0661992
SL1344_RS04055	yvcK	868588	869496	-	909	-0.361837	0.106421	-0.471528	0.0294488	-0.517832	0.0162929
SL1344_RS04060	moaA	869893	870882	+	990	0.00469359	0.970814	-0.203415	0.0759238	-0.190819	0.0963944
SL1344_RS04065	moaB	870904	871416	+	513	0.498835	0.0321097	0.580096	0.00960202	0.654241	0.00333926
SL1344_RS04070	moaC	871419	871904	+	486	0.85157	0.00295769	0.983517	0.000409124	1.02464	0.000223774
SL1344_RS04075	moaD	871897	872142	+	246	0.950521	0.00350876	1.00222	0.00135689	1.36395	1.02045e-05
SL1344_RS04080	moaE	872144	872596	+	453	1.35512	4.86489e-13	1.56895	7.54889e-18	1.76488	2.72538e-22
SL1344_RS04085	SL1344_RS04085	872644	873348	+	705	-0.0487242	0.772868	0.512501	0.000577652	0.606097	4.28648e-05
SL1344_RS04090	SL1344_RS04090	873495	874202	+	708	2.20749	5.47042e-13	3.05343	1.29569e-24	3.26506	5.14139e-28
SL1344_RS04095	SL1344_RS04095	874226	874834	+	609	1.65603	4.82492e-10	2.39924	1.09157e-20	2.7897	1.41317e-27
SL1344_RS04100	SL1344_RS04100	874842	875402	+	561	1.29268	6.23417e-07	2.10987	4.10827e-17	2.07584	1.24851e-16
SL1344_RS04105	SL1344_RS04105	875405	876367	-	963	0.719394	1.00662e-06	1.22927	1.53902e-18	1.25442	3.14442e-19
SL1344_RS04110	clsB	876367	877608	-	1242	1.4341	1.39007e-09	2.03679	8.69902e-19	1.98334	6.77122e-18
SL1344_RS04115	SL1344_RS04115	877605	878363	-	759	1.27919	5.78313e-06	1.90109	3.08906e-12	1.82587	2.16367e-11
SL1344_RS04120	SL1344_RS04120	878496	878906	+	411	-1.47372	6.75648e-11	-1.71373	1.09655e-14	-1.82841	1.60992e-16
SL1344_RS04125	SL1344_RS04125	878868	879974	-	1107	0.405888	0.0137504	0.629566	6.95888e-05	0.573367	0.00029586
SL1344_RS04130	SL1344_RS04130	880090	881220	-	1131	1.08407	6.76971e-11	1.32036	3.61386e-16	1.36652	3.05047e-17
SL1344_RS04135	SL1344_RS04135	881213	882949	-	1737	0.797994	6.95556e-07	1.14647	2.22047e-13	1.1025	1.78119e-12
SL1344_RS04140	hlyD	882942	883937	-	996	0.0967781	0.661517	0.280081	0.171267	0.360924	0.07466
SL1344_RS04145	cecR	883937	884611	-	675	0.540295	0.0127654	1.04985	3.14407e-07	1.10833	6.42827e-08
SL1344_RS04150	rhlE	884841	886205	+	1365	-1.45288	1.78181e-11	-1.9542	3.7443e-20	-2.0738	1.62007e-22
SL1344_RS04155	dinG	886413	888557	+	2145	0.665317	4.0547e-07	0.528428	4.56301e-05	0.459877	0.00039715
SL1344_RS04160	ybiB	888587	889561	+	975	0.183239	0.333934	0.301951	0.0936542	0.269441	0.136108
SL1344_RS04165	SL1344_RS04165	889717	889977	-	261	0.245785	0.417477	0.883753	0.0016411	1.1505	3.63026e-05
SL1344_RS04175	SL1344_RS04175	890262	890528	-	267	0.391919	0.0163969	0.599839	0.000105586	0.754075	9.34751e-07
SL1344_RS04180	rlmF	890733	891665	+	933	-0.799632	7.65192e-05	-1.09106	3.16989e-08	-1.08366	3.84788e-08
SL1344_RS04185	ybiO	891662	893884	-	2223	0.187985	0.175822	0.208289	0.121627	0.242612	0.0693527
SL1344_RS04190	glnQ	894003	894725	-	723	0.126269	0.441217	-0.202112	0.196036	-0.2272	0.143748
SL1344_RS04195	glnP	894722	895381	-	660	0.28613	0.338903	-0.251325	0.391019	-0.16282	0.584943
SL1344_RS04200	glnH	895525	896271	-	747	-0.854484	0.00304135	-1.48751	1.02645e-07	-1.56658	2.00641e-08
SL1344_RS04205	dps	896748	897251	-	504	-1.77846	0.0537655	-2.92763	0.00101155	-2.69407	0.00249098
SL1344_RS04210	rhtA	897554	898441	-	888	0.49326	0.0325348	1.0417	2.32476e-06	1.36794	4.4402e-10
SL1344_RS04215	ompX	898795	899310	+	516	-0.773253	0.00777956	-1.23312	1.19783e-05	-1.54673	3.43914e-08
SL1344_RS04220	SL1344_RS04220	899373	900953	-	1581	-0.029504	0.881695	-0.301437	0.0923452	-0.419456	0.0176778
SL1344_RS04225	mntR	901532	902005	+	474	-0.623036	0.0274925	-0.696496	0.0112333	-0.87688	0.00131808
SL1344_RS04230	SL1344_RS04230	902002	903114	+	1113	-0.420359	0.0588014	-0.495758	0.0221009	-0.572742	0.00778088
SL1344_RS04235	ldtB	903158	904078	-	921	-0.760403	4.33355e-08	-1.11407	2.68355e-16	-1.16506	1.04072e-17
SL1344_RS04240	SL1344_RS04240	904297	905889	+	1593	-0.122819	0.546859	-0.579667	0.00202	-0.820249	1.05634e-05
SL1344_RS04245	SL1344_RS04245	906498	907241	+	744	2.10513	1.4141e-18	1.97034	7.44118e-17	1.93147	2.74452e-16
SL1344_RS04250	SL1344_RS04250	907270	907998	-	729	0.9855	0.000251156	0.887698	0.000795485	0.761004	0.00409976
SL1344_RS04255	SL1344_RS04255	908194	909459	-	1266	0.710597	0.000215449	0.416928	0.0291534	0.422897	0.0266335
SL1344_RS04260	SL1344_RS04260	909721	910530	+	810	-0.36764	0.127032	-0.620296	0.00731946	-0.544792	0.018793
SL1344_RS04265	SL1344_RS04265	910608	913040	-	2433	0.772559	0.00141048	0.685139	0.00396983	0.730047	0.00206558
SL1344_RS04270	SL1344_RS04270	913046	913945	-	900	0.312505	0.0484826	0.464228	0.00217066	0.448911	0.0030523
SL1344_RS04275	moeB	914223	914972	-	750	0.224968	0.23267	0.289522	0.109418	0.184916	0.31607
SL1344_RS04280	moeA	914972	916207	-	1236	-0.641028	0.000259312	-0.753923	1.04833e-05	-0.855311	5.44222e-07
SL1344_RS04285	iaaA	916410	917351	+	942	-0.799569	6.84011e-07	-0.719437	4.77686e-06	-0.805461	2.96892e-07
SL1344_RS04290	gsiA	917362	919233	+	1872	-0.134968	0.500008	0.0644797	0.745978	-0.0337883	0.871627
SL1344_RS04295	gsiB	919266	920804	+	1539	0.116951	0.582181	0.287531	0.147391	0.286283	0.148858
SL1344_RS04300	gsiC	920865	921785	+	921	0.791724	4.76295e-06	1.0699	1.4816e-10	1.18282	1.25698e-12
SL1344_RS04305	gsiD	921788	922699	+	912	0.116942	0.490566	0.129752	0.425647	0.124012	0.450271
SL1344_RS04310	rimO	922790	924115	-	1326	-1.27294	5.98234e-16	-1.71137	2.4793e-28	-1.72814	6.87351e-29
SL1344_RS04315	bssR	924346	924729	+	384	0.00285643	0.988066	-0.0169481	0.932618	-0.0262986	0.894262
SL1344_RS04320	SL1344_RS04320	925442	925957	+	516	2.25549	1.27399e-17	2.94855	2.6405e-30	2.98321	4.97227e-31
SL1344_RS04325	SL1344_RS04325	925875	926729	+	855	3.45153	5.96756e-22	3.94451	5.97779e-29	4.18818	1.68345e-32
SL1344_RS04330	SL1344_RS04330	926740	927687	+	948	2.00283	1.54108e-21	2.08117	9.46318e-24	1.99895	4.78331e-22
SL1344_RS04335	SL1344_RS04335	927720	927917	+	198	2.01604	1.15378e-14	2.1195	8.22604e-17	2.10561	1.37365e-16
SL1344_RS04340	SL1344_RS04340	927981	929144	+	1164	0.997705	5.61941e-07	1.14977	4.05678e-09	1.15127	3.77284e-09
SL1344_RS04345	SL1344_RS04345	929593	931278	+	1686	1.8671	3.37928e-16	2.15525	1.08602e-21	2.22131	5.53923e-23
SL1344_RS04350	SL1344_RS04350	931284	932174	-	891	-0.139279	0.819041	-0.282014	0.62586	-0.0317592	0.961126
SL1344_RS04355	SL1344_RS04355	932439	932864	-	426	0.276023	0.338776	0.36569	0.187783	0.501908	0.0668841
SL1344_RS04360	SL1344_RS04360	933391	933891	+	501	0.582631	0.0132907	0.442049	0.0565293	0.414495	0.0742615
SL1344_RS04365	SL1344_RS04365	933888	934514	-	627	-0.744606	0.00425061	-0.850767	0.000809085	-0.830355	0.00106458
SL1344_RS04370	dacC	934758	935960	+	1203	-0.715749	0.00149515	-1.17103	8.63333e-08	-1.18192	6.42309e-08
SL1344_RS04375	deoR	936005	936763	-	759	-0.31542	0.0456486	-0.693913	4.53377e-06	-0.65364	1.56355e-05
SL1344_RS04380	ybjG	936835	937443	-	609	-0.125259	0.759579	-1.01057	0.0059641	-0.856077	0.0202693
SL1344_RS04385	SL1344_RS04385	937756	938988	+	1233	-0.659555	0.000376999	-0.770597	2.08243e-05	-0.771681	1.97924e-05
SL1344_RS04390	SL1344_RS04390	939042	939857	-	816	0.275633	0.0750509	0.226733	0.135462	0.297415	0.0476581
SL1344_RS04395	SL1344_RS04395	939854	941065	-	1212	0.634442	0.00588668	0.714738	0.00143991	0.894677	5.91659e-05
SL1344_RS04400	SL1344_RS04400	941233	941853	+	621	1.07151	3.76227e-09	0.838234	3.07338e-06	0.876841	1.00936e-06
SL1344_RS04405	SL1344_RS04405	941970	943655	-	1686	0.530905	0.0189712	0.57579	0.00908419	0.635913	0.00379751
SL1344_RS04410	SL1344_RS04410	943926	944303	+	378	-0.309554	0.706172	-1.15951	0.127331	-0.851438	0.269416
SL1344_RS04415	SL1344_RS04415	944335	944598	-	264	-1.24766	0.14136	-1.67078	0.0417096	-1.59205	0.0525523
SL1344_RS04420	SL1344_RS04420	944768	945058	+	291	-0.189611	0.3723	0.0664903	0.75257	-0.142992	0.489821
SL1344_RS04425	nfsA	945042	945763	+	722	-0.522235	0.000299101	-0.714992	2.97458e-07	-0.68142	1.06717e-06
SL1344_RS04430	rimK	945821	946723	+	903	-0.779392	1.74576e-06	-0.940744	3.76177e-09	-1.08053	1.2035e-11
SL1344_RS04435	SL1344_RS04435	946820	947296	+	477	-0.443451	0.0024118	-0.545226	0.00011825	-0.718941	3.53908e-07
SL1344_RS04440	potF	947645	948757	+	1113	-0.365905	0.107575	-0.228682	0.310913	-0.242616	0.281179
SL1344_RS04445	potG	948845	949978	+	1134	0.745787	0.000689799	1.04298	9.53799e-07	1.03959	1.01432e-06
SL1344_RS04450	potH	949988	950941	+	954	0.570814	0.000296217	0.776744	3.22221e-07	0.905498	2.27925e-09
SL1344_RS04455	potI	950938	951783	+	846	0.128076	0.500008	0.337023	0.0565891	0.331759	0.0607014
SL1344_RS04460	SL1344_RS04460	951857	952330	+	474	-0.104789	0.541255	-0.153448	0.348817	-0.164485	0.314629
SL1344_RS04465	rlmC	952373	953503	+	1131	-0.276227	0.219725	-0.826386	9.55252e-05	-0.89853	2.08823e-05
SL1344_RS04470	SL1344_RS04470	953786	955129	+	1344	1.53861	6.0626e-23	2.21685	2.05918e-48	2.30286	3.40442e-52
SL1344_RS04475	SL1344_RS04475	955159	955479	+	321	1.27607	5.54196e-07	2.05425	2.16838e-17	2.17781	2.09105e-19
SL1344_RS04480	SL1344_RS04480	955489	956976	+	1488	0.842846	2.02352e-11	1.19844	7.57464e-23	1.29405	1.96469e-26
SL1344_RS04485	artJ	957195	957926	-	732	-0.726732	0.0569216	-0.994635	0.00720138	-1.01424	0.0060279
SL1344_RS04490	artM	958163	958831	-	669	0.478755	0.00778387	0.741825	1.90614e-05	0.686898	7.58053e-05
SL1344_RS04495	artQ	958831	959547	-	717	0.38794	0.246242	0.388051	0.233819	0.44576	0.168763
SL1344_RS04500	artJ	959554	960285	-	732	0.050223	0.871372	-0.339697	0.232507	-0.227546	0.432568
SL1344_RS04505	artP	960303	961031	-	729	-0.16727	0.312816	-0.760287	7.97671e-07	-0.786094	3.27792e-07
SL1344_RS04510	SL1344_RS04510	961261	961776	-	516	-0.321714	0.043501	-0.535431	0.000458596	-0.586354	0.000122269
SL1344_RS04515	SL1344_RS04515	961904	962227	+	324	-0.677003	0.0921487	-1.67178	1.30866e-05	-1.52603	6.92879e-05
SL1344_RS04520	SL1344_RS04520	962224	963054	+	831	-0.610999	0.106883	-1.41988	8.49355e-05	-1.36177	0.000161151
SL1344_RS04525	SL1344_RS04525	963051	964064	-	1014	-0.451851	0.0558938	-1.04097	4.36708e-06	-0.949704	2.79989e-05
SL1344_RS04530	SL1344_RS04530	964160	965593	-	1434	0.607585	0.00282726	0.659664	0.000870247	0.81038	3.84865e-05
SL1344_RS04535	ltaE	965604	966605	-	1002	-0.230842	0.340998	-0.16515	0.488454	-0.173545	0.467182
SL1344_RS04540	poxB	966644	968362	-	1719	0.415898	0.113983	0.393358	0.126711	0.484431	0.0577564
SL1344_RS04545	hcr	968520	969488	-	969	-0.278964	0.0763572	-0.696502	3.53019e-06	-0.726391	1.28164e-06
SL1344_RS04550	hcp	969500	971152	-	1653	-0.183103	0.324768	-0.405285	0.0210686	-0.297071	0.0937444
SL1344_RS04555	SL1344_RS04555	971296	972195	-	900	-0.579876	0.000461397	-0.676537	2.74663e-05	-0.700227	1.38776e-05
SL1344_RS04560	SL1344_RS04560	972397	974055	+	1659	-0.236066	0.116329	-0.246745	0.0912012	-0.182427	0.216457
SL1344_RS04565	SL1344_RS04565	974052	975002	-	951	-1.27031	0.000248905	-1.84082	5.1159e-08	-1.88051	2.55462e-08
SL1344_RS04570	macA	975148	976266	+	1119	-0.464573	0.0362283	-0.823299	0.000119548	-0.954155	7.578e-06
SL1344_RS04575	macB	976263	978209	+	1947	-0.045303	0.844087	-0.296186	0.158743	-0.462801	0.025014
SL1344_RS04580	cspD	978339	978560	-	222	-0.548842	0.0085779	-1.07253	1.03144e-07	-1.11478	3.12302e-08
SL1344_RS04585	clpS	978884	979204	+	321	-1.12368	8.12053e-05	-1.56485	1.8957e-08	-1.77416	1.70794e-10
SL1344_RS04590	clpA	979235	981511	+	2277	-1.06929	0.00197599	-1.4972	8.66149e-06	-1.61837	1.42696e-06
SL1344_RS04595	tnpA	981703	982161	+	459	-0.236704	0.235826	-0.380564	0.045236	-0.448384	0.0176778
SL1344_RS04610	SL1344_RS04610	983980	984067	-	88	-1.531	2.99663e-07	-1.83011	3.75285e-10	-1.61498	3.16333e-08
SL1344_RS04615	SL1344_RS04615	984216	984893	-	678	0.401501	0.0151651	0.431877	0.00696988	0.366755	0.0226768
SL1344_RS04620	SL1344_RS04620	984913	985773	-	861	1.11241	3.35475e-11	1.12956	5.70708e-12	1.06945	7.49313e-11
SL1344_RS04625	SL1344_RS04625	985882	986793	+	912	-0.434204	0.0721865	-1.05785	4.63593e-06	-1.14755	6.3418e-07
SL1344_RS04630	infA	986884	987102	-	219	-1.4209	6.36157e-16	-1.98947	1.65294e-30	-2.27117	2.58052e-39
SL1344_RS04635	SL1344_RS04635	987030	987413	-	384	-0.557709	0.00201988	-0.747187	1.96583e-05	-0.91275	1.76097e-07
SL1344_RS04640	aat	987414	988118	-	705	0.630629	0.000433943	1.02473	2.52475e-09	1.11616	7.78671e-11
SL1344_RS04645	cydC	988163	989884	-	1722	0.482216	0.00412697	0.68691	2.28981e-05	0.795398	8.53351e-07
SL1344_RS04650	cydD	989885	991651	-	1767	-0.343663	0.115877	-0.469667	0.0261444	-0.530217	0.0115806
SL1344_RS04655	trxB	991765	992733	-	969	-1.42917	4.97502e-07	-2.04277	2.3194e-13	-1.99399	8.21275e-13
SL1344_RS04660	lrp	993279	993773	+	495	-2.06012	2.33073e-19	-2.32736	6.55036e-25	-2.62728	2.54972e-31
SL1344_RS04665	ftsK	993908	997993	+	4086	-0.227335	0.241976	-0.313044	0.0943121	-0.361331	0.0521284
SL1344_RS04670	lolA	998136	998747	+	612	0.0474344	0.87456	-0.0650007	0.824032	-0.233835	0.404066
SL1344_RS04675	rarA	998757	1000100	+	1344	0.603922	0.00282687	0.606418	0.00216578	0.590207	0.00282544
SL1344_RS04680	serS	1000359	1001651	+	1293	-0.683906	9.38785e-07	-0.809804	3.25174e-09	-0.817241	2.265e-09
SL1344_RS04685	dmsA	1001888	1004332	+	2445	1.1387	9.81194e-14	1.42048	2.39577e-21	1.32319	1.05202e-18
SL1344_RS04690	dmsB	1004343	1004960	+	618	1.30122	9.34708e-08	1.67467	1.72269e-12	1.53382	1.10151e-10
SL1344_RS04695	SL1344_RS04695	1004962	1005825	+	864	0.918007	0.00158452	1.17635	3.10484e-05	1.26157	7.49281e-06
SL1344_RS04705	SL1344_RS04705	1006175	1007323	+	1149	-0.17072	0.439492	-0.240601	0.255749	-0.229299	0.279726
SL1344_RS04710	SL1344_RS04710	1007541	1008962	+	1422	-0.0203187	0.940046	-0.278357	0.257178	-0.203085	0.414855
SL1344_RS04715	pflA	1009255	1010052	-	798	-0.913953	5.81426e-06	-0.793665	6.27423e-05	-0.730602	0.000228243
SL1344_RS04725	sopD2	1010628	1011587	+	960	-1.18432	0.0597685	-1.93474	0.00145007	-1.95396	0.00127483
SL1344_RS04730	pflB	1011663	1013945	-	2283	-0.812944	0.0575516	-1.02503	0.0138117	-1.15632	0.00523788
SL1344_RS04735	focA	1014005	1014862	-	858	-0.294053	0.195023	0.0625749	0.788589	-0.0325931	0.89304
SL1344_RS04740	SL1344_RS04740	1015267	1017027	-	1761	-0.542218	0.00145246	-0.788874	1.88992e-06	-0.890626	6.85955e-08
SL1344_RS04745	SL1344_RS04745	1017164	1017856	+	693	1.06628	7.81655e-07	1.49525	5.51478e-13	1.30837	3.41394e-10
SL1344_RS04750	serC	1018042	1019130	+	1089	-0.852971	0.00539619	-1.0009	0.000816409	-1.15507	0.000104103
SL1344_RS04755	aroA	1019201	1020484	+	1284	-0.351216	0.294999	-0.268756	0.414547	-0.302682	0.356852
SL1344_RS04760	SL1344_RS04760	1020627	1021388	+	762	0.738396	6.40074e-09	1.10337	1.44921e-19	1.07604	1.26518e-18
SL1344_RS04765	cmk	1021561	1022244	+	684	-1.03769	2.1327e-07	-1.62307	1.24401e-16	-1.75791	2.70668e-19
SL1344_RS04770	rpsA	1022358	1024031	+	1674	-0.982909	0.00270465	-1.16824	0.000262018	-1.45284	4.99757e-06
SL1344_RS04775	ihfB	1024187	1024471	+	285	-0.801026	9.73561e-05	-1.4757	1.6056e-13	-1.73246	3.97609e-18
SL1344_RS04780	SL1344_RS04780	1024701	1026965	+	2265	0.988903	1.08871e-06	0.92234	3.88377e-06	0.887302	8.84932e-06
SL1344_RS04785	msbA	1027002	1028750	+	1749	-0.109924	0.529683	-0.36784	0.0235945	-0.367749	0.0234259
SL1344_RS04790	lpxK	1028747	1029724	+	978	0.313279	0.0892838	0.178307	0.333708	0.124495	0.506403
SL1344_RS04795	SL1344_RS04795	1029768	1031000	+	1233	0.623847	0.000104413	0.685349	1.21707e-05	0.651827	3.20109e-05
SL1344_RS04800	ycaR	1031052	1031234	+	183	-0.42801	0.0745177	-0.403954	0.0829075	-0.792873	0.000551498
SL1344_RS04805	kdsB	1031231	1031977	+	747	-0.405919	0.00334885	-0.504201	0.000176454	-0.558846	3.08254e-05
SL1344_RS04810	SL1344_RS04810	1032188	1033081	+	894	0.182407	0.0958216	0.278209	0.00733626	0.20646	0.0494314
SL1344_RS04815	elyC	1033061	1033837	-	777	-0.0143808	0.93137	0.0604385	0.695173	0.0982877	0.520429
SL1344_RS04820	cmoM	1033973	1034776	+	804	-1.43084	1.41575e-18	-1.69984	2.45245e-26	-1.80223	2.10396e-29
SL1344_RS04825	mukF	1034769	1036091	+	1323	-1.08827	2.76955e-16	-1.41714	2.38692e-27	-1.4744	1.78734e-29
SL1344_RS04830	mukE	1036072	1036776	+	705	-0.547804	4.68034e-05	-0.848408	8.76858e-11	-0.98661	4.59183e-14
SL1344_RS04835	mukB	1036776	1041242	+	4467	0.300914	0.0581194	0.162807	0.307592	0.151254	0.344428
SL1344_RS04840	ldtD	1041587	1043428	+	1842	-0.256517	0.196583	-0.463491	0.0144015	-0.462826	0.0143781
SL1344_RS04845	SL1344_RS04845	1043688	1044236	+	549	-1.1027	0.000234402	-1.97594	1.2289e-11	-1.94602	2.37091e-11
SL1344_RS04850	SL1344_RS04850	1044264	1044911	+	648	-0.781475	0.00342281	-1.43669	2.77462e-08	-1.47839	1.04639e-08
SL1344_RS04855	aspC	1044973	1046163	-	1191	-1.12836	6.06743e-06	-1.61512	3.76975e-11	-1.6653	8.55391e-12
SL1344_RS04860	ompF	1046348	1047439	-	1092	-2.18217	6.71002e-19	-2.53347	1.50278e-25	-2.67523	2.29173e-28
SL1344_RS04865	asnS	1048046	1049446	-	1401	-0.431532	0.00816501	-0.823901	1.72089e-07	-0.836336	1.08702e-07
SL1344_RS04870	SL1344_RS04870	1049647	1050108	-	462	0.189821	0.363873	0.456954	0.0176766	0.631688	0.000902201
SL1344_RS04880	dpaL	1050425	1051639	+	1215	2.52052	1.30874e-22	3.33494	6.19577e-40	3.49426	9.1332e-44
SL1344_RS04885	SL1344_RS04885	1051884	1053320	+	1437	1.43754	9.62245e-12	1.94618	2.87044e-21	2.13063	2.95426e-25
SL1344_RS04890	pncB	1053398	1054600	-	1203	-0.874082	2.30712e-09	-1.33287	1.6833e-20	-1.48526	4.09087e-25
SL1344_RS04895	SL1344_RS04895	1054795	1056087	-	1293	-0.361274	0.000952313	-0.335812	0.00166357	-0.431413	4.86272e-05
SL1344_RS04900	SL1344_RS04900	1056132	1056380	-	249	2.03281	2.66335e-09	2.44326	1.76156e-13	2.32593	2.55948e-12
SL1344_RS04905	SL1344_RS04905	1056421	1056660	-	240	2.33059	1.99886e-13	2.5813	8.33045e-17	2.44276	3.54851e-15
SL1344_RS04910	SL1344_RS04910	1056703	1057860	-	1158	2.66074	4.60234e-29	3.08274	1.11221e-39	2.87059	1.30528e-34
SL1344_RS04915	SL1344_RS04915	1057823	1060708	-	2886	1.21647	2.21384e-12	1.64398	3.45385e-22	1.57061	2.16674e-20
SL1344_RS04920	SL1344_RS04920	1060835	1061134	-	300	0.599203	0.0350067	1.26846	1.74214e-06	1.08944	4.43734e-05
SL1344_RS04925	SL1344_RS04925	1061156	1061314	-	159	2.31195	0.0152015	3.39087	0.000174598	3.53499	8.78018e-05
SL1344_RS04930	SL1344_RS04930	1061617	1062027	-	411	-0.78926	0.000123084	-0.779585	0.000105369	-0.985398	8.60895e-07
SL1344_RS04935	SL1344_RS04935	1062147	1062386	+	240	0.106919	0.678269	0.39462	0.0887386	0.233785	0.327289
SL1344_RS04940	SL1344_RS04940	1062352	1062726	+	375	-0.442824	0.0549319	-0.459335	0.0404364	-0.702135	0.00153778
SL1344_RS04945	SL1344_RS04945	1062811	1063794	+	984	1.29151	7.10475e-19	1.9528	2.24446e-43	1.88646	1.50274e-40
SL1344_RS04950	SL1344_RS04950	1063797	1064546	+	750	2.47552	1.8773e-18	3.18507	7.55762e-31	3.07541	7.32544e-29
SL1344_RS04955	SL1344_RS04955	1064557	1064904	+	348	1.05954	1.12304e-05	1.57468	7.36233e-12	1.28941	2.67089e-08
SL1344_RS04960	SL1344_RS04960	1064901	1065212	+	312	0.675477	0.000177231	1.18328	4.34936e-12	0.998673	6.25499e-09
SL1344_RS04965	SL1344_RS04965	1065290	1065580	+	291	-1.81352	4.26498e-27	-1.37635	2.75083e-17	-1.25191	1.38252e-14
SL1344_RS04970	SL1344_RS04970	1065872	1066105	+	234	1.20314	5.51286e-05	1.34737	3.96912e-06	1.2415	2.14343e-05
SL1344_RS04975	SL1344_RS04975	1066217	1066438	+	222	1.022	0.00446091	1.11005	0.00155777	1.145	0.00107315
SL1344_RS04980	SL1344_RS04980	1066521	1067123	+	603	0.980538	0.00093663	0.975426	0.000789373	0.974115	0.000782823
SL1344_RS04990	SL1344_RS04990	1067332	1067943	+	612	2.12636	1.50543e-14	2.14397	3.6312e-15	2.2407	1.78905e-16
SL1344_RS04995	SL1344_RS04995	1067940	1068086	+	147	4.04132	7.88706e-09	4.06442	3.42225e-09	4.10467	2.34196e-09
SL1344_RS05000	SL1344_RS05000	1068076	1068873	+	798	2.53472	4.16259e-19	2.88421	4.73541e-25	2.83966	2.2888e-24
SL1344_RS05005	SL1344_RS05005	1068940	1069257	+	318	-1.53302	2.65631e-10	-2.00062	5.08772e-17	-2.25488	3.36005e-21
SL1344_RS05010	SL1344_RS05010	1069431	1069556	+	126	-1.70953	2.50288e-11	-2.45047	2.50132e-22	-2.64252	1.19465e-25
SL1344_RS05015	SL1344_RS05015	1069692	1070141	-	450	-2.03496	5.01173e-10	-2.64518	2.11388e-16	-2.75467	1.08065e-17
SL1344_RS05020	gtgA	1070502	1071188	-	687	0.31949	0.191811	1.29989	7.4137e-09	1.52947	8.51123e-12
SL1344_RS05025	SL1344_RS05025	1071464	1071793	+	330	0.386982	0.248783	1.20252	9.24784e-05	1.37418	7.16575e-06
SL1344_RS05030	SL1344_RS05030	1071777	1072229	+	453	0.310881	0.100784	0.74354	1.94152e-05	0.65059	0.000204299
SL1344_RS05035	SL1344_RS05035	1072247	1072726	+	480	0.568903	0.0141148	0.765562	0.000529272	0.994154	5.71881e-06
SL1344_RS05040	SL1344_RS05040	1072934	1073467	+	534	1.12498	1.43558e-07	1.61345	3.77657e-15	1.5141	1.87289e-13
SL1344_RS05045	SL1344_RS05045	1073424	1075562	+	2139	0.91952	4.94514e-06	1.22696	4.45469e-10	1.08217	3.91789e-08
SL1344_RS05050	SL1344_RS05050	1075559	1075765	+	207	1.89206	0.00206701	2.09927	0.000390454	2.09361	0.00040654
SL1344_RS05055	SL1344_RS05055	1075762	1077309	+	1548	1.2418	3.37196e-09	1.66507	4.43744e-16	1.46214	1.06526e-12
SL1344_RS05060	SL1344_RS05060	1077233	1079314	+	2082	0.861029	5.54481e-07	0.967807	9.43324e-09	0.770025	5.33135e-06
SL1344_RS05065	SL1344_RS05065	1079405	1079728	+	324	0.502849	0.113865	0.676643	0.0250526	0.279889	0.375598
SL1344_RS05070	SL1344_RS05070	1079721	1080020	+	300	0.89356	0.00751041	1.30087	4.50025e-05	0.864511	0.00759664
SL1344_RS05075	SL1344_RS05075	1080001	1080567	+	567	1.1374	6.90663e-05	1.59138	8.92292e-09	1.3293	1.70824e-06
SL1344_RS05080	SL1344_RS05080	1080564	1080965	+	402	1.40187	0.000327842	2.24772	1.5255e-09	1.9916	9.6444e-08
SL1344_RS05085	SL1344_RS05085	1080977	1081726	+	750	1.28734	1.38205e-07	1.60691	1.55063e-11	1.46827	7.63782e-10
SL1344_RS05090	SL1344_RS05090	1081772	1082170	+	399	1.052	5.41137e-05	1.46606	5.31569e-09	1.23311	1.02765e-06
SL1344_RS05095	SL1344_RS05095	1082167	1082496	+	330	1.09152	9.18411e-06	1.51567	1.66369e-10	1.26765	1.05805e-07
SL1344_RS05100	SL1344_RS05100	1082576	1085563	+	2988	1.12661	5.36487e-11	1.36501	5.69823e-16	1.325	3.73581e-15
SL1344_RS05105	SL1344_RS05105	1085560	1085892	+	333	1.07553	2.69006e-09	1.45124	8.76621e-17	1.41696	4.77829e-16
SL1344_RS05110	SL1344_RS05110	1085991	1086488	+	498	0.62881	0.00588635	1.00482	5.14547e-06	1.09354	6.57436e-07
SL1344_RS05115	SL1344_RS05115	1086605	1087138	-	534	-2.07332	0.0325797	-3.66393	9.16084e-05	-3.60266	0.000116833
SL1344_RS05120	SL1344_RS05120	1087228	1087923	+	696	0.683282	0.0024919	0.936504	1.7091e-05	0.84363	0.000110494
SL1344_RS05125	SL1344_RS05125	1087933	1088670	+	738	1.06019	7.40797e-08	1.38066	3.96896e-13	1.17695	7.61679e-10
SL1344_RS05130	SL1344_RS05130	1088568	1089272	+	705	1.048	0.000150809	1.46318	4.31289e-08	1.12433	2.90128e-05
SL1344_RS05140	SL1344_RS05140	1092739	1092975	+	237	2.67985	6.22387e-09	3.17574	1.5765e-12	2.99585	2.76738e-11
SL1344_RS05145	SL1344_RS05145	1093029	1095236	+	2208	0.843069	3.50849e-06	1.05255	3.16885e-09	1.03317	6.03704e-09
SL1344_RS05150	SL1344_RS05150	1095236	1095817	+	582	1.71322	8.33758e-14	2.53798	1.74173e-30	2.60983	3.59745e-32
SL1344_RS05160	sseI	1096293	1097261	+	969	-1.68401	0.0104582	-2.27524	0.000372268	-2.04031	0.00142736
SL1344_RS05170	SL1344_RS05170	1097909	1098535	-	627	-0.051945	0.883493	-0.227963	0.491379	-0.211604	0.526301
SL1344_RS05175	SL1344_RS05175	1098604	1098903	-	300	0.873018	1.82893e-05	1.1708	1.54296e-09	1.15893	2.46684e-09
SL1344_RS05180	SL1344_RS05180	1098888	1099574	-	687	0.603965	0.0323477	0.96554	0.000366727	1.04964	0.000101854
SL1344_RS05185	SL1344_RS05185	1099845	1100036	-	192	1.02549	5.31293e-08	0.697367	0.000172187	0.89362	1.23723e-06
SL1344_RS05190	pepN	1100463	1103075	+	2613	-0.177292	0.360293	-0.359438	0.0503509	-0.521423	0.00400636
SL1344_RS05195	pyrD	1103283	1104293	+	1011	-0.1029	0.53404	-0.0791629	0.625208	-0.102815	0.523819
SL1344_RS05200	zapC	1104459	1105001	+	543	-0.700117	0.110964	-0.782432	0.0673367	-0.942076	0.0263954
SL1344_RS05205	SL1344_RS05205	1104998	1106107	-	1110	0.0281018	0.936322	-0.276541	0.395226	-0.302141	0.352351
SL1344_RS05210	rlmKL	1106206	1108314	+	2109	-0.460281	0.060432	-0.895949	0.000145208	-0.92897	7.83315e-05
SL1344_RS05215	SL1344_RS05215	1108327	1110234	+	1908	0.338158	0.192325	0.182642	0.480425	0.182297	0.482973
SL1344_RS05220	pqiA	1110249	1111502	+	1254	0.845956	0.000112342	0.78919	0.000244235	0.977417	4.89852e-06
SL1344_RS05225	pqiB	1111507	1113147	+	1641	0.831843	0.000997949	0.825705	0.000863576	0.978217	7.21068e-05
SL1344_RS05230	pqiC	1113144	1113707	+	564	0.822839	0.000530177	1.15107	5.94727e-07	1.35259	3.89304e-09
SL1344_RS05235	rmf	1113963	1114130	+	168	-1.59548	9.56121e-12	-2.04605	6.42443e-19	-2.32682	5.86258e-24
SL1344_RS05240	fabA	1114230	1114748	-	519	-1.69724	1.36683e-22	-2.19258	1.55375e-37	-2.27414	2.72165e-40
SL1344_RS05245	SL1344_RS05245	1114817	1116577	-	1761	-0.500781	0.021581	-0.882437	2.74609e-05	-0.909123	1.5005e-05
SL1344_RS05250	matP	1116763	1117215	+	453	-0.294103	0.126376	-0.329447	0.0766215	-0.302302	0.104924
SL1344_RS05255	ompA	1117287	1118339	-	1053	-0.923343	0.00118265	-1.78491	1.0129e-10	-1.98224	6.23641e-13
SL1344_RS05260	sulA	1118696	1119205	-	510	2.06245	1.06033e-27	1.4233	3.05446e-14	1.29313	5.19935e-12
SL1344_RS05265	SL1344_RS05265	1119422	1120027	+	606	0.946125	1.41169e-06	1.27878	1.58228e-11	1.22233	1.2274e-10
SL1344_RS05270	yccS	1120014	1122167	-	2154	0.344741	0.00735296	0.475724	0.000128602	0.408614	0.00103762
SL1344_RS05275	SL1344_RS05275	1122186	1122632	-	447	-0.233759	0.1081	-0.169859	0.227413	-0.309574	0.0252456
SL1344_RS05280	helD	1122756	1124810	+	2055	-0.483099	0.00066236	-0.493138	0.000372725	-0.521026	0.000164826
SL1344_RS05285	mgsA	1124846	1125304	-	459	0.028144	0.828142	0.210082	0.0651439	0.19933	0.0812287
SL1344_RS05290	SL1344_RS05290	1125399	1126061	-	663	1.12644	4.36457e-06	1.16387	1.25491e-06	1.21029	4.46539e-07
SL1344_RS05295	SL1344_RS05295	1126235	1126648	+	414	-0.381	0.000355125	-0.613397	2.02834e-09	-0.775252	4.82155e-14
SL1344_RS05300	hspQ	1126693	1127010	-	318	-1.17079	1.58281e-11	-1.5395	1.80308e-19	-1.62269	1.87528e-21
SL1344_RS05305	rlmI	1127068	1128279	-	1212	-0.596862	0.000356806	-0.88508	5.07326e-08	-0.922738	1.31955e-08
SL1344_RS05310	SL1344_RS05310	1128494	1129042	+	549	0.350123	0.0584431	0.3145	0.0815103	0.441648	0.0131288
SL1344_RS05315	SL1344_RS05315	1129068	1129847	+	780	0.274065	0.104831	0.177513	0.288827	0.0980694	0.568123
SL1344_RS05320	yccX	1129896	1130177	+	282	-0.41539	0.0527444	-0.987278	1.54327e-06	-1.20009	5.26329e-09
SL1344_RS05325	tusE	1130174	1130503	-	330	-0.639195	0.000140795	-0.987	1.50565e-09	-1.0375	2.06248e-10
SL1344_RS05330	yccA	1130590	1131249	-	660	0.451348	0.130383	0.287375	0.334146	0.47968	0.0985637
SL1344_RS05335	SL1344_RS05335	1131644	1131731	+	88	-0.45074	0.108208	0.132068	0.639616	0.340277	0.208869
SL1344_RS05340	pipA	1131870	1132550	-	681	-1.55375	2.39231e-12	-2.26449	3.42511e-25	-2.30208	4.99482e-26
SL1344_RS05345	pipB	1132772	1133647	-	876	-1.44907	0.0840835	-2.69146	0.000834912	-2.92037	0.000274004
SL1344_RS05350	SL1344_RS05350	1133865	1134185	+	321	1.39282	4.00346e-05	2.02596	3.50147e-10	2.13604	3.452e-11
SL1344_RS05355	sigE	1134195	1134536	-	342	-0.385659	0.164751	0.545394	0.0350029	0.552107	0.0327187
SL1344_RS05360	sopB	1134553	1136238	-	1686	-1.08595	0.0638341	-0.266862	0.659407	-0.192001	0.754491
SL1344_RS05365	SL1344_RS05365	1136570	1136740	+	171	0.749132	0.0433436	1.22701	0.000438551	1.35035	0.000103444
SL1344_RS05370	SL1344_RS05370	1136741	1136851	-	111	-0.716621	0.339258	-0.345057	0.642448	0.0320229	0.970087
SL1344_RS05375	SL1344_RS05375	1136960	1138429	-	1470	-0.880827	0.0432114	-0.778706	0.0693615	-0.859587	0.0440087
SL1344_RS05380	SL1344_RS05380	1138602	1139966	-	1365	0.600782	8.85699e-06	0.99814	1.63263e-14	0.923017	1.3907e-12
SL1344_RS05385	hprR	1139959	1140639	-	681	-0.558587	0.000130345	-0.406109	0.00420902	-0.437829	0.00200013
SL1344_RS05390	hiuH	1140775	1141185	+	411	-0.637043	0.00015824	-0.691513	2.26788e-05	-0.752529	4.05242e-06
SL1344_RS05395	SL1344_RS05395	1141518	1142030	-	513	-0.0454071	0.811791	0.323379	0.0551378	0.252831	0.137771
SL1344_RS05400	hpaB	1142048	1143610	-	1563	1.41459	4.71097e-18	1.88985	1.48596e-32	1.82819	1.47988e-30
SL1344_RS05405	hpaR	1143828	1144268	-	441	0.548532	0.000104575	0.747646	3.30369e-08	0.753626	2.65571e-08
SL1344_RS05410	SL1344_RS05410	1144543	1145832	+	1290	0.815367	0.0365662	1.19465	0.00153669	1.08683	0.00398957
SL1344_RS05415	hpaE	1145829	1147295	+	1467	0.2974	0.388371	0.627992	0.0533767	0.570649	0.0799308
SL1344_RS05420	hpaD	1147297	1148148	+	852	0.665479	0.06074	0.977713	0.00432719	0.937581	0.00619818
SL1344_RS05425	SL1344_RS05425	1148158	1148538	+	381	0.928547	0.160736	1.36325	0.0321088	1.44205	0.0229195
SL1344_RS05430	hpaH	1148681	1149484	+	804	1.05874	0.00751125	1.54219	5.7528e-05	1.5421	5.59576e-05
SL1344_RS05435	hpaI	1149495	1150286	+	792	1.28239	4.71882e-06	1.78412	5.83125e-11	1.80887	3.00029e-11
SL1344_RS05440	hpaX	1150358	1151734	+	1377	0.687029	0.00709294	1.14016	3.52392e-06	1.14245	3.29289e-06
SL1344_RS05445	hpaA	1151744	1152640	+	897	0.777446	6.10223e-05	1.19848	1.34009e-10	1.11364	2.54344e-09
SL1344_RS05450	SL1344_RS05450	1152654	1153592	+	939	0.421271	0.0131016	0.903702	2.19676e-08	1.00796	3.94938e-10
SL1344_RS05455	iraM	1154000	1154362	-	363	1.69842	1.17336e-08	2.07479	8.73547e-13	2.14898	1.22674e-13
SL1344_RS05460	cbpM	1155016	1155321	-	306	0.0600984	0.762415	0.315311	0.0785228	0.236974	0.191376
SL1344_RS05465	cbpA	1155321	1156241	-	921	-0.335531	0.0275344	-0.500951	0.00064338	-0.458147	0.00181078
SL1344_RS05470	SL1344_RS05470	1156476	1156838	+	363	-0.0841527	0.810969	-0.620655	0.0501877	-0.698042	0.0268168
SL1344_RS05475	SL1344_RS05475	1156887	1158773	+	1887	1.02355	6.62029e-05	0.733841	0.00383593	0.769046	0.00237434
SL1344_RS05480	SL1344_RS05480	1158770	1159393	+	624	1.88298	2.41341e-20	1.69819	2.46959e-17	1.78814	4.21622e-19
SL1344_RS05485	SL1344_RS05485	1159383	1159889	+	507	1.19303	2.17557e-06	1.39415	1.51129e-08	1.47144	2.18253e-09
SL1344_RS05490	agp	1160022	1161263	+	1242	-0.591873	0.13399	-0.666937	0.0824356	-0.684609	0.0741112
SL1344_RS05495	SL1344_RS05495	1161297	1161524	-	228	-0.98785	0.0085779	-0.782693	0.03401	-0.773601	0.0360523
SL1344_RS05500	wrbA	1161545	1162141	-	597	-1.01116	0.092904	-0.784972	0.186712	-0.80304	0.17589
SL1344_RS05505	SL1344_RS05505	1162526	1162693	+	168	-2.21389	3.23155e-05	-2.36987	5.7296e-06	-2.17004	3.27336e-05
SL1344_RS05510	rutR	1162830	1163468	+	639	-0.506547	0.000151689	-0.66878	2.21541e-07	-0.636153	8.64864e-07
SL1344_RS05515	SL1344_RS05515	1163465	1163860	-	396	-0.759481	0.000128882	-1.04409	5.68631e-08	-0.896607	3.20692e-06
SL1344_RS05520	putA	1163919	1167881	-	3963	0.566809	0.00211284	0.818528	4.8502e-06	0.790156	1.01116e-05
SL1344_RS05525	putP	1168303	1169811	+	1509	-0.623139	3.45671e-06	-0.396559	0.00267757	-0.468147	0.000373256
SL1344_RS05535	phoH	1170704	1171492	+	789	-0.985545	0.000433802	-0.858713	0.00179283	-0.828117	0.00258153
SL1344_RS05540	SL1344_RS05540	1171598	1172479	-	882	-0.507866	0.000601502	-0.635353	1.00054e-05	-0.674485	2.6738e-06
SL1344_RS05545	SL1344_RS05545	1172764	1174260	-	1497	0.69847	0.00297525	1.11895	8.9857e-07	1.27093	2.17377e-08
SL1344_RS05550	SL1344_RS05550	1174597	1175277	-	681	0.438061	0.0920944	0.844212	0.000637934	0.92226	0.000180663
SL1344_RS05555	SL1344_RS05555	1175783	1176943	+	1161	0.517209	0.527912	1.00358	0.196378	1.23121	0.109216
SL1344_RS05560	SL1344_RS05560	1176989	1177681	+	693	1.05444	0.142987	1.7003	0.0136791	2.02251	0.00313922
SL1344_RS05565	SL1344_RS05565	1177964	1179244	+	1281	1.02556	1.19394e-06	1.60278	4.59363e-15	1.77607	3.22638e-18
SL1344_RS05570	SL1344_RS05570	1179255	1180361	+	1107	-0.195119	0.446312	0.227825	0.356268	0.185472	0.45791
SL1344_RS05580	SL1344_RS05580	1180881	1180968	-	88	-1.27671	0.000624498	-1.59878	1.06813e-05	-1.41331	9.89244e-05
SL1344_RS05590	ghrA	1181205	1182143	+	939	-0.979006	3.59553e-08	-1.21253	3.42927e-12	-1.31173	4.86111e-14
SL1344_RS05595	SL1344_RS05595	1182228	1182965	+	738	-0.73094	9.02936e-08	-1.00242	6.48978e-14	-1.019	2.50106e-14
SL1344_RS05600	SL1344_RS05600	1182989	1183543	+	555	-0.435362	0.00522616	-0.637083	2.40921e-05	-0.664957	1.01805e-05
SL1344_RS05605	SL1344_RS05605	1183644	1184126	+	483	-1.05916	0.00442666	-0.940457	0.0100534	-0.628779	0.0890157
SL1344_RS05610	csgG	1184165	1184998	-	834	-0.138055	0.591454	0.108102	0.667432	0.19599	0.427459
SL1344_RS05615	csgF	1185025	1185441	-	417	1.53228	9.63449e-09	2.22658	7.77368e-18	2.32487	2.33251e-19
SL1344_RS05620	csgE	1185468	1185863	-	396	2.13883	1.89741e-11	2.91215	4.99325e-21	2.93332	2.52226e-21
SL1344_RS05625	csgD	1185868	1186518	-	651	1.43713	5.87633e-08	2.18235	1.80168e-17	2.36683	2.32978e-20
SL1344_RS05630	csgB	1187273	1187728	+	456	1.23501	0.000368336	2.11232	2.3682e-10	1.98579	2.65092e-09
SL1344_RS05635	csgA	1187770	1188225	+	456	0.0243237	0.93352	0.152235	0.573224	0.107431	0.695486
SL1344_RS05640	csgC	1188287	1188613	+	327	0.465698	0.0491435	1.03847	2.90842e-06	1.12681	3.64666e-07
SL1344_RS05645	SL1344_RS05645	1188744	1189064	+	321	0.714096	0.00858237	1.04278	6.27389e-05	1.0736	3.67569e-05
SL1344_RS05650	ymdB	1189154	1189693	+	540	-0.500586	0.00104215	-0.550092	0.000185013	-0.574353	9.54513e-05
SL1344_RS05655	SL1344_RS05655	1189629	1191116	+	1488	-0.0559972	0.727954	-0.176215	0.237264	-0.221514	0.133543
SL1344_RS05660	mdoC	1191133	1192287	-	1155	0.933363	3.06865e-11	1.15248	4.56862e-17	1.21416	8.1148e-19
SL1344_RS05665	mdoG	1192559	1194094	+	1536	-0.0913543	0.747163	0.169816	0.525169	0.328927	0.20689
SL1344_RS05670	mdoH	1194087	1196630	+	2544	0.420174	0.0471463	0.52636	0.0104906	0.557628	0.0065166
SL1344_RS05675	SL1344_RS05675	1196704	1196931	+	228	0.274026	0.209238	0.522166	0.010208	0.1787	0.403595
SL1344_RS05680	SL1344_RS05680	1196932	1197306	-	375	0.0800634	0.775079	-0.0801784	0.765215	-0.125905	0.634801
SL1344_RS05685	mdtG	1197388	1198602	-	1215	0.0639022	0.725432	0.20251	0.223232	0.097483	0.570719
SL1344_RS05690	SL1344_RS05690	1198757	1199677	-	921	-1.15881	6.68885e-10	-1.36785	1.19068e-13	-1.57533	1.24279e-17
SL1344_RS05695	SL1344_RS05695	1199897	1200949	+	1053	-1.14924	1.09902e-13	-1.22775	5.75717e-16	-1.21274	1.27437e-15
SL1344_RS05700	SL1344_RS05700	1201001	1201576	-	576	-0.237882	0.145133	-0.243002	0.120802	-0.214408	0.173564
SL1344_RS05705	SL1344_RS05705	1201573	1202145	-	573	0.596372	0.0042907	0.818097	4.37692e-05	0.892716	7.79557e-06
SL1344_RS05710	SL1344_RS05710	1202408	1202521	-	114	1.39589	0.0017525	1.87975	9.30187e-06	2.01446	1.91623e-06
SL1344_RS05715	solA	1202562	1203680	-	1119	0.358441	0.00196829	0.661898	2.34559e-09	0.618159	2.564e-08
SL1344_RS05720	bssS	1203793	1204047	-	255	0.176389	0.626743	0.281411	0.418416	0.418669	0.220871
SL1344_RS05725	dinI	1204337	1204582	-	246	2.26763	6.94173e-19	2.03028	8.71116e-16	1.90481	4.42878e-14
SL1344_RS05730	pyrC	1204656	1205702	-	1047	-0.416592	0.0015546	-0.72606	1.27026e-08	-0.926482	3.30058e-13
SL1344_RS05735	SL1344_RS05735	1205807	1206367	-	561	-0.370091	0.0278257	-0.00738277	0.970035	-0.0257182	0.889141
SL1344_RS05740	grxB	1206492	1207139	-	648	-0.629082	0.0034511	-0.555395	0.00841279	-0.532288	0.0115555
SL1344_RS05745	mdtH	1207203	1208411	-	1209	0.122391	0.4733	0.204959	0.203964	0.213638	0.184577
SL1344_RS05750	rimJ	1208648	1209232	+	585	-0.960234	1.40797e-06	-1.14886	3.36414e-09	-1.14043	4.41645e-09
SL1344_RS05755	SL1344_RS05755	1209268	1209915	+	648	-1.02445	1.80922e-07	-1.16581	1.31777e-09	-1.32191	5.90921e-12
SL1344_RS05760	SL1344_RS05760	1209917	1210840	+	924	-0.454439	0.0178583	-0.540506	0.00358961	-0.583791	0.00162151
SL1344_RS05765	murJ	1211144	1212679	+	1536	-0.633733	0.000184806	-0.819484	6.94185e-07	-0.913768	2.97386e-08
SL1344_RS05770	flgN	1212761	1213183	-	423	-2.13062	0.000354158	-2.28468	9.12681e-05	-2.16892	0.000200451
SL1344_RS05775	flgM	1213188	1213481	-	294	-2.64155	2.03785e-05	-2.68551	1.00506e-05	-2.69412	9.21506e-06
SL1344_RS05780	flgA	1213573	1214232	-	660	0.165737	0.455051	0.422241	0.040411	0.423294	0.0397621
SL1344_RS05785	flgB	1214389	1214805	+	417	0.83843	0.004667	1.20915	2.06065e-05	0.967608	0.000709624
SL1344_RS05790	flgC	1214809	1215213	+	405	0.752442	0.00197129	1.15691	5.56514e-07	0.958397	3.8241e-05
SL1344_RS05795	flgD	1215225	1215923	+	699	1.10558	1.05537e-06	1.42399	9.2051e-11	1.23964	1.89363e-08
SL1344_RS05800	flgE	1215950	1217161	+	1212	0.946125	4.25107e-05	1.19215	1.16144e-07	1.23969	3.44723e-08
SL1344_RS05805	SL1344_RS05805	1217182	1217937	+	756	0.120972	0.665431	0.495814	0.0530164	0.482279	0.0600815
SL1344_RS05810	flgG	1217951	1218733	+	783	1.14747	1.94931e-05	1.54167	3.45419e-09	1.53637	3.85725e-09
SL1344_RS05815	flgH	1218788	1219486	+	699	1.54575	6.30323e-14	1.86477	1.36315e-20	1.583	3.80547e-15
SL1344_RS05820	SL1344_RS05820	1219498	1220595	+	1098	1.58596	7.90999e-09	1.92142	9.36389e-13	1.8858	2.39568e-12
SL1344_RS05825	flgJ	1220595	1221545	+	951	1.86334	2.73802e-22	2.12827	1.06251e-29	2.14895	2.78984e-30
SL1344_RS05830	flgK	1221610	1223271	+	1662	-1.3938	0.031399	-1.24406	0.0507422	-1.16442	0.0679221
SL1344_RS05835	flgL	1223286	1224239	+	954	-0.851256	0.200507	-0.431295	0.517124	-0.387345	0.563675
SL1344_RS05840	rne	1224496	1227699	-	3204	-0.884812	1.25752e-06	-1.61414	1.58593e-19	-1.59447	4.03734e-19
SL1344_RS05850	rluC	1228273	1229232	+	960	-1.31104	3.16906e-14	-1.64115	4.46039e-22	-1.61702	1.71852e-21
SL1344_RS05855	SL1344_RS05855	1229388	1230131	+	744	-0.429783	0.000599124	-0.376093	0.00194805	-0.40391	0.000869108
SL1344_RS05860	SL1344_RS05860	1230337	1230561	+	225	0.0110009	0.965605	-0.0513983	0.828088	-0.368468	0.0975215
SL1344_RS05865	maf	1230633	1231217	-	585	-0.282235	0.0246137	-0.496511	3.71969e-05	-0.576872	1.59959e-06
SL1344_RS05870	yceD	1231415	1231936	+	522	-1.76448	5.36263e-09	-2.75558	1.61031e-20	-3.00158	4.1922e-24
SL1344_RS05875	rpmF	1231988	1232161	+	174	-1.84332	5.71772e-17	-3.13387	2.81249e-47	-3.11122	1.01544e-46
SL1344_RS05880	plsX	1232295	1233374	+	1080	-0.912858	5.10732e-05	-1.75095	1.45366e-15	-1.79094	2.98885e-16
SL1344_RS05885	fabH	1233454	1234407	+	954	-0.684999	0.0017262	-1.58622	6.17402e-14	-1.63636	9.09812e-15
SL1344_RS05890	fabD	1234423	1235352	+	930	-0.74825	0.000292941	-1.61842	6.85334e-16	-1.69854	2.15913e-17
SL1344_RS05895	fabG	1235365	1236099	+	735	-0.922806	3.58281e-05	-1.70095	5.41738e-15	-1.83053	3.57158e-17
SL1344_RS05900	acpP	1236255	1236491	+	237	-1.19124	5.16276e-06	-1.70126	3.03401e-11	-1.80571	1.60465e-12
SL1344_RS05905	fabF	1236577	1237818	+	1242	-1.04054	0.000438987	-1.52468	1.23149e-07	-1.59445	3.05687e-08
SL1344_RS05910	pabC	1237942	1238751	+	810	-0.153885	0.532062	-0.558585	0.0144774	-0.593989	0.00908333
SL1344_RS05915	yceG	1238754	1239776	+	1023	-0.187673	0.29136	-0.408374	0.01502	-0.429745	0.0102896
SL1344_RS05920	SL1344_RS05920	1239766	1240407	+	642	-0.45657	0.00643575	-0.642384	7.54808e-05	-0.757998	2.79932e-06
SL1344_RS05925	holB	1240404	1241408	+	1005	-0.150592	0.238054	-0.447727	0.000185571	-0.396584	0.000945074
SL1344_RS05930	SL1344_RS05930	1241419	1242216	+	798	0.325433	0.0493467	0.367803	0.0222635	0.320687	0.047218
SL1344_RS05935	ptsG	1242511	1243944	+	1434	-0.809462	3.04124e-05	-1.17769	5.24327e-10	-1.14874	1.3351e-09
SL1344_RS05940	fhuE	1244029	1246203	-	2175	-0.502105	0.192146	-0.23331	0.545885	-0.381129	0.315531
SL1344_RS05945	hinT	1246545	1246904	+	360	-1.10446	1.78203e-11	-1.4672	7.83694e-20	-1.56462	2.8581e-22
SL1344_RS05950	SL1344_RS05950	1246907	1247281	+	375	-1.40917	7.27344e-12	-1.7698	1.96475e-18	-2.00407	3.80766e-23
SL1344_RS05955	lpoB	1247295	1247933	+	639	-1.1384	1.14996e-10	-1.52056	1.82613e-18	-1.57731	9.35093e-20
SL1344_RS05960	thiK	1247914	1248738	+	825	-0.741625	7.8924e-05	-0.966151	1.21593e-07	-1.02959	1.73588e-08
SL1344_RS05965	nagZ	1248749	1249774	+	1026	-0.890391	3.04631e-08	-0.991851	2.74441e-10	-1.1274	7.31378e-13
SL1344_RS05970	SL1344_RS05970	1249799	1250341	+	543	-0.941297	3.35052e-06	-1.07626	5.55555e-08	-1.27568	1.16164e-10
SL1344_RS05975	ndh	1250596	1251900	+	1305	-1.5822	2.42029e-09	-1.77463	1.06726e-11	-1.93018	1.29171e-13
SL1344_RS05980	SL1344_RS05980	1252079	1252618	+	540	0.497509	0.043501	0.268212	0.278188	-0.0691531	0.792092
SL1344_RS05985	comR	1252693	1253328	-	636	0.739745	0.0139756	0.693255	0.018907	0.876155	0.00275547
SL1344_RS05990	SL1344_RS05990	1253570	1253827	+	258	0.415074	0.313292	-0.0529607	0.902316	-0.0837218	0.846451
SL1344_RS05995	SL1344_RS05995	1253924	1254889	-	966	0.987853	0.00142244	0.604827	0.0497227	0.721373	0.0183496
SL1344_RS06000	mfd	1255037	1258483	-	3447	0.297582	0.0414439	0.127341	0.388102	0.0860452	0.567228
SL1344_RS06005	lolC	1258821	1260020	+	1200	-0.623576	1.85476e-05	-0.796769	2.09734e-08	-0.924183	7.46032e-11
SL1344_RS06010	lolD	1260013	1260714	+	702	-0.288897	0.0684859	-0.366543	0.0165818	-0.442208	0.00365295
SL1344_RS06015	lolE	1260714	1261958	+	1245	-0.00605581	0.966182	-0.152147	0.228222	-0.156757	0.213748
SL1344_RS06020	nagK	1261987	1262898	+	912	-0.43563	0.0147649	-0.563967	0.00110674	-0.647693	0.000170884
SL1344_RS06025	cobB	1262917	1263738	+	822	-0.562424	0.000450391	-0.881903	1.48062e-08	-0.89934	7.49111e-09
SL1344_RS06030	potD	1263820	1264866	-	1047	-0.565662	0.0125869	-0.919377	2.76906e-05	-0.992828	5.67887e-06
SL1344_RS06035	potC	1264891	1265670	-	780	-0.426352	0.0052566	-0.77956	1.30228e-07	-0.858306	5.85556e-09
SL1344_RS06040	sifA	1265986	1266996	-	1011	-0.849462	0.0396058	-1.17269	0.00340627	-1.24593	0.00179996
SL1344_RS06045	potB	1267325	1268188	-	864	0.282685	0.0495889	0.331108	0.01747	0.169663	0.235433
SL1344_RS06050	potA	1268172	1269308	-	1137	-0.54841	0.0120441	-1.02349	1.21366e-06	-1.21534	7.34669e-09
SL1344_RS06055	pepT	1269559	1270788	+	1230	-0.310599	0.0503905	0.13967	0.377548	0.0525246	0.749827
SL1344_RS06060	tnpA	1270999	1271457	+	459	-0.265549	0.217204	-0.516555	0.0112514	-0.517595	0.0110437
SL1344_RS06065	SL1344_RS06065	1271548	1272837	+	1290	0.332811	0.0432114	0.367497	0.0218533	0.31136	0.0533419
SL1344_RS06070	SL1344_RS06070	1272877	1273998	-	1122	-0.369486	0.0174138	-0.709474	2.09064e-06	-0.681895	5.09533e-06
SL1344_RS06075	phoQ	1274079	1275542	-	1464	-1.08796	0.00889747	-1.82477	5.90246e-06	-1.88645	2.71479e-06
SL1344_RS06080	phoP	1275542	1276213	-	672	-1.96633	0.000371854	-3.10493	7.74888e-09	-3.04905	1.39591e-08
SL1344_RS06085	purB	1276340	1277710	-	1371	-1.03012	0.0141639	-1.23808	0.00245284	-1.38063	0.00069492
SL1344_RS06090	hflD	1277714	1278355	-	642	-0.810535	2.43351e-06	-1.43501	1.4378e-17	-1.57195	8.67757e-21
SL1344_RS06095	mnmA	1278442	1279548	-	1107	-1.12581	7.37935e-09	-1.76899	2.04723e-20	-1.98344	2.6463e-25
SL1344_RS06100	SL1344_RS06100	1279602	1280063	-	462	0.0546308	0.706161	0.14089	0.287231	-0.105898	0.436048
SL1344_RS06105	SL1344_RS06105	1280075	1280404	-	330	-0.424171	0.00621915	-0.504481	0.000631136	-0.475953	0.00131098
SL1344_RS06110	rluE	1280401	1281066	-	666	-0.630884	9.02133e-05	-0.576648	0.000236142	-0.46428	0.00316265
SL1344_RS06115	icd	1281238	1282488	+	1251	-0.525414	0.0613947	-0.778326	0.00420902	-0.803446	0.0030528
SL1344_RS06120	sopF	1282936	1284060	+	1125	-0.110408	0.874494	0.270894	0.685069	0.300156	0.65156
SL1344_RS06130	SL1344_RS06130	1285042	1285830	-	789	2.11918	2.23764e-08	2.00379	8.05557e-08	2.08494	2.27208e-08
SL1344_RS06135	msgA	1286319	1286558	-	240	0.287902	0.297356	0.0636253	0.822728	-0.196361	0.47372
SL1344_RS06140	SL1344_RS06140	1286749	1287270	-	522	-0.879319	1.09162e-05	-1.4159	4.13978e-13	-1.60996	1.49505e-16
SL1344_RS06145	cspF	1287685	1287897	-	213	-1.5418	1.80837e-10	-2.3006	3.99972e-22	-2.6191	4.14353e-28
SL1344_RS06150	pagD	1288029	1288292	-	264	-0.55744	0.434992	-0.418661	0.550447	-0.529994	0.447458
SL1344_RS06165	pagC	1289104	1289661	+	558	-1.87421	0.0292121	-3.22238	0.000103338	-3.44792	3.09293e-05
SL1344_RS06175	SL1344_RS06175	1290067	1290143	+	77	-0.19091	0.39962	-0.0540043	0.810157	0.0245323	0.916682
SL1344_RS06180	SL1344_RS06180	1290898	1291242	-	345	-0.605962	0.090157	-0.900053	0.0090455	-0.985961	0.00408018
SL1344_RS06205	SL1344_RS06205	1292369	1292836	+	468	0.286061	0.339882	0.734208	0.00920295	0.814908	0.00367786
SL1344_RS06215	SL1344_RS06215	1293175	1294218	+	1044	0.199165	0.424818	0.224648	0.352459	0.243574	0.312158
SL1344_RS06220	SL1344_RS06220	1294301	1294831	-	531	0.162071	0.538021	-0.389938	0.116407	-0.00488871	0.987472
SL1344_RS06225	SL1344_RS06225	1294980	1295294	-	315	-0.170603	0.61154	-1.34851	1.01451e-05	-0.603059	0.053114
SL1344_RS06230	SL1344_RS06230	1295976	1297610	+	1635	0.443824	0.0315572	0.63988	0.00134556	0.654585	0.00101542
SL1344_RS06235	SL1344_RS06235	1297610	1298584	+	975	0.63142	0.00123594	0.726009	0.000137591	0.616192	0.00125075
SL1344_RS06240	SL1344_RS06240	1298574	1299386	+	813	0.360679	0.0835511	0.396596	0.04941	0.411025	0.0412949
SL1344_RS06245	SL1344_RS06245	1299380	1300177	+	798	1.01804	1.81088e-11	1.12362	2.38372e-14	1.07741	2.84896e-13
SL1344_RS06250	SL1344_RS06250	1300171	1300761	+	591	0.827361	1.8494e-05	0.957668	3.67985e-07	0.973168	2.32997e-07
SL1344_RS06255	SL1344_RS06255	1300843	1301976	-	1134	0.783406	3.07919e-08	0.87294	2.77919e-10	0.939633	1.00598e-11
SL1344_RS06260	SL1344_RS06260	1302170	1302496	+	327	0.217038	0.39549	0.880625	0.000156034	0.956019	3.82338e-05
SL1344_RS06265	SL1344_RS06265	1302505	1302581	+	77	2.66934	0.0049855	3.57484	8.71945e-05	3.6466	6.06734e-05
SL1344_RS06270	zinT	1302693	1303340	+	648	1.28238	1.96228e-15	1.89458	9.24037e-34	2.03383	9.03021e-39
SL1344_RS06275	aadA	1303449	1304237	+	789	-0.102681	0.519452	0.267425	0.0681282	0.255921	0.0812667
SL1344_RS06280	SL1344_RS06280	1304382	1304975	+	594	1.75201	2.52286e-10	2.60551	1.75022e-22	2.84372	1.37402e-26
SL1344_RS06285	SL1344_RS06285	1305044	1305892	+	849	-0.277018	0.102259	0.114213	0.501883	0.129862	0.444331
SL1344_RS06290	SL1344_RS06290	1306147	1306395	-	249	0.313382	0.427225	1.46495	4.95378e-05	1.68586	2.72779e-06
SL1344_RS06295	SL1344_RS06295	1306474	1306623	-	150	2.10997	7.23329e-05	3.46928	8.97918e-12	3.83999	3.57638e-14
SL1344_RS06300	SL1344_RS06300	1306706	1307251	+	546	-0.799253	0.265676	-1.42878	0.0371073	-1.2995	0.0586206
SL1344_RS06305	leuE	1307448	1308086	+	639	-0.791758	7.43248e-05	-1.0662	4.52778e-08	-1.28189	4.44987e-11
SL1344_RS06310	SL1344_RS06310	1308259	1308620	+	362	-0.832407	0.312271	-1.10106	0.165154	-1.08289	0.172272
SL1344_RS06315	SL1344_RS06315	1308623	1308805	+	183	-0.953322	0.131986	-0.984761	0.110647	-1.02002	0.0970988
SL1344_RS06320	SL1344_RS06320	1309035	1309676	+	642	0.245199	0.557273	0.486612	0.219429	0.24835	0.543262
SL1344_RS06330	SL1344_RS06330	1309991	1310239	+	249	-0.633301	6.0851e-05	-0.785631	2.70826e-07	-0.804756	1.43038e-07
SL1344_RS06335	SL1344_RS06335	1310672	1310923	+	252	-1.28562	0.00132271	-1.75178	7.02157e-06	-1.66101	2.0222e-05
SL1344_RS06340	SL1344_RS06340	1310992	1311303	+	312	-1.03912	9.40418e-07	-1.55086	7.46434e-14	-1.41275	9.3725e-12
SL1344_RS06345	SL1344_RS06345	1311289	1311636	-	348	-0.700143	2.35445e-08	-0.944031	1.24297e-14	-0.982185	1.05162e-15
SL1344_RS06350	SL1344_RS06350	1311755	1312939	-	1185	0.114725	0.618043	0.0563599	0.806125	0.0817027	0.718958
SL1344_RS06355	SL1344_RS06355	1313040	1313834	+	795	0.916913	0.00256367	0.712766	0.0175819	0.749603	0.012196
SL1344_RS06360	SL1344_RS06360	1313814	1314260	-	447	1.12294	2.79194e-10	0.916062	1.79507e-07	0.891104	3.87209e-07
SL1344_RS06365	SL1344_RS06365	1314466	1314573	+	108	1.21686	7.60324e-06	1.11683	2.62186e-05	1.08084	4.81247e-05
SL1344_RS06370	SL1344_RS06370	1314570	1315088	-	519	0.8649	1.07177e-07	0.538509	0.000859662	0.426977	0.00855594
SL1344_RS06375	SL1344_RS06375	1315138	1316631	-	1494	1.3573	3.69488e-11	1.28819	1.95437e-10	1.14681	1.49689e-08
SL1344_RS06380	SL1344_RS06380	1317272	1318558	-	1287	-0.690754	0.0242097	-1.14826	0.000105798	-1.22789	3.21717e-05
SL1344_RS06385	yeaG	1318681	1320615	-	1935	-1.40306	0.00174154	-1.31322	0.00282579	-1.39732	0.0014398
SL1344_RS06390	SL1344_RS06390	1321042	1321788	+	747	-1.8121	1.75483e-17	-2.1675	5.93865e-25	-2.31492	2.70179e-28
SL1344_RS06395	SL1344_RS06395	1322078	1323274	+	1197	-0.148737	0.440061	-0.0699094	0.714487	-0.162065	0.383817
SL1344_RS06400	SL1344_RS06400	1323371	1324228	+	858	0.138783	0.319603	0.162078	0.22445	0.127454	0.345415
SL1344_RS06405	SL1344_RS06405	1324327	1325211	-	885	-0.0297098	0.888386	-0.173661	0.375518	-0.117113	0.557535
SL1344_RS06410	gapA	1325546	1326541	-	996	-1.69222	6.47247e-06	-2.2226	1.51194e-09	-2.21292	1.71162e-09
SL1344_RS06415	msrB	1326883	1327296	+	414	-1.03769	4.31139e-07	-1.0932	5.56722e-08	-1.10075	4.473e-08
SL1344_RS06420	SL1344_RS06420	1327338	1327616	+	279	-0.979265	3.61003e-07	-1.09968	5.25375e-09	-1.20136	1.74894e-10
SL1344_RS06425	pncA	1327968	1328624	-	657	0.0986423	0.475333	0.108702	0.410445	0.011487	0.937073
SL1344_RS06430	ansA	1328651	1329667	-	1017	-0.188935	0.321429	-0.1121	0.550447	-0.132354	0.480363
SL1344_RS06435	sppA	1329763	1331619	-	1857	-0.555672	0.000185716	-0.606653	2.97023e-05	-0.688376	2.01378e-06
SL1344_RS06440	SL1344_RS06440	1331793	1332344	+	552	-1.2001	8.26103e-12	-1.26221	1.81127e-13	-1.37034	1.43079e-15
SL1344_RS06445	selD	1332462	1333505	+	1044	-1.00691	4.28919e-06	-1.15452	7.62821e-08	-1.25682	4.62479e-09
SL1344_RS06450	topB	1333510	1335459	+	1950	-0.202987	0.272572	-0.354184	0.0445988	-0.433163	0.0132659
SL1344_RS06455	gdhA	1335489	1336832	-	1344	-0.642089	1.3971e-06	-0.836876	1.25617e-10	-0.879602	1.31177e-11
SL1344_RS06460	SL1344_RS06460	1337071	1337346	+	276	-1.0924	0.00494629	-1.03294	0.00645974	-1.04012	0.00603332
SL1344_RS06465	SL1344_RS06465	1337306	1337722	-	417	-1.38085	9.41579e-08	-1.40992	2.66876e-08	-1.34836	1.03381e-07
SL1344_RS06470	xthA	1337795	1338601	-	807	-1.19432	9.93805e-10	-1.23457	1.26273e-10	-1.25531	5.97265e-11
SL1344_RS06475	SL1344_RS06475	1339047	1340273	+	1227	-0.471012	0.0680187	-0.201294	0.436636	-0.150634	0.567228
SL1344_RS06480	astA	1340264	1341298	+	1035	-0.175021	0.489098	-0.0278301	0.914272	0.0271141	0.917878
SL1344_RS06485	astD	1341295	1342773	+	1479	-0.106641	0.749802	0.338238	0.273489	0.323699	0.29584
SL1344_RS06490	astB	1342770	1344113	+	1344	0.442448	0.0491144	0.878448	4.30885e-05	0.878192	4.2425e-05
SL1344_RS06495	astE	1344106	1345074	+	969	1.56094	3.56243e-18	1.72975	9.46446e-23	1.72749	1.0351e-22
SL1344_RS06500	spy	1345410	1345895	+	486	0.797977	0.00069335	0.909761	7.45805e-05	0.994596	1.39367e-05
SL1344_RS06505	cho	1345970	1346851	-	882	1.59311	3.33052e-12	1.12584	6.96559e-07	1.04776	3.89765e-06
SL1344_RS06510	nadE	1346972	1347799	-	828	-0.882749	8.44351e-06	-0.902424	3.24542e-06	-0.87455	6.43284e-06
SL1344_RS06515	osmE	1348018	1348359	+	342	-1.20221	1.09706e-05	-1.25746	2.66633e-06	-1.48023	3.0569e-08
SL1344_RS06520	chbB	1348660	1348980	+	321	0.197459	0.530705	-0.431468	0.147352	-0.17937	0.561117
SL1344_RS06525	chbC	1349063	1350421	+	1359	0.484142	0.0064427	0.657155	0.000127146	0.629326	0.00024179
SL1344_RS06530	chbA	1350472	1350819	+	348	-0.233179	0.162797	0.075651	0.643577	0.160174	0.314647
SL1344_RS06535	chbR	1350830	1351672	+	843	1.0892	5.42399e-12	1.47581	8.9306e-22	1.51395	7.48048e-23
SL1344_RS06540	SL1344_RS06540	1351797	1353152	+	1356	0.656857	0.0582993	0.847633	0.011863	0.833948	0.0132009
SL1344_RS06545	chbG	1353165	1353923	+	759	0.505536	0.157985	0.706931	0.0406734	0.716924	0.0375739
SL1344_RS06550	katE	1353967	1356219	-	2253	0.727535	0.000590939	0.8031	0.000105551	0.78175	0.000157624
SL1344_RS06555	cedA	1356584	1356826	+	243	-0.0866178	0.738768	0.155519	0.522876	-0.183541	0.45258
SL1344_RS06560	tcyP	1356928	1358319	-	1392	0.294407	0.339474	0.0928242	0.766641	0.158876	0.605615
SL1344_RS06565	SL1344_RS06565	1358456	1359055	-	600	0.408731	0.0161202	0.452873	0.00594842	0.486851	0.00300552
SL1344_RS06570	hxpB	1359193	1359861	-	669	-1.26466	1.53413e-07	-1.32142	2.35641e-08	-1.38747	4.37557e-09
SL1344_RS06575	SL1344_RS06575	1360010	1360546	+	537	-0.105931	0.450071	0.10887	0.412379	0.13261	0.316363
SL1344_RS06580	SL1344_RS06580	1360589	1361449	-	861	-0.116769	0.526611	0.0106082	0.956592	-0.0385972	0.83834
SL1344_RS06585	ghoS	1361556	1361846	-	291	0.590717	0.00535708	0.985493	1.07e-06	0.855723	2.45728e-05
SL1344_RS06590	pfkB	1361943	1362875	-	933	-0.174001	0.403709	-0.0157224	0.943478	-0.129741	0.527348
SL1344_RS06595	SL1344_RS06595	1363164	1363922	+	759	0.0442749	0.845723	0.196895	0.350541	0.0878267	0.686478
SL1344_RS06600	SL1344_RS06600	1363971	1364930	-	960	-1.86567	0.0132926	-1.48137	0.046249	-1.38959	0.061932
SL1344_RS06605	SL1344_RS06605	1365073	1365387	+	315	-0.836838	0.999	0.101065	0.999	0.566796	0.999
SL1344_RS06610	SL1344_RS06610	1365384	1366238	+	855	-1.23723	0.000433943	-1.69012	8.24226e-07	-1.63158	1.91623e-06
SL1344_RS06615	SL1344_RS06615	1366411	1366617	+	207	0.524476	0.034095	0.376819	0.122751	0.908966	0.000119179
SL1344_RS06620	SL1344_RS06620	1366940	1368163	-	1224	1.19761	8.19768e-05	1.51641	2.96104e-07	1.76162	2.28521e-09
SL1344_RS06625	thrS	1369055	1370983	+	1929	-0.132785	0.408837	-0.678233	4.90818e-06	-0.86818	4.22192e-09
SL1344_RS06630	infC	1370987	1371529	+	543	-1.18447	4.02692e-06	-1.48127	4.18351e-09	-1.60433	1.80425e-10
SL1344_RS06635	rpmI	1371625	1371822	+	198	-1.12214	2.11431e-05	-1.39679	6.436e-08	-1.68425	6.17504e-11
SL1344_RS06640	rplT	1371873	1372229	+	357	-0.823673	0.00170659	-1.34867	1.21962e-07	-1.44153	1.47775e-08
SL1344_RS06645	pheS	1372531	1373514	+	984	-1.13252	3.16764e-05	-1.60108	1.72217e-09	-1.7953	1.3364e-11
SL1344_RS06650	pheT	1373530	1375917	+	2388	-0.767133	0.00145474	-1.18826	3.90128e-07	-1.39242	2.47167e-09
SL1344_RS06655	ihfA	1375922	1376221	+	300	-1.38555	8.32887e-09	-1.64163	3.85596e-12	-2.02213	1.02461e-17
SL1344_RS06660	btuC	1376424	1377404	+	981	-0.452979	0.0272945	-0.578235	0.00361835	-0.694421	0.000446473
SL1344_RS06665	SL1344_RS06665	1377496	1378047	+	552	-0.0229697	0.93611	0.172569	0.510374	0.0762539	0.77905
SL1344_RS06670	btuD	1378047	1378796	+	750	0.247931	0.161516	0.581836	0.000456734	0.518547	0.00183531
SL1344_RS06675	SL1344_RS06675	1378873	1379337	+	465	-0.727214	2.20842e-07	-0.684913	5.66279e-07	-0.674927	8.31242e-07
SL1344_RS06680	ydiV	1379651	1380364	+	714	-0.332795	0.296123	-0.188571	0.55144	-0.163019	0.608894
SL1344_RS06685	SL1344_RS06685	1380426	1381868	+	1443	-0.737075	0.00761635	-0.812646	0.00259322	-0.914515	0.000661306
SL1344_RS06690	hemP	1381903	1382094	-	192	-0.880586	0.0134876	-0.795285	0.0228617	-0.894342	0.010082
SL1344_RS06695	aroH	1382251	1383297	-	1047	0.00655707	0.969005	0.0678356	0.664183	0.124063	0.417709
SL1344_RS06700	ppsR	1383453	1384286	-	834	0.101226	0.560672	0.562814	0.000348854	0.607097	0.000109736
SL1344_RS06705	ppsA	1384623	1387001	+	2379	-0.831309	0.0425051	-0.562626	0.167364	-0.667878	0.0981717
SL1344_RS06710	fadK	1387043	1388683	-	1641	0.329292	0.00751041	0.49695	2.63356e-05	0.457882	0.000109877
SL1344_RS06715	SL1344_RS06715	1388773	1389066	-	294	1.01363	0.00157396	1.49059	8.42586e-07	1.5844	1.58889e-07
SL1344_RS06720	SL1344_RS06720	1389063	1390349	-	1287	0.325102	0.215325	0.516818	0.0388597	0.53565	0.0318614
SL1344_RS06725	SL1344_RS06725	1390406	1391341	-	936	-1.27472	0.00118893	-1.76393	4.13124e-06	-1.80791	2.28783e-06
SL1344_RS06730	SL1344_RS06730	1391363	1392127	-	765	0.0647311	0.704599	0.415243	0.00639363	0.48684	0.00130748
SL1344_RS06735	SL1344_RS06735	1392590	1393480	+	891	2.16741	9.03176e-19	2.89654	1.10149e-33	2.98602	8.95328e-36
SL1344_RS06740	SL1344_RS06740	1393556	1394707	-	1152	1.25192	1.25803e-08	1.63537	2.72745e-14	1.62338	4.07609e-14
SL1344_RS06745	SL1344_RS06745	1394721	1396316	-	1596	1.97834	1.09421e-32	2.44809	2.95339e-51	2.51524	4.61593e-54
SL1344_RS06750	aroD	1396470	1397228	-	759	-0.0389917	0.819041	0.394721	0.00826014	0.30478	0.0434581
SL1344_RS06755	ydiB	1397273	1398139	-	867	0.391239	0.0260683	0.729388	1.30151e-05	0.834083	5.65355e-07
SL1344_RS06760	SL1344_RS06760	1398221	1399440	-	1220	2.40737	1.23508e-23	3.29707	4.14189e-45	3.36903	5.04731e-47
SL1344_RS06765	SL1344_RS06765	1399804	1401015	-	1212	1.47945	1.9568e-12	2.20095	2.23928e-27	2.31256	3.975e-30
SL1344_RS06770	SL1344_RS06770	1401156	1401515	-	360	1.02525	1.31638e-05	1.40033	5.07708e-10	1.38557	8.09446e-10
SL1344_RS06775	ydiK	1401973	1403091	-	1119	-0.616419	0.00626398	-0.620543	0.00487866	-0.648812	0.00316561
SL1344_RS06780	SL1344_RS06780	1403356	1406412	+	3057	-0.603274	0.00450115	-0.50885	0.0147886	-0.665238	0.00130945
SL1344_RS06785	menI	1406409	1406819	+	411	-0.568353	0.00390452	-0.222589	0.248681	-0.419398	0.0270394
SL1344_RS06790	SL1344_RS06790	1406918	1407106	+	189	-0.679454	0.00118216	-0.728616	0.000359623	-0.88577	1.347e-05
SL1344_RS06795	SL1344_RS06795	1407394	1408740	-	1347	0.548261	0.00380789	0.789855	1.65191e-05	0.802161	1.1865e-05
SL1344_RS06800	sufA	1409167	1409535	+	369	-2.11724	0.000645749	-2.57868	2.11842e-05	-2.98322	8.02649e-07
SL1344_RS06805	sufB	1409544	1411031	+	1488	-1.64994	0.000624834	-2.27363	1.35016e-06	-2.39802	3.28259e-07
SL1344_RS06810	sufC	1411048	1411794	+	747	-1.19288	0.00409533	-1.53812	0.000144287	-1.75847	1.2919e-05
SL1344_RS06815	sufD	1411769	1413040	+	1272	-1.06023	0.0142753	-1.49138	0.000380625	-1.54624	0.000221671
SL1344_RS06820	sufS	1413037	1414257	+	1221	-0.85244	0.0358788	-1.1376	0.00393014	-1.22685	0.00179903
SL1344_RS06825	sufE	1414270	1414686	+	417	-0.201183	0.554936	-0.35459	0.274378	-0.512244	0.108679
SL1344_RS06830	SL1344_RS06830	1414841	1415842	+	1002	-0.15363	0.489098	-0.221305	0.29877	-0.277663	0.188205
SL1344_RS06835	SL1344_RS06835	1415909	1416148	-	240	-0.432042	0.271882	0.0723517	0.859242	0.123935	0.756407
SL1344_RS06840	lpp	1416231	1416467	-	237	-2.64099	9.01262e-09	-2.3652	1.83153e-07	-2.74957	1.20469e-09
SL1344_RS06845	pykF	1416778	1418190	-	1413	-1.14697	4.72717e-08	-1.37116	3.0425e-11	-1.44688	2.1899e-12
SL1344_RS06850	SL1344_RS06850	1418592	1419935	-	1344	0.0122861	0.944327	0.157448	0.326232	0.23226	0.140081
SL1344_RS06855	SL1344_RS06855	1419957	1420850	-	894	0.2133	0.152214	0.60945	1.2133e-05	0.694707	5.64186e-07
SL1344_RS06860	SL1344_RS06860	1420909	1421646	-	738	2.17345	1.05256e-10	2.70738	2.1941e-16	2.83616	7.02453e-18
SL1344_RS06865	SL1344_RS06865	1421658	1422884	-	1227	2.42067	3.11864e-30	3.29151	1.12027e-56	3.48948	1.11174e-63
SL1344_RS06870	ttrA	1423207	1426269	-	3063	1.26138	3.14773e-11	1.473	3.06133e-15	1.4623	4.59182e-15
SL1344_RS06875	ttrC	1426262	1427284	-	1023	1.34816	2.5762e-08	1.70936	3.52336e-13	1.72573	2.06252e-13
SL1344_RS06880	ttrB	1427285	1428037	-	753	2.11452	1.2321e-13	2.66541	8.3681e-22	2.6455	1.69294e-21
SL1344_RS06885	ttrS	1428201	1429979	+	1779	-0.447418	0.0595868	-0.249024	0.29436	-0.226803	0.341655
SL1344_RS06890	ttrR	1429954	1430574	+	621	-0.105277	0.626407	0.00604418	0.979206	0.104267	0.615001
SL1344_RS06895	fumD	1430672	1430884	+	213	-1.05759	4.45323e-08	-0.895471	1.32244e-06	-1.13613	1.117e-09
SL1344_RS06900	SL1344_RS06900	1430980	1431939	-	960	-0.675774	3.08655e-07	-0.903799	2.67428e-12	-0.927272	7.03905e-13
SL1344_RS06905	SL1344_RS06905	1432112	1432840	-	729	-0.155586	0.518282	-0.178281	0.44248	-0.194188	0.403595
SL1344_RS06910	SL1344_RS06910	1433019	1433657	-	639	-0.859291	0.174639	-0.752671	0.22524	-0.662821	0.288558
SL1344_RS06915	SL1344_RS06915	1433688	1436450	-	2763	-0.366206	0.151269	-0.189605	0.45724	-0.0301511	0.913076
SL1344_RS06920	spiC	1436851	1437252	+	402	-0.676359	0.141752	-1.24727	0.00464631	-1.50798	0.000574649
SL1344_RS06925	spiA	1437254	1438747	+	1494	-0.189377	0.747986	-0.824404	0.12687	-0.993025	0.0638066
SL1344_RS06930	ssaD	1438728	1439939	+	1212	-0.400644	0.567888	-0.900726	0.17459	-1.14299	0.0814633
SL1344_RS06935	ssaE	1439947	1440189	+	243	-0.83877	0.213436	-1.6361	0.010695	-1.76866	0.00562756
SL1344_RS06940	sseA	1440453	1440779	+	327	-1.35428	0.0676073	-2.58892	0.00028234	-3.08224	1.40704e-05
SL1344_RS06945	sseB	1440786	1441376	+	591	-1.23378	0.12454	-2.53574	0.000954222	-2.86774	0.000174505
SL1344_RS06950	sscA	1441373	1441846	+	474	-1.39055	0.111165	-2.75003	0.000992829	-3.0844	0.0002079
SL1344_RS06955	sseC	1441849	1443303	+	1455	-0.990985	0.139095	-2.16962	0.000682344	-2.57054	5.22577e-05
SL1344_RS06960	sseD	1443319	1443906	+	588	-1.16666	0.166264	-2.15315	0.00750039	-2.46625	0.00206909
SL1344_RS06965	sseE	1443909	1444325	+	417	-1.00093	0.233726	-2.06382	0.00971382	-2.24936	0.00465505
SL1344_RS06970	sscB	1444377	1444811	+	435	-0.837954	0.243223	-1.45581	0.0339675	-1.8416	0.00677579
SL1344_RS06975	sseF	1444827	1445609	+	783	-0.120068	0.848325	-0.842635	0.1416	-1.00114	0.0782964
SL1344_RS06980	sseG	1445606	1446295	+	690	0.362095	0.4003	-0.0295898	0.948406	-0.148654	0.731192
SL1344_RS06985	ssaG	1446389	1446604	+	216	-0.508399	0.479424	-0.948819	0.165154	-1.26573	0.0611333
SL1344_RS06990	SL1344_RS06990	1446582	1446872	+	291	-0.787004	0.409283	-1.70213	0.059005	-2.06573	0.0208651
SL1344_RS06995	ssaI	1446884	1447132	+	249	-0.721742	0.429579	-1.76883	0.0394653	-2.05033	0.0162313
SL1344_RS07000	ssaJ	1447129	1447878	+	750	-0.589053	0.489729	-1.51135	0.0590248	-1.96192	0.0132404
SL1344_RS07005	SL1344_RS07005	1447896	1448444	+	549	-0.307027	0.711912	-1.18413	0.123081	-1.62922	0.0315823
SL1344_RS07010	ssaK	1448441	1449115	+	675	0.130215	0.879933	-0.792704	0.320304	-1.12182	0.152452
SL1344_RS07015	ssaL	1449081	1450097	+	1017	-0.423234	0.587372	-1.40701	0.0522914	-1.75802	0.0143781
SL1344_RS07020	ssaM	1450155	1450523	+	369	-0.498022	0.532887	-1.39848	0.0615552	-1.81852	0.0139897
SL1344_RS07025	ssaV	1450508	1452553	+	2046	-0.124994	0.838346	-0.590194	0.295313	-0.971556	0.0783829
SL1344_RS07030	ssaN	1452543	1453844	+	1302	-0.920059	0.239727	-1.25645	0.0957161	-1.64056	0.0278769
SL1344_RS07035	ssaO	1453847	1454224	+	378	-1.05264	0.15064	-1.29212	0.0687801	-1.48563	0.0353208
SL1344_RS07040	ssaP	1454205	1454579	+	375	-0.844723	0.241085	-1.01739	0.144853	-1.24445	0.0721011
SL1344_RS07045	ssaQ	1454560	1455528	+	969	-0.705491	0.0945106	-0.695693	0.0919312	-0.73958	0.0722526
SL1344_RS07050	ssaR	1455596	1456243	+	648	0.0363416	0.970814	0.00865045	0.993907	-0.545348	0.558254
SL1344_RS07055	ssas	1456240	1456506	+	267	0.641238	0.509633	0.513645	0.590527	-0.0156424	0.988695
SL1344_RS07060	ssaT	1456507	1457286	+	780	1.00152	0.266711	0.816501	0.357625	0.344331	0.706847
SL1344_RS07065	ssaU	1457283	1458341	+	1059	0.221241	0.616257	-0.0135321	0.97822	-0.362952	0.391012
SL1344_RS07070	SL1344_RS07070	1458499	1458575	-	77	-0.68285	0.0388962	-1.32586	3.11917e-05	-1.1037	0.000534176
SL1344_RS07075	SL1344_RS07075	1458586	1458662	-	77	0.0734666	0.859145	-0.333459	0.383321	-0.0068684	0.987944
SL1344_RS07080	mdtK	1458814	1460187	-	1374	-0.198261	0.500941	-0.47258	0.0883889	-0.639558	0.0196274
SL1344_RS07085	SL1344_RS07085	1460404	1461045	+	642	-1.62118	3.40269e-09	-2.09723	7.18869e-15	-2.33061	4.97383e-18
SL1344_RS07090	cfa	1461087	1462235	-	1149	-0.836204	8.63869e-05	-1.05891	3.59947e-07	-1.02151	9.04904e-07
SL1344_RS07095	SL1344_RS07095	1462525	1463730	-	1206	0.572745	0.0118209	0.339855	0.133654	0.401944	0.0739352
SL1344_RS07100	SL1344_RS07100	1463843	1464775	+	933	-0.0728951	0.621111	-0.101789	0.469507	-0.259436	0.0568832
SL1344_RS07105	purR	1464772	1465797	-	1026	-1.39913	1.1881e-09	-1.91714	2.35118e-17	-2.14139	2.49627e-21
SL1344_RS07110	sodB	1466265	1466846	-	582	-0.824915	3.35474e-05	-1.55218	1.15844e-15	-1.70009	1.62195e-18
SL1344_RS07115	SL1344_RS07115	1466973	1467794	-	822	-0.222221	0.243581	-0.638164	0.000373882	-0.668277	0.000189546
SL1344_RS07120	grxD	1468129	1468476	+	348	-1.61431	4.06088e-14	-2.21964	5.39147e-26	-2.29424	1.02931e-27
SL1344_RS07125	rnt	1468554	1469201	-	648	-1.20914	7.13465e-09	-1.64128	1.24075e-15	-1.72978	3.11534e-17
SL1344_RS07130	gloA	1469302	1469709	-	408	-1.75007	3.69488e-11	-1.85155	1.17274e-12	-1.90782	2.27651e-13
SL1344_RS07135	SL1344_RS07135	1469778	1470875	-	1098	1.33237	0.000271524	1.49133	3.09503e-05	1.48306	3.34345e-05
SL1344_RS07140	SL1344_RS07140	1470934	1471533	-	600	1.03104	0.00523587	1.48318	3.46835e-05	1.41476	7.75423e-05
SL1344_RS07145	SL1344_RS07145	1471636	1471875	+	240	0.862559	0.0002844	1.17377	2.15194e-07	1.17949	1.95062e-07
SL1344_RS07150	SL1344_RS07150	1471926	1472822	+	897	-0.180901	0.118712	0.0249909	0.833366	0.0534975	0.644347
SL1344_RS07155	sodC	1472902	1473423	+	522	-0.180421	0.458207	0.00719868	0.979016	0.0372423	0.8835
SL1344_RS07160	SL1344_RS07160	1473399	1475438	-	2040	0.59218	2.76305e-05	0.668502	1.19877e-06	0.75115	4.44449e-08
SL1344_RS07165	SL1344_RS07165	1475438	1476298	-	861	0.140152	0.473996	0.110484	0.563182	0.174254	0.355121
SL1344_RS07170	SL1344_RS07170	1476301	1476537	-	237	-0.715762	0.0693114	-0.885205	0.0206371	-0.910749	0.0170068
SL1344_RS07175	slyA	1476732	1477172	+	441	-1.81433	6.08805e-10	-2.71543	4.46656e-21	-2.76971	6.82884e-22
SL1344_RS07180	slyB	1477220	1477687	-	468	-2.14943	8.40951e-30	-2.91649	1.24071e-54	-3.0576	6.51661e-60
SL1344_RS07185	anmK	1477959	1479080	+	1122	-0.652859	3.77797e-09	-0.714272	3.84578e-11	-0.731562	1.29646e-11
SL1344_RS07190	mliC	1479168	1479497	+	330	0.2463	0.200003	-0.0271824	0.893385	-0.115791	0.548675
SL1344_RS07195	pdxH	1479556	1480212	+	657	0.275917	0.112752	0.0306484	0.868421	-0.00655652	0.975383
SL1344_RS07200	tyrS	1480339	1481613	+	1275	-0.71228	2.44716e-07	-1.24953	2.22325e-20	-1.29674	7.3624e-22
SL1344_RS07205	pdxY	1481673	1482533	+	861	-0.489995	0.000297861	-0.775867	3.51047e-09	-0.89471	9.4176e-12
SL1344_RS07210	gstA	1482592	1483197	-	606	-1.25873	0.0699806	-2.38972	0.00034618	-2.40026	0.000317977
SL1344_RS07215	dtpA	1483302	1484807	-	1506	-0.865807	0.00505173	-1.7702	2.96696e-09	-1.72267	7.58223e-09
SL1344_RS07220	nth	1485409	1486044	-	636	0.802092	0.0001508	0.647426	0.00186993	0.708211	0.000638913
SL1344_RS07225	SL1344_RS07225	1486044	1486736	-	693	0.474654	0.0178827	0.476029	0.0148068	0.538714	0.00557428
SL1344_RS07230	rsxG	1486739	1487359	-	621	1.0526	2.54022e-10	0.928515	1.39241e-08	1.10981	9.76617e-12
SL1344_RS07235	rsxD	1487363	1488421	-	1059	1.05605	3.0028e-14	0.98631	5.42876e-13	1.0738	3.56552e-15
SL1344_RS07240	rsxC	1488422	1490629	-	2208	0.102563	0.533382	-0.20746	0.184263	-0.0523606	0.750508
SL1344_RS07245	rsxB	1490622	1491200	-	579	-0.815119	0.000107156	-1.26229	7.58283e-10	-1.2903	3.04696e-10
SL1344_RS07250	rsxA	1491200	1491781	-	582	-0.894606	5.60857e-05	-1.35694	3.80625e-10	-1.42805	4.09454e-11
SL1344_RS07255	SL1344_RS07255	1491858	1492298	-	441	-0.71068	0.000297861	-1.28841	1.51965e-11	-1.26551	3.29224e-11
SL1344_RS07260	ydgT	1492387	1492602	-	216	-1.52304	2.57144e-09	-2.47033	8.34299e-23	-2.38096	2.49627e-21
SL1344_RS07265	blr	1492900	1493025	-	126	-0.976966	1.6612e-05	-0.942562	2.07721e-05	-0.941795	2.0856e-05
SL1344_RS07270	SL1344_RS07270	1493233	1494273	+	1041	-0.536141	0.0115543	-0.657904	0.00143991	-0.637166	0.00200514
SL1344_RS07275	add	1494348	1495349	-	1002	-0.325419	0.0194358	-0.559346	3.12893e-05	-0.669474	5.66754e-07
SL1344_RS07280	SL1344_RS07280	1495715	1495934	-	220	0.187946	0.495376	0.156734	0.555903	0.0173354	0.953641
SL1344_RS07285	SL1344_RS07285	1496053	1497561	-	1509	-0.796834	0.00188013	-1.0883	1.28771e-05	-1.21926	9.55362e-07
SL1344_RS07290	manA	1497664	1498839	-	1176	-0.892309	0.00369988	-0.859355	0.00431236	-0.968751	0.00123471
SL1344_RS07295	fumB	1499039	1500685	+	1647	-1.02107	0.000765006	-1.04561	0.000432456	-1.08842	0.000240649
SL1344_RS07300	fumC	1500853	1502256	+	1404	-1.14922	0.00855495	-1.11632	0.0091433	-1.17347	0.00599824
SL1344_RS07305	SL1344_RS07305	1502253	1503182	-	930	-0.169223	0.331875	0.00665097	0.972828	0.00568993	0.978048
SL1344_RS07310	rstB	1503258	1504559	-	1302	0.669156	0.00137006	0.910844	6.51101e-06	0.895217	9.32484e-06
SL1344_RS07315	SL1344_RS07315	1504670	1506376	-	1707	0.0128666	0.954454	0.121457	0.555067	0.101647	0.624214
SL1344_RS07320	ompC	1506529	1507662	-	1134	1.11943	4.96615e-13	2.02306	9.73781e-42	2.29371	2.34324e-53
SL1344_RS07330	rstA	1508142	1508873	-	732	-1.2359	1.92585e-05	-1.70682	1.58638e-09	-1.56263	3.287e-08
SL1344_RS07335	SL1344_RS07335	1509000	1509335	+	336	-0.109617	0.559425	-0.0514079	0.781477	-0.139737	0.437367
SL1344_RS07340	SL1344_RS07340	1509397	1510779	-	1383	-0.438624	0.0177852	-0.769312	1.63164e-05	-0.88437	6.74942e-07
SL1344_RS07345	SL1344_RS07345	1511078	1512022	-	945	-1.4233	3.83098e-15	-1.46814	1.7346e-16	-1.39109	5.59094e-15
SL1344_RS07350	pntA	1512549	1514078	+	1530	-1.23446	3.69846e-14	-1.58957	4.26837e-23	-1.68233	1.0124e-25
SL1344_RS07355	pntB	1514089	1515477	+	1389	-0.536571	2.88677e-05	-0.711633	1.33203e-08	-0.733891	4.47604e-09
SL1344_RS07360	SL1344_RS07360	1515652	1516686	-	1035	0.416994	0.155845	0.409887	0.153215	0.415038	0.147456
SL1344_RS07365	mdtJ	1517104	1517466	+	363	0.0800395	0.843214	-0.146055	0.705	0.0485596	0.904551
SL1344_RS07370	mdtI	1517453	1517782	+	330	0.365525	0.273692	-0.0912709	0.79006	-0.0512039	0.886035
SL1344_RS07375	SL1344_RS07375	1517822	1518643	-	822	0.776952	0.000496621	0.148694	0.521474	0.348965	0.119341
SL1344_RS07380	SL1344_RS07380	1518912	1519160	-	249	-0.907953	0.257794	-2.00229	0.00851229	-1.54325	0.0440556
SL1344_RS07385	SL1344_RS07385	1519555	1520808	-	1254	-1.20431	0.00444452	-1.55427	0.00016303	-1.39317	0.000727798
SL1344_RS07390	SL1344_RS07390	1520928	1521827	+	900	0.840637	2.07899e-06	1.03598	1.63004e-09	1.19173	3.40904e-12
SL1344_RS07395	SL1344_RS07395	1521955	1523175	+	1221	-0.201396	0.272899	-0.174716	0.331617	-0.140893	0.438121
SL1344_RS07400	bioD	1523301	1523996	+	696	0.278571	0.151177	0.474785	0.0100318	0.505682	0.00595872
SL1344_RS07405	clcB	1523952	1525241	-	1290	-0.180173	0.288779	-0.19234	0.241024	-0.180739	0.272596
SL1344_RS07410	osmV	1525377	1526525	-	1149	0.043242	0.807079	0.18228	0.260777	0.0914452	0.58357
SL1344_RS07415	osmW	1526525	1527172	-	648	0.58503	0.0016435	0.685079	0.000127146	0.73646	3.66589e-05
SL1344_RS07420	osmX	1527182	1528084	-	903	1.08204	2.25939e-08	1.19449	2.56372e-10	1.11715	3.52915e-09
SL1344_RS07425	osmY	1528113	1528823	-	711	0.459049	0.0559042	0.679202	0.00318113	0.620336	0.00719166
SL1344_RS07430	dmsD	1529128	1529742	-	615	-0.252852	0.214574	-0.522974	0.00677568	-0.49442	0.0104822
SL1344_RS07435	SL1344_RS07435	1529785	1530642	-	858	-0.226818	0.231096	-0.396852	0.0278684	-0.412513	0.0219132
SL1344_RS07440	dmsB	1530644	1531261	-	618	2.66826	6.89496e-19	3.16747	4.42723e-27	3.16695	4.22468e-27
SL1344_RS07445	SL1344_RS07445	1531272	1533707	-	2436	1.00696	5.69867e-11	1.36298	1.02008e-19	1.34526	2.93961e-19
SL1344_RS07450	SL1344_RS07450	1533806	1536247	-	2442	0.661053	1.05435e-06	0.880784	2.47113e-11	0.909115	5.25777e-12
SL1344_RS07455	SL1344_RS07455	1536401	1536709	-	309	-0.548116	0.000182403	-0.426079	0.00274283	-0.585141	3.66891e-05
SL1344_RS07460	SL1344_RS07460	1536813	1537523	+	711	-0.142959	0.370027	-0.271643	0.0716061	-0.252909	0.0938765
SL1344_RS07465	speG	1537564	1538124	-	561	-1.12274	3.88021e-14	-1.42845	1.23945e-22	-1.44763	3.28838e-23
SL1344_RS07470	SL1344_RS07470	1538160	1538501	-	342	-1.14161	1.93352e-11	-1.28066	1.6849e-14	-1.465	1.70048e-18
SL1344_RS07475	SL1344_RS07475	1538654	1538980	+	327	-0.384677	0.147565	0.148747	0.557748	0.107528	0.678227
SL1344_RS07480	rspA	1539102	1540316	+	1215	2.06172	8.87425e-09	3.08208	1.2341e-18	3.30972	2.55072e-21
SL1344_RS07485	SL1344_RS07485	1540327	1541346	+	1020	1.09318	2.52588e-05	1.71981	7.67687e-12	1.77481	1.53738e-12
SL1344_RS07490	SL1344_RS07490	1541400	1542779	+	1380	0.598939	0.037239	0.947022	0.000644247	0.95025	0.000603842
SL1344_RS07495	SL1344_RS07495	1542923	1544389	+	1467	-0.113226	0.403193	0.0150906	0.914183	-0.0296379	0.832484
SL1344_RS07500	ydfZ	1544456	1544659	-	204	0.67743	0.000103919	0.685818	5.10186e-05	0.781496	3.6192e-06
SL1344_RS07505	SL1344_RS07505	1544840	1545526	-	687	-0.158889	0.445568	-0.290123	0.14156	-0.171804	0.393883
SL1344_RS07510	ydfG	1545656	1546402	-	747	-1.23984	1.33331e-10	-1.42304	5.99656e-14	-1.29803	7.33026e-12
SL1344_RS07515	dcp	1546541	1548583	+	2043	-0.267132	0.214993	0.12358	0.564943	0.152125	0.47773
SL1344_RS07520	SL1344_RS07520	1548928	1549110	+	183	-0.661714	0.408837	0.34394	0.665724	0.445426	0.573241
SL1344_RS07525	SL1344_RS07525	1549230	1549757	-	528	0.78718	0.000155001	1.68409	8.88579e-18	1.72087	1.6513e-18
SL1344_RS07530	SL1344_RS07530	1550184	1550576	+	393	0.149987	0.558454	0.7904	0.000647513	0.84865	0.000238866
SL1344_RS07540	ydeE	1551267	1552454	-	1188	-0.487227	0.116617	-0.346341	0.259459	-0.285222	0.356888
SL1344_RS07545	eamA	1552682	1553584	+	903	-0.359159	0.0116484	-0.0586633	0.68568	-0.00846588	0.958067
SL1344_RS07550	marB	1553703	1553918	-	216	0.710698	0.228904	1.48755	0.00783013	2.30535	3.0186e-05
SL1344_RS07555	marA	1553947	1554330	-	384	0.722116	0.277061	1.41755	0.024691	2.31175	0.000197963
SL1344_RS07560	marR	1554350	1554784	-	435	0.849611	0.166812	1.57358	0.00721448	2.25782	9.70152e-05
SL1344_RS07565	SL1344_RS07565	1555043	1555708	+	666	-1.39924	4.89658e-07	-1.67287	9.01203e-10	-1.77074	8.34908e-11
SL1344_RS07570	SL1344_RS07570	1555755	1556945	-	1191	-0.75249	5.11082e-06	-0.978022	1.36042e-09	-0.872454	6.48076e-08
SL1344_RS07575	SL1344_RS07575	1557061	1557933	-	873	0.00214469	0.989276	0.314805	0.0332362	0.3126	0.0345601
SL1344_RS07580	sad	1558036	1559424	+	1389	-0.159427	0.469213	0.270387	0.193391	0.209603	0.318897
SL1344_RS07585	glsB	1559497	1560423	+	927	-0.450439	0.00252015	-0.397347	0.00612897	-0.442516	0.00220277
SL1344_RS07590	SL1344_RS07590	1560423	1560782	+	360	-0.182429	0.233169	-0.0280264	0.85658	-0.217066	0.13364
SL1344_RS07595	SL1344_RS07595	1561006	1561953	+	948	-0.610056	0.00260409	-0.466485	0.0193183	-0.442602	0.026484
SL1344_RS07600	SL1344_RS07600	1562009	1562551	-	543	0.469654	0.0198492	0.98979	2.372e-07	1.11422	5.44217e-09
SL1344_RS07605	ompC	1563268	1564386	+	1119	1.02842	3.5293e-08	1.93462	7.09936e-27	2.03603	1.15443e-29
SL1344_RS07610	hypA	1564527	1564868	-	342	0.190217	0.574884	0.6537	0.0343023	0.496101	0.112429
SL1344_RS07615	SL1344_RS07615	1564881	1565768	-	888	0.256244	0.365598	0.568882	0.0321088	0.615341	0.0199658
SL1344_RS07620	SL1344_RS07620	1565756	1566817	-	1062	-0.222032	0.566133	0.116126	0.76335	0.00724012	0.987472
SL1344_RS07625	SL1344_RS07625	1566835	1567245	-	411	-0.473796	0.129357	-0.300359	0.331537	-0.392008	0.199436
SL1344_RS07630	hypC	1567242	1567541	-	300	-0.316177	0.361443	-0.175926	0.606409	-0.139859	0.6851
SL1344_RS07635	hybD	1567541	1568149	-	609	-0.606184	0.0391485	-0.340375	0.244219	-0.513116	0.0746198
SL1344_RS07640	cybH	1568155	1568898	-	744	-0.351275	0.332101	-0.0774822	0.834321	-0.139023	0.70273
SL1344_RS07645	SL1344_RS07645	1568849	1570651	-	1803	-0.568769	0.453077	-0.273285	0.71819	-0.273796	0.718578
SL1344_RS07650	SL1344_RS07650	1570654	1571757	-	1104	-0.360043	0.529706	-0.184209	0.746699	-0.128245	0.827781
SL1344_RS07655	SL1344_RS07655	1572186	1573277	+	1092	-1.29937	0.0854427	-1.43025	0.0521706	-1.19465	0.106541
SL1344_RS07660	SL1344_RS07660	1573323	1574114	+	792	-0.403818	0.00927828	-0.190329	0.217213	-0.131881	0.399997
SL1344_RS07665	SL1344_RS07665	1574173	1575198	-	1026	-0.109914	0.731614	0.356868	0.228239	0.299909	0.315477
SL1344_RS07670	SL1344_RS07670	1575173	1576459	-	1287	0.0117946	0.97762	0.449595	0.244219	0.545999	0.153422
SL1344_RS07675	SL1344_RS07675	1576636	1578192	-	1557	0.830771	0.256049	1.23204	0.0796492	1.11595	0.113026
SL1344_RS07680	SL1344_RS07680	1578262	1579503	-	1242	1.28996	0.000193829	1.80936	7.63429e-08	1.93432	8.57769e-09
SL1344_RS07685	SL1344_RS07685	1579493	1581001	-	1509	1.08421	1.68108e-05	1.47583	1.91932e-09	1.58408	1.06745e-10
SL1344_RS07690	SL1344_RS07690	1581046	1581534	+	489	0.313624	0.279867	0.890447	0.00101562	0.949675	0.000438668
SL1344_RS07695	SL1344_RS07695	1581727	1582806	+	1080	-0.499885	0.40383	-0.476159	0.414481	-0.429919	0.464682
SL1344_RS07700	SL1344_RS07700	1582858	1583247	-	390	-0.457961	0.0360078	-0.911982	1.42549e-05	-0.970354	3.73182e-06
SL1344_RS07705	SL1344_RS07705	1583418	1583702	-	285	-0.477887	0.0587203	-1.02394	2.45214e-05	-1.20849	5.8788e-07
SL1344_RS07710	SL1344_RS07710	1583692	1583940	-	249	-0.722133	0.0120734	-0.945288	0.000702307	-1.10386	7.16046e-05
SL1344_RS07715	SL1344_RS07715	1584092	1584307	+	216	1.6484	6.07239e-05	2.6292	1.84201e-11	2.67791	7.40234e-12
SL1344_RS07720	SL1344_RS07720	1584297	1584629	+	333	0.887203	0.00966335	1.68484	2.30421e-07	1.82806	1.85183e-08
SL1344_RS07725	SL1344_RS07725	1584772	1585680	+	909	0.71349	0.00345919	1.49208	1.58697e-10	1.42973	8.94359e-10
SL1344_RS07740	SL1344_RS07740	1587258	1588724	-	1467	1.2387	3.05177e-06	2.49353	1.68253e-22	2.82877	1.28212e-28
SL1344_RS07745	SL1344_RS07745	1588983	1589990	+	1008	-0.412812	0.00824647	0.141132	0.365455	0.163126	0.293383
SL1344_RS07750	nhaC	1590134	1591585	+	1452	0.638048	6.01118e-05	1.12764	1.5425e-13	1.11197	3.35343e-13
SL1344_RS07755	SL1344_RS07755	1591598	1592800	+	1203	0.543442	0.0103073	0.833414	4.24241e-05	0.729907	0.000347972
SL1344_RS07760	glgX	1592913	1594988	-	2076	0.348915	0.0334918	0.606881	0.000117567	0.50623	0.00135974
SL1344_RS07765	treY	1595045	1597573	-	2529	0.750685	0.0004249	1.13814	3.56097e-08	1.03886	5.02551e-07
SL1344_RS07770	treZ	1597570	1599354	-	1785	0.692474	0.0185945	1.20543	2.06369e-05	1.0645	0.000172708
SL1344_RS07775	SL1344_RS07775	1599483	1600268	-	786	0.422035	0.060321	1.19463	1.17967e-08	1.11472	1.08907e-07
SL1344_RS07780	hdeB	1600411	1600740	-	330	-0.172975	0.587453	0.259222	0.391594	0.304977	0.311474
SL1344_RS07785	SL1344_RS07785	1601090	1601521	-	432	-0.428393	0.145882	-0.137226	0.647329	-0.0442126	0.889244
SL1344_RS07790	bdm	1602034	1602249	+	216	0.282226	0.311643	0.967427	0.000145888	0.803177	0.00170826
SL1344_RS07795	sra	1602344	1602487	+	144	-0.96546	0.000100429	-1.10232	5.13395e-06	-1.166	1.39771e-06
SL1344_RS07800	SL1344_RS07800	1602664	1604361	+	1698	-0.549979	0.000243093	-0.541944	0.000217922	-0.608046	3.17154e-05
SL1344_RS07805	adhP	1604647	1605657	+	1011	-0.95597	1.04508e-06	-1.0896	1.30539e-08	-1.16447	1.20469e-09
SL1344_RS07810	fdnI	1605748	1606404	-	657	0.776699	0.00751638	0.75642	0.00788926	0.502257	0.0814633
SL1344_RS07815	fdxH	1606397	1607281	-	885	0.654734	0.0450981	0.655264	0.0407444	0.399236	0.220525
SL1344_RS07820	fdnG	1607295	1610342	-	3048	-0.00719175	0.985132	-0.131869	0.72141	-0.393254	0.269652
SL1344_RS07830	yddG	1610620	1611501	+	882	0.814949	1.18019e-05	1.2078	1.96715e-11	1.16283	1.06745e-10
SL1344_RS07835	ompD	1612026	1613114	+	1089	-1.91286	9.27848e-08	-2.17237	7.00823e-10	-2.55363	3.61547e-13
SL1344_RS07840	SL1344_RS07840	1613258	1613638	+	381	0.196689	0.382513	0.393166	0.063193	0.548941	0.0085449
SL1344_RS07845	smvA	1613663	1615150	-	1488	0.105063	0.564178	0.302712	0.0740203	0.512418	0.0020351
SL1344_RS07850	SL1344_RS07850	1615267	1615845	+	579	-0.818158	1.95938e-05	-1.02481	4.18551e-08	-0.937129	5.42846e-07
SL1344_RS07855	SL1344_RS07855	1616060	1617448	+	1389	0.925562	2.5036e-08	1.50722	4.60134e-21	1.53977	6.36894e-22
SL1344_RS07860	SL1344_RS07860	1617540	1621280	+	3741	0.78533	1.01541e-05	1.04243	1.95626e-09	1.01204	5.61693e-09
SL1344_RS07865	narH	1621277	1622821	+	1545	1.30923	4.44572e-09	1.53071	2.64874e-12	1.55657	1.08257e-12
SL1344_RS07870	narW	1622821	1623516	+	696	1.24376	4.51835e-08	1.35666	1.00931e-09	1.37407	6.04304e-10
SL1344_RS07875	narI	1623513	1624193	+	681	1.06879	3.51019e-06	1.08777	1.38746e-06	0.976823	1.52545e-05
SL1344_RS07880	SL1344_RS07880	1624299	1625192	+	894	0.222334	0.178017	0.0252725	0.884981	-0.00525866	0.978959
SL1344_RS07885	nhoA	1625228	1626073	-	846	-0.591385	0.00785863	-1.05718	8.91502e-07	-1.12415	1.66389e-07
SL1344_RS07890	steA	1626357	1626989	-	633	-1.86481	0.0279302	-2.99418	0.000262798	-2.95514	0.000308505
SL1344_RS07895	ansP	1627502	1628995	+	1494	-1.51063	1.43269e-12	-1.91533	7.8205e-20	-2.05589	1.20168e-22
SL1344_RS07900	SL1344_RS07900	1629072	1629293	-	222	-0.328879	0.321682	-0.52972	0.0936105	-0.733025	0.0191382
SL1344_RS07905	SL1344_RS07905	1629438	1630499	-	1062	-0.890054	0.00988472	-0.752603	0.0267843	-1.03799	0.00200002
SL1344_RS07910	SL1344_RS07910	1630763	1632883	+	2121	0.463519	0.00246731	1.04084	1.11672e-12	1.15896	1.98895e-15
SL1344_RS07915	mcbR	1632950	1633615	-	666	0.837989	1.05834e-07	1.33335	2.54858e-18	1.18726	8.37218e-15
SL1344_RS07920	SL1344_RS07920	1633949	1634986	-	1038	-0.384377	0.0172196	-0.318653	0.0437591	-0.383182	0.0146025
SL1344_RS07925	mddA	1635198	1635713	+	516	-0.398362	0.00365542	-0.367435	0.00542285	-0.29841	0.0247897
SL1344_RS07930	SL1344_RS07930	1635713	1636162	+	450	-0.510639	0.00204162	-0.476784	0.0027004	-0.45838	0.00401023
SL1344_RS07935	SL1344_RS07935	1636167	1636400	-	234	-0.934037	0.000868803	-0.813425	0.00285044	-0.963588	0.000397324
SL1344_RS07940	SL1344_RS07940	1636624	1637943	+	1320	0.374126	0.0101622	0.510826	0.00026183	0.47033	0.000790204
SL1344_RS07945	SL1344_RS07945	1637948	1640929	+	2982	0.360893	0.0395951	0.296018	0.0865708	0.291237	0.0915849
SL1344_RS07950	SL1344_RS07950	1640926	1643070	+	2145	-0.0080524	0.970814	-0.193048	0.333856	-0.185132	0.354385
SL1344_RS07955	SL1344_RS07955	1643115	1643288	-	174	-0.348621	0.19235	-0.515273	0.0444592	-0.528159	0.0389968
SL1344_RS07960	patD	1643687	1645132	-	1446	-1.12133	0.0136301	-1.1658	0.00869926	-1.17197	0.00822095
SL1344_RS07965	SL1344_RS07965	1645247	1646671	-	1425	-1.81251	0.00596827	-2.13133	0.000922926	-2.14955	0.00081169
SL1344_RS07970	SL1344_RS07970	1646807	1647577	-	771	-1.98654	0.0111951	-2.71658	0.000356771	-2.71839	0.000345924
SL1344_RS07975	SL1344_RS07975	1647836	1648066	-	231	-1.11726	3.17723e-05	-1.58917	1.32782e-09	-1.62084	6.20669e-10
SL1344_RS07980	SL1344_RS07980	1648099	1648497	-	399	-1.29713	6.91765e-06	-1.83838	7.363e-11	-1.73073	8.57561e-10
SL1344_RS07985	sifB	1649034	1649984	+	951	-0.15339	0.84024	-0.385916	0.590754	-1.16776	0.0892504
SL1344_RS07990	SL1344_RS07990	1650258	1650488	+	231	0.786959	0.103176	0.855916	0.0684342	0.178613	0.720816
SL1344_RS07995	SL1344_RS07995	1650489	1652453	-	1965	0.379033	0.100877	-0.0861806	0.718021	-0.243056	0.291076
SL1344_RS08000	SL1344_RS08000	1652532	1653068	-	537	0.658543	0.000422323	0.471312	0.010516	0.544351	0.00296894
SL1344_RS08005	SL1344_RS08005	1653159	1654337	+	1179	0.35135	0.0242089	0.285352	0.0624117	0.402625	0.0076798
SL1344_RS08010	SL1344_RS08010	1654391	1655059	-	669	-0.0691394	0.764949	-0.045939	0.838882	0.114326	0.601817
SL1344_RS08015	tehB	1655215	1655811	-	597	-0.202905	0.34579	-0.180336	0.390425	-0.26447	0.200968
SL1344_RS08020	tehA	1655798	1656811	-	1014	-0.449134	0.0488014	-0.451428	0.0430736	-0.367076	0.101832
SL1344_RS08025	SL1344_RS08025	1656918	1657898	+	981	0.603311	0.000490649	0.794487	2.01729e-06	0.713452	2.0664e-05
SL1344_RS08030	rimL	1657895	1658434	-	540	0.173136	0.349621	0.0948475	0.604864	0.00683087	0.975383
SL1344_RS08035	SL1344_RS08035	1658651	1659769	+	1119	0.0816179	0.68027	0.0823746	0.667523	0.0681014	0.72503
SL1344_RS08040	SL1344_RS08040	1659766	1660047	+	282	0.154862	0.583189	0.443601	0.0825909	0.252964	0.338153
SL1344_RS08045	SL1344_RS08045	1660058	1661371	+	1314	0.803175	0.0161805	1.21833	0.000156437	1.06025	0.00102423
SL1344_RS08050	sgcQ	1661385	1662191	+	807	0.0116038	0.968695	0.153838	0.568285	-0.00143939	0.995945
SL1344_RS08055	SL1344_RS08055	1662323	1662760	+	438	0.596552	0.000581782	0.900539	5.2781e-08	0.928065	2.06225e-08
SL1344_RS08060	SL1344_RS08060	1662772	1663404	+	633	1.009	2.77207e-06	1.25545	1.71308e-09	1.27685	9.0028e-10
SL1344_RS08065	SL1344_RS08065	1663420	1664211	+	792	0.574619	0.000883895	0.553777	0.000976443	0.633053	0.00015348
SL1344_RS08070	aac(6')	1664211	1664648	+	438	-0.0601911	0.731479	-0.00282618	0.987837	-0.0638341	0.703344
SL1344_RS08075	SL1344_RS08075	1664695	1665897	-	1203	0.634167	0.0296611	1.02875	0.000252627	1.1329	5.21314e-05
SL1344_RS08080	SL1344_RS08080	1665909	1666484	-	576	1.63324	4.17751e-09	2.23828	1.04032e-16	2.46494	5.012e-20
SL1344_RS08085	SL1344_RS08085	1666680	1668335	-	1656	0.390052	0.0163396	0.414613	0.00880348	0.435312	0.00580666
SL1344_RS08090	SL1344_RS08090	1668555	1670063	-	1509	-0.112144	0.404041	0.221925	0.0774003	0.163154	0.199857
SL1344_RS08095	SL1344_RS08095	1670112	1671455	-	1344	0.454832	0.0893099	0.943074	0.000220177	0.941544	0.000219805
SL1344_RS08100	SL1344_RS08100	1671748	1672671	+	924	-0.500161	0.127853	-0.258451	0.43146	-0.205603	0.537898
SL1344_RS08105	SL1344_RS08105	1672732	1674357	-	1626	1.3546	1.37624e-06	1.43122	2.11282e-07	1.47111	9.24714e-08
SL1344_RS08110	SL1344_RS08110	1674526	1675644	-	1119	0.47862	0.233072	0.536201	0.168534	0.556407	0.151802
SL1344_RS08115	SL1344_RS08115	1675676	1675951	-	276	0.204085	0.582055	0.303268	0.392811	0.18497	0.609318
SL1344_RS08120	SL1344_RS08120	1677004	1677720	-	717	0.981914	5.37933e-05	1.0215	1.42881e-05	1.5005	1.11829e-10
SL1344_RS08125	sseJ	1678146	1679372	+	1227	-1.61783	0.0473274	-2.05213	0.00966656	-1.89022	0.0172846
SL1344_RS08130	SL1344_RS08130	1679493	1679837	-	345	-0.341937	0.318845	-0.241953	0.472638	-0.319022	0.340521
SL1344_RS08135	SL1344_RS08135	1680744	1681505	+	762	-0.652014	0.367175	-0.447216	0.5306	-0.282162	0.698155
SL1344_RS08140	SL1344_RS08140	1681512	1682159	+	648	1.26533	4.46378e-06	1.78218	3.10954e-11	1.81105	1.40292e-11
SL1344_RS08145	SL1344_RS08145	1682184	1682915	+	732	2.06487	4.18135e-11	2.34411	2.36023e-14	2.35493	1.70432e-14
SL1344_RS08150	SL1344_RS08150	1682912	1683592	+	681	1.79494	5.01272e-15	2.18129	2.92739e-22	2.24594	1.51609e-23
SL1344_RS08155	SL1344_RS08155	1683729	1685279	+	1551	1.08075	0.000460584	1.35904	6.35649e-06	1.39839	3.27455e-06
SL1344_RS08160	SL1344_RS08160	1685743	1686405	+	663	-1.1403	0.000128882	-1.02224	0.00048174	-0.843732	0.0040703
SL1344_RS08165	cybB	1686676	1687206	-	531	-0.10035	0.55591	0.107203	0.514978	0.103469	0.532122
SL1344_RS08170	SL1344_RS08170	1687323	1688123	-	801	0.95031	6.88278e-11	0.916527	1.53327e-10	0.93677	5.77222e-11
SL1344_RS08175	hrpA	1688187	1692089	-	3903	0.4054	0.0318664	0.423918	0.0217219	0.382921	0.0384957
SL1344_RS08180	azoR	1692290	1692895	+	606	0.200043	0.304152	0.609944	0.000680259	0.578339	0.0012912
SL1344_RS08185	SL1344_RS08185	1692892	1693341	-	450	-0.404568	0.0118848	0.00826567	0.962821	-0.157087	0.323615
SL1344_RS08190	SL1344_RS08190	1693484	1693807	-	324	-0.00247755	0.993057	-0.0189487	0.95203	-0.0500919	0.87334
SL1344_RS08195	SL1344_RS08195	1693815	1694006	-	192	0.178815	0.609508	0.484292	0.12397	0.549008	0.0801402
SL1344_RS08200	SL1344_RS08200	1694006	1696642	-	2637	-0.208111	0.23942	-0.28075	0.0989967	-0.315177	0.0626952
SL1344_RS08205	ldhA	1696882	1697871	+	990	-0.434904	0.0346878	-0.415316	0.0392641	-0.298305	0.14294
SL1344_RS08210	hslJ	1697982	1698392	+	411	-0.891811	9.62885e-06	-1.32033	1.9819e-11	-1.48449	4.50926e-14
SL1344_RS08215	SL1344_RS08215	1698436	1698702	-	267	-0.985539	0.000349228	-1.48954	2.70408e-08	-1.43436	8.5928e-08
SL1344_RS08225	nifJ	1698978	1702502	+	3525	-0.102693	0.697626	0.0891208	0.729434	0.110873	0.665769
SL1344_RS08235	uspF	1702984	1703418	+	435	-0.585749	0.00521949	-0.485737	0.0181212	-0.419922	0.0417367
SL1344_RS08240	SL1344_RS08240	1703468	1703806	-	339	-0.630146	0.000260071	-0.690379	3.34699e-05	-0.78488	2.4658e-06
SL1344_RS08250	SL1344_RS08250	1703907	1704110	+	204	-0.497582	0.0168161	-0.13002	0.532959	-0.205517	0.318824
SL1344_RS08255	ttcA	1704162	1705097	+	936	-1.23887	2.11965e-18	-1.39793	9.38628e-24	-1.44828	2.24247e-25
SL1344_RS08260	dbpA	1705141	1706514	-	1374	-0.976043	8.66164e-09	-1.26285	3.04728e-14	-1.36623	1.99226e-16
SL1344_RS08265	zntB	1707001	1707984	-	984	0.0617371	0.644404	0.00389303	0.979043	-0.127729	0.314008
SL1344_RS08270	SL1344_RS08270	1708130	1709284	-	1155	0.141839	0.483602	0.285932	0.134431	0.361691	0.0559756
SL1344_RS08275	smrA	1709695	1710258	-	564	-0.956153	4.34699e-13	-1.09344	3.35394e-17	-1.16868	1.92282e-19
SL1344_RS08280	ogt	1710516	1711031	+	516	-1.03621	1.00616e-18	-0.980733	7.82738e-18	-1.05817	2.00107e-20
SL1344_RS08285	fnr	1711227	1711979	+	753	-0.545854	0.0207377	-0.681437	0.00299162	-0.811043	0.000381548
SL1344_RS08290	uspE	1712130	1713077	+	948	-0.792399	0.000385375	-0.916875	2.66222e-05	-0.946157	1.40592e-05
SL1344_RS08295	SL1344_RS08295	1713132	1713386	-	255	-0.704455	0.0059933	-0.642143	0.0104617	-0.527215	0.0365705
SL1344_RS08300	SL1344_RS08300	1713625	1714656	+	1032	1.07568	7.68127e-05	1.58825	2.02841e-09	1.7406	4.55426e-11
SL1344_RS08305	SL1344_RS08305	1714742	1715344	-	603	-0.050773	0.829743	0.257841	0.231081	0.432825	0.0399
SL1344_RS08310	SL1344_RS08310	1715388	1716074	+	687	0.370026	0.246307	0.974411	0.0011574	1.21595	4.47548e-05
SL1344_RS08315	SL1344_RS08315	1716102	1716440	+	339	0.696755	0.0469509	1.15065	0.000637553	1.57675	2.35366e-06
SL1344_RS08320	SL1344_RS08320	1716546	1717103	-	558	1.92693	4.14339e-12	2.46761	1.34569e-19	2.67854	7.02981e-23
SL1344_RS08325	SL1344_RS08325	1717202	1718032	-	831	3.30944	4.27046e-37	3.98673	8.50525e-55	4.189	1.91932e-60
SL1344_RS08330	SL1344_RS08330	1718053	1720035	-	1983	1.3102	8.73589e-17	1.68348	1.01091e-27	1.69902	3.0546e-28
SL1344_RS08335	SL1344_RS08335	1720110	1720955	-	846	1.66113	1.18305e-13	2.15427	5.52132e-23	2.2763	1.515e-25
SL1344_RS08340	SL1344_RS08340	1721249	1722107	+	859	2.29591	2.83933e-15	3.03837	1.24531e-26	3.28966	4.67721e-31
SL1344_RS08345	SL1344_RS08345	1722498	1723607	+	1110	-0.739746	0.0217037	-0.934203	0.002858	-0.818436	0.00912873
SL1344_RS08350	SL1344_RS08350	1723821	1724057	-	237	-0.243976	0.370427	-0.273345	0.295742	-0.46332	0.0713787
SL1344_RS08355	SL1344_RS08355	1724186	1724776	-	591	-0.576628	0.00103436	-0.594038	0.000496278	-0.490026	0.00417798
SL1344_RS08360	bdcA	1724854	1725567	+	714	0.110559	0.520591	-0.0442187	0.796974	-0.0296271	0.868672
SL1344_RS08365	SL1344_RS08365	1725658	1726527	-	870	0.136724	0.50225	0.219402	0.258234	0.226263	0.242435
SL1344_RS08370	SL1344_RS08370	1726801	1727706	-	906	0.882748	7.81655e-07	1.01211	6.68607e-09	1.0244	4.29583e-09
SL1344_RS08375	SL1344_RS08375	1727825	1728754	+	930	1.17389	2.06171e-06	1.23246	3.93881e-07	1.2516	2.5237e-07
SL1344_RS08380	SL1344_RS08380	1728851	1730464	-	1614	0.853145	0.00234674	0.980375	0.000343618	0.990645	0.000289895
SL1344_RS08385	mpaA	1730654	1731382	+	729	0.240095	0.47458	0.13836	0.678458	0.147634	0.657412
SL1344_RS08390	ycjG	1731357	1732322	-	966	1.10925	1.53692e-05	1.11945	8.90089e-06	1.13082	6.98449e-06
SL1344_RS08395	tpx	1732438	1732944	+	507	-1.11671	1.01885e-13	-1.42307	6.34594e-22	-1.39076	4.95515e-21
SL1344_RS08400	tyrR	1733034	1734575	-	1542	2.10889	1.4621e-12	2.22033	4.28406e-14	2.07604	1.63088e-12
SL1344_RS08405	SL1344_RS08405	1734723	1735784	-	1062	2.57624	8.32228e-16	2.55904	5.75717e-16	2.36211	7.7688e-14
SL1344_RS08410	SL1344_RS08410	1735781	1737178	-	1398	2.24507	3.6432e-13	2.15534	1.61992e-12	2.03009	2.80693e-11
SL1344_RS08415	pspE	1737327	1737641	-	315	1.74532	1.39897e-10	1.55439	7.35944e-09	1.45711	5.91344e-08
SL1344_RS08420	pspD	1737717	1737935	-	219	1.49803	3.79946e-08	1.53599	1.02204e-08	1.41468	1.34064e-07
SL1344_RS08425	pspC	1737958	1738317	-	360	1.33517	3.07332e-06	1.43917	3.14893e-07	1.28651	4.94182e-06
SL1344_RS08430	pspB	1738317	1738541	-	225	1.34575	4.67064e-08	1.35084	2.58836e-08	1.24981	2.60641e-07
SL1344_RS08435	pspA	1738601	1739269	-	669	1.14656	0.000206673	1.31815	1.30866e-05	1.07177	0.000406887
SL1344_RS08440	pspF	1739440	1740420	+	981	0.432103	0.0114863	0.678665	3.39841e-05	0.617649	0.000165935
SL1344_RS08445	sapA	1740532	1742181	+	1650	-0.0502137	0.747986	-0.0600633	0.688032	-0.184965	0.197756
SL1344_RS08450	sapB	1742178	1743143	+	966	1.11537	5.96671e-09	1.36982	2.05332e-13	1.3817	1.25291e-13
SL1344_RS08455	sapC	1743130	1744020	+	891	1.37133	3.26906e-11	1.4756	3.25207e-13	1.29852	1.60431e-10
SL1344_RS08460	sapD	1744020	1745012	+	993	1.49388	6.14516e-10	1.36928	9.09407e-09	1.07716	6.61534e-06
SL1344_RS08465	sapF	1745014	1745820	+	807	0.932461	0.000793789	0.841652	0.00205687	0.56054	0.0425317
SL1344_RS08470	SL1344_RS08470	1745836	1746543	-	708	0.553888	0.122476	0.414475	0.242447	0.195744	0.591454
SL1344_RS08475	steC	1747010	1748383	-	1374	-0.908256	0.0583459	-1.19559	0.0102709	-1.23854	0.00767168
SL1344_RS08480	SL1344_RS08480	1748418	1748597	+	180	1.53992	0.0763572	2.74623	0.000666758	2.72387	0.000737527
SL1344_RS08485	SL1344_RS08485	1748572	1748871	+	300	-1.11581	0.00150741	-1.04651	0.00236386	-1.18263	0.000564196
SL1344_RS08490	fabI	1748989	1749777	+	789	-1.93385	8.17735e-18	-2.24131	5.51717e-24	-2.45942	1.321e-28
SL1344_RS08495	SL1344_RS08495	1749977	1750954	+	978	0.169551	0.417268	0.0213808	0.921551	0.00372484	0.987944
SL1344_RS08500	SL1344_RS08500	1751199	1753133	+	1935	-0.174026	0.266711	-0.529569	0.000321991	-0.567101	0.000111735
SL1344_RS08505	pdeR	1753395	1755377	+	1983	0.703308	2.51892e-07	1.08687	2.07249e-16	1.01701	1.54448e-14
SL1344_RS08510	SL1344_RS08510	1755499	1755678	+	180	-1.07205	2.31958e-09	-1.03507	2.76087e-09	-1.20801	4.63241e-12
SL1344_RS08515	SL1344_RS08515	1755765	1756517	+	753	-0.92226	2.2867e-10	-1.00622	1.63868e-12	-1.00154	2.07812e-12
SL1344_RS08520	osmB	1756776	1756994	+	219	0.529836	0.120049	-0.100647	0.77684	-0.38602	0.253217
SL1344_RS08525	yciH	1757114	1757440	-	327	-0.684293	0.00737979	-1.25572	3.63639e-07	-1.43	6.86684e-09
SL1344_RS08530	pyrF	1757440	1758177	-	738	-1.63655	1.7923e-17	-2.06003	1.65814e-27	-2.281	2.43304e-33
SL1344_RS08535	lapB	1758368	1759537	-	1170	-0.477797	0.0002651	-0.648014	3.62037e-07	-0.830684	6.24767e-11
SL1344_RS08540	SL1344_RS08540	1759544	1759852	-	309	-1.31558	2.70896e-12	-1.42403	1.30372e-14	-1.70939	2.38661e-20
SL1344_RS08545	pgpB	1760002	1760766	-	765	-0.876131	5.27147e-08	-0.853706	4.935e-08	-0.7813	6.18711e-07
SL1344_RS08550	ribA	1760962	1761552	+	591	-0.870102	1.01581e-09	-0.857884	7.49499e-10	-0.880555	2.64505e-10
SL1344_RS08555	acnA	1761608	1764283	-	2676	-0.932024	4.01712e-05	-1.00524	6.30484e-06	-1.14413	2.53178e-07
SL1344_RS08560	SL1344_RS08560	1764839	1764979	-	141	-0.851286	0.0373075	-0.6387	0.113594	-0.519265	0.20105
SL1344_RS08565	cysB	1765260	1766234	-	975	-1.17307	6.29805e-05	-1.23057	1.88456e-05	-1.31312	4.74933e-06
SL1344_RS08570	topA	1766645	1769242	-	2598	0.118515	0.615283	-0.186001	0.410305	-0.402426	0.0662453
SL1344_RS08575	SL1344_RS08575	1769645	1769896	+	252	-0.44342	0.00147329	-0.559188	3.01013e-05	-0.691881	2.53964e-07
SL1344_RS08580	sohB	1769938	1770984	-	1047	-1.06773	7.14726e-15	-1.30635	3.56981e-22	-1.464	2.01079e-27
SL1344_RS08585	SL1344_RS08585	1771222	1771983	+	762	-0.336656	0.0757482	-0.821302	5.72063e-06	-1.02194	1.51053e-08
SL1344_RS08590	cobO	1771980	1772570	+	591	-0.264477	0.0992229	-0.780594	2.89864e-07	-0.903587	2.73812e-09
SL1344_RS08595	rluB	1772657	1773532	-	876	-1.3174	2.98856e-11	-1.73726	5.07038e-19	-1.86944	7.92481e-22
SL1344_RS08600	SL1344_RS08600	1773633	1774253	-	621	-0.865112	2.35259e-09	-1.13655	1.18107e-15	-1.21141	1.40052e-17
SL1344_RS08605	yciV	1774261	1775142	-	882	-0.764616	6.96163e-07	-0.82597	4.33261e-08	-0.759937	4.76485e-07
SL1344_RS08610	SL1344_RS08610	1775403	1776965	+	1563	0.542596	0.0279684	0.77741	0.00109325	0.822984	0.000527718
SL1344_RS08615	trpD	1776965	1778560	+	1596	0.902804	3.25014e-05	1.23102	5.61844e-09	1.24534	3.63232e-09
SL1344_RS08620	trpCF	1778564	1779922	+	1359	0.12446	0.602108	0.289089	0.197779	0.204005	0.370527
SL1344_RS08625	trpB	1779932	1781125	+	1194	0.234501	0.279319	0.324006	0.119624	0.270994	0.195846
SL1344_RS08630	trpA	1781125	1781931	+	807	0.0324217	0.795207	0.136803	0.227624	0.0336113	0.779868
SL1344_RS08635	SL1344_RS08635	1782411	1782593	+	183	-0.752907	0.266997	-0.307726	0.652733	-0.395927	0.559993
SL1344_RS08640	SL1344_RS08640	1782683	1783186	+	504	1.0834	0.127086	1.61224	0.0182536	1.46648	0.0321498
SL1344_RS08645	SL1344_RS08645	1783260	1783766	+	507	1.08503	0.0907319	1.73515	0.00482384	1.81	0.00318831
SL1344_RS08650	SL1344_RS08650	1783786	1784664	+	879	0.185427	0.32359	0.542037	0.001992	0.483755	0.00590212
SL1344_RS08655	ompW	1784746	1785384	-	639	-0.693629	0.000152174	-0.266715	0.14226	-0.304908	0.0916496
SL1344_RS08660	SL1344_RS08660	1785722	1786126	+	405	-0.855639	0.00076365	-0.567441	0.0233191	-0.51607	0.0395018
SL1344_RS08665	SL1344_RS08665	1786152	1786895	+	744	-1.08324	2.47977e-09	-1.43191	9.82295e-16	-1.31476	1.66418e-13
SL1344_RS08670	SL1344_RS08670	1786952	1787491	+	540	-0.99803	8.51245e-05	-1.49711	1.51387e-09	-1.454	4.29583e-09
SL1344_RS08675	yciA	1787652	1788053	+	402	-1.17994	1.8304e-07	-1.53545	4.35248e-12	-1.51329	8.55157e-12
SL1344_RS08680	tonB	1788113	1788841	-	729	-0.84951	0.00193574	-0.949946	0.000390246	-1.04692	8.78018e-05
SL1344_RS08685	SL1344_RS08685	1789065	1789361	+	297	-0.752176	1.3329e-07	-1.07122	1.48095e-14	-1.05934	2.91141e-14
SL1344_RS08690	cls	1789721	1791181	+	1461	-0.300794	0.033871	-0.0824329	0.566676	-0.130187	0.359355
SL1344_RS08695	SL1344_RS08695	1791215	1791544	+	330	-1.38812	1.37325e-13	-1.31167	5.93769e-13	-1.61787	1.07927e-18
SL1344_RS08700	SL1344_RS08700	1791592	1792428	-	837	-0.69993	0.00108224	-0.578959	0.00583411	-0.611288	0.00350463
SL1344_RS08705	oppF	1792476	1793480	-	1005	-0.255573	0.0901834	-0.441974	0.0022147	-0.453171	0.00167589
SL1344_RS08710	SL1344_RS08710	1793477	1794484	-	1008	-0.442387	0.174098	-0.334449	0.296925	-0.399369	0.209192
SL1344_RS08715	oppC	1794496	1795404	-	909	-0.457106	0.180741	-0.431322	0.195769	-0.414752	0.213183
SL1344_RS08720	oppB	1795419	1796339	-	921	-0.93523	0.0222816	-0.955623	0.0168862	-0.860212	0.0318349
SL1344_RS08725	oppA	1796461	1798092	-	1632	-1.54225	2.46573e-05	-1.70218	2.06089e-06	-1.57509	1.11612e-05
SL1344_RS08730	SL1344_RS08730	1798857	1799504	-	648	-0.398748	0.0528739	0.029508	0.893324	0.126339	0.544759
SL1344_RS08735	adhE	1799981	1802659	+	2679	-0.505945	0.136667	-0.527009	0.112406	-0.512816	0.121823
SL1344_RS08740	tdk	1802856	1803473	-	618	-0.512157	0.0268974	-0.257111	0.267058	-0.103417	0.666261
SL1344_RS08745	hns	1804136	1804549	+	414	-2.49339	2.03179e-06	-2.05076	7.7559e-05	-2.26922	1.14136e-05
SL1344_RS08750	galU	1804681	1805589	-	909	-0.552333	0.00164367	-0.494019	0.00410114	-0.636613	0.000195212
SL1344_RS08755	rssB	1805792	1806805	-	1014	-0.0970615	0.412366	-0.090512	0.428126	-0.115363	0.3105
SL1344_RS08760	rssA	1806896	1807801	-	906	-0.634415	0.000248322	-0.679053	5.926e-05	-0.800635	2.02605e-06
SL1344_RS08765	SL1344_RS08765	1807912	1808370	+	459	-0.914574	1.02956e-06	-1.10669	1.43287e-09	-0.991169	5.97456e-08
SL1344_RS08770	purU	1808421	1809263	+	843	-0.930399	3.00865e-09	-1.08303	2.01198e-12	-0.988513	1.36944e-10
SL1344_RS08775	SL1344_RS08775	1809422	1809506	+	85	-1.64684	1.14996e-10	-1.91892	2.15842e-14	-2.03462	5.18638e-16
SL1344_RS08780	SL1344_RS08780	1809711	1809795	+	85	-1.20323	4.40802e-07	-1.8794	8.17725e-16	-1.96103	4.12224e-17
SL1344_RS08785	SL1344_RS08785	1810579	1812108	-	1530	-0.176858	0.434992	-0.0560005	0.806299	-0.112583	0.613756
SL1344_RS08790	narI	1812350	1813027	-	678	1.31746	3.37056e-18	1.8443	8.76643e-36	1.84963	5.13535e-36
SL1344_RS08795	narJ	1813027	1813737	-	711	2.34632	7.11533e-27	2.74202	2.01054e-37	2.74119	1.82517e-37
SL1344_RS08800	narH	1813734	1815269	-	1536	1.63234	1.06192e-14	1.75703	2.78552e-17	1.69684	3.02548e-16
SL1344_RS08805	SL1344_RS08805	1815266	1819009	-	3744	0.489759	0.00983715	0.771706	2.56994e-05	0.736471	5.85478e-05
SL1344_RS08810	narK	1819397	1820794	-	1398	0.225486	0.445405	0.625227	0.0231003	0.803214	0.00320087
SL1344_RS08815	narX	1821135	1822931	+	1797	-0.571945	0.0045931	-1.0455	8.50242e-08	-1.16769	2.06568e-09
SL1344_RS08820	narL	1822924	1823574	+	651	-0.180865	0.235885	-0.430462	0.00271663	-0.411013	0.00421726
SL1344_RS08825	SL1344_RS08825	1823575	1824999	-	1425	-0.21461	0.4157	-0.295031	0.244074	-0.540027	0.0290353
SL1344_RS08830	SL1344_RS08830	1825176	1825529	+	354	-1.01082	6.9374e-08	-1.12546	7.5889e-10	-1.16086	2.24561e-10
SL1344_RS08835	chaB	1825609	1825839	-	231	-0.638829	0.0184216	-0.497304	0.0593157	-0.462501	0.0801402
SL1344_RS08840	chaA	1826106	1827206	+	1101	-0.242872	0.598964	-0.57702	0.18568	-0.457917	0.298136
SL1344_RS08845	kdsA	1827260	1828114	-	855	-0.882502	1.13353e-09	-1.02868	4.62218e-13	-1.02781	4.7521e-13
SL1344_RS08850	SL1344_RS08850	1828152	1828961	-	810	-1.16131	8.90395e-18	-1.27483	7.91712e-22	-1.31819	3.22493e-23
SL1344_RS08855	SL1344_RS08855	1828965	1829354	-	390	1.21943	4.09198e-08	1.31132	1.06921e-09	1.46007	9.75619e-12
SL1344_RS08860	prmC	1829351	1830184	-	834	0.238538	0.100086	0.245301	0.0801441	0.211032	0.134567
SL1344_RS08865	prfA	1830184	1831266	-	1083	0.00427657	0.972968	-0.0647782	0.580851	-0.0760348	0.517469
SL1344_RS08870	hemA	1831307	1832563	-	1257	-1.23875	1.50226e-11	-1.7852	4.75564e-23	-1.95098	2.925e-27
SL1344_RS08875	lolB	1832877	1833500	+	624	-0.541175	0.00150741	-0.498359	0.00269521	-0.691352	2.86665e-05
SL1344_RS08880	ispE	1833497	1834348	+	852	-1.1363	4.18325e-10	-1.57277	1.44487e-18	-1.81425	3.11533e-24
SL1344_RS08885	prs	1834614	1835561	+	948	-0.44752	0.0209993	-1.1847	1.94689e-10	-1.23052	3.55025e-11
SL1344_RS08890	dauA	1835686	1837371	+	1686	0.302817	0.00637896	0.33622	0.00178845	0.571589	7.54574e-08
SL1344_RS08895	ychH	1837416	1837694	-	279	0.61003	0.0789337	0.759964	0.02309	0.903277	0.00648741
SL1344_RS08900	pth	1837970	1838554	+	585	-1.19961	1.49218e-08	-1.05302	4.05995e-07	-1.14812	3.21931e-08
SL1344_RS08905	ychF	1838671	1839762	+	1092	-1.00408	7.39361e-09	-0.964129	1.74795e-08	-1.11244	7.10754e-11
SL1344_RS08910	SL1344_RS08910	1839921	1841186	-	1266	1.97428	4.94658e-17	2.41596	1.55644e-25	2.35035	2.75722e-24
SL1344_RS08915	SL1344_RS08915	1841681	1842799	+	1119	1.07542	2.37808e-05	1.68805	6.23705e-12	1.75416	8.60704e-13
SL1344_RS08920	hyaB	1842796	1844589	+	1794	1.39838	6.70952e-11	1.93221	2.92394e-20	1.7801	2.02111e-17
SL1344_RS08925	hyaC	1844608	1845339	+	732	1.65039	1.66589e-10	1.93892	1.43776e-14	1.91882	2.68567e-14
SL1344_RS08930	SL1344_RS08930	1845336	1845932	+	597	2.33811	8.24008e-15	2.9377	9.73878e-24	2.6229	4.05939e-19
SL1344_RS08935	hyaE	1845922	1846326	+	405	2.01578	3.45154e-08	2.22811	4.27246e-10	2.21674	5.21378e-10
SL1344_RS08940	SL1344_RS08940	1846323	1847171	+	849	1.29729	6.26959e-06	1.50532	8.14833e-08	1.36776	1.13985e-06
SL1344_RS08945	appC	1847246	1848790	+	1545	1.47202	3.18235e-10	1.90257	1.03279e-16	1.83327	1.22046e-15
SL1344_RS08950	appB	1848802	1849938	+	1137	1.14286	9.71475e-11	1.32089	1.81667e-14	1.47016	1.24276e-17
SL1344_RS08955	cbdX	1849951	1850040	+	90	0.55868	0.106421	0.821878	0.0117212	0.76087	0.0202122
SL1344_RS08960	SL1344_RS08960	1850435	1851709	+	1275	-1.61009	6.10095e-10	-1.81383	1.43551e-12	-1.84002	6.53955e-13
SL1344_RS08965	SL1344_RS08965	1851923	1853635	+	1713	-0.849154	0.0395452	-0.807948	0.0458672	-0.860116	0.0329501
SL1344_RS08970	SL1344_RS08970	1853698	1853952	-	255	-0.0918718	0.699528	0.14537	0.510983	0.0422652	0.858874
SL1344_RS08975	ycgR	1854121	1854855	+	735	-2.32787	0.000571536	-2.26129	0.000650789	-2.36987	0.000339541
SL1344_RS08980	emtA	1854869	1855480	-	612	-1.58985	2.03491e-09	-1.82432	2.51496e-12	-1.73959	2.37373e-11
SL1344_RS08985	ldcA	1855651	1856565	+	915	-0.829538	9.98703e-06	-0.679966	0.000216922	-0.689332	0.000174137
SL1344_RS08990	SL1344_RS08990	1856662	1858395	+	1734	-0.267463	0.0650948	-0.176642	0.21759	-0.235268	0.0964458
SL1344_RS08995	dadX	1858458	1859528	-	1071	-1.31448	0.0145339	-1.07756	0.0418449	-1.09517	0.0382749
SL1344_RS09000	SL1344_RS09000	1859542	1860840	-	1299	-1.73994	6.34673e-05	-1.57149	0.000240024	-1.61558	0.000154083
SL1344_RS09005	SL1344_RS09005	1861163	1862695	+	1533	-0.571279	0.0772814	-0.597782	0.0583758	-0.703448	0.0249198
SL1344_RS09010	fadR	1862742	1863461	-	720	-0.915811	1.04028e-09	-1.09784	8.4069e-14	-1.1493	5.43758e-15
SL1344_RS09015	nhaB	1863681	1865225	+	1545	0.280307	0.0560299	0.460057	0.00104376	0.499373	0.000357499
SL1344_RS09020	dsbB	1865367	1865897	+	531	-1.463	2.71949e-13	-1.58784	7.92512e-16	-1.66756	2.51028e-17
SL1344_RS09025	SL1344_RS09025	1866006	1866347	+	342	-0.816923	0.0164163	-1.34474	4.37692e-05	-1.05904	0.00133468
SL1344_RS09030	SL1344_RS09030	1866419	1866592	-	174	-0.184002	0.795207	-0.846543	0.193391	-0.252469	0.710566
SL1344_RS09035	SL1344_RS09035	1866784	1866921	-	138	-1.04398	0.00969462	-0.866559	0.0288219	-0.69774	0.0801402
SL1344_RS09040	SL1344_RS09040	1867273	1867719	-	447	-1.21157	4.25185e-08	-1.4289	4.53412e-11	-1.38498	1.6972e-10
SL1344_RS09045	SL1344_RS09045	1867812	1868471	-	660	-1.60254	9.93936e-23	-1.7801	1.57949e-28	-1.5434	6.55816e-22
SL1344_RS09050	SL1344_RS09050	1868521	1868814	-	294	-1.50574	1.92462e-11	-1.65411	4.17222e-14	-1.4345	5.36575e-11
SL1344_RS09055	minC	1868940	1869647	+	708	-1.12151	5.6622e-08	-1.31899	7.97938e-11	-1.34985	2.71924e-11
SL1344_RS09060	minD	1869671	1870483	+	813	-1.0107	2.9297e-15	-1.19341	2.55264e-21	-1.34221	1.56065e-26
SL1344_RS09065	minE	1870487	1870753	+	267	-0.714345	6.57712e-07	-0.93687	2.09016e-11	-0.893165	1.72078e-10
SL1344_RS09070	rnd	1870875	1872002	-	1128	0.359708	0.11774	0.176792	0.44248	0.0495972	0.840331
SL1344_RS09075	tnpA	1872138	1872596	-	459	-0.281767	0.121211	-0.483597	0.00529636	-0.525483	0.00238703
SL1344_RS09080	fadD	1872787	1874472	-	1686	-0.175663	0.189678	-0.434367	0.00060012	-0.556783	9.69155e-06
SL1344_RS09085	SL1344_RS09085	1874677	1875258	-	582	-0.489613	0.0395951	-0.739423	0.00132041	-0.813685	0.000388653
SL1344_RS09090	tsaB	1875330	1876025	-	696	-0.695427	0.00256791	-1.12847	4.57703e-07	-1.26683	1.40407e-08
SL1344_RS09095	SL1344_RS09095	1876083	1877993	-	1911	0.0919797	0.564792	-0.100445	0.517124	-0.0865042	0.580081
SL1344_RS09100	SL1344_RS09100	1878124	1878468	+	345	-1.30455	3.78159e-18	-1.54312	8.95437e-26	-1.61335	6.37719e-28
SL1344_RS09105	SL1344_RS09105	1878474	1878653	-	180	-0.710165	0.000821797	-0.791506	0.000110995	-0.910177	9.01906e-06
SL1344_RS09110	pabB	1878734	1880098	+	1365	-0.650157	0.0128066	-0.779671	0.00214911	-0.73203	0.00396252
SL1344_RS09115	SL1344_RS09115	1880102	1880680	+	579	-0.00881934	0.975706	-0.0351726	0.902316	-0.0288377	0.920988
SL1344_RS09120	sdaA	1880944	1882308	+	1365	-0.458526	0.00662043	-0.522859	0.00148057	-0.417	0.0116356
SL1344_RS09125	SL1344_RS09125	1882446	1884047	+	1602	1.22426	2.74399e-14	1.37645	2.37991e-18	1.36644	4.0629e-18
SL1344_RS09130	yoaE	1884069	1885628	-	1560	0.274533	0.167206	0.185888	0.345525	0.170861	0.387671
SL1344_RS09140	manX	1886101	1887069	+	969	-0.574076	0.0661295	-0.25277	0.423101	-0.171915	0.59144
SL1344_RS09145	manY	1887122	1887922	+	801	-0.498587	0.0725007	-0.508621	0.060898	-0.351569	0.200968
SL1344_RS09150	SL1344_RS09150	1887935	1888786	+	852	-0.875693	0.00596827	-0.61353	0.0517092	-0.59973	0.0572837
SL1344_RS09155	SL1344_RS09155	1888844	1889302	+	459	0.663917	0.0176832	0.881248	0.00101952	0.798745	0.00299259
SL1344_RS09160	mntP	1889712	1890278	+	567	0.361049	0.385134	-0.3977	0.325	-0.130755	0.756137
SL1344_RS09165	rlmA	1890275	1891084	-	810	-0.648783	0.000514279	-1.18584	6.32267e-11	-1.20805	2.63348e-11
SL1344_RS09170	ftsI	1891150	1892895	-	1746	0.676172	0.000561677	0.382729	0.0502509	0.352759	0.0717724
SL1344_RS09175	cspE	1893115	1893324	-	210	-1.1756	0.00317989	-1.89661	9.53799e-07	-2.07944	7.12818e-08
SL1344_RS09180	SL1344_RS09180	1893337	1893480	-	144	-0.83703	0.00201336	-1.66135	2.54662e-10	-1.80077	6.80989e-12
SL1344_RS09185	SL1344_RS09185	1894129	1894416	-	288	-0.574413	0.0929989	-1.53051	2.62921e-06	-1.46104	7.21365e-06
SL1344_RS09190	mgrB	1894487	1894630	-	144	-0.609645	0.332668	-1.83272	0.00189441	-1.84021	0.00178044
SL1344_RS09195	SL1344_RS09195	1894788	1895027	+	240	0.705826	0.00560849	0.804044	0.00114736	0.677124	0.00639486
SL1344_RS09200	kdgR	1895239	1896030	-	792	-0.138261	0.596618	-0.035579	0.894369	-0.189096	0.45385
SL1344_RS09205	SL1344_RS09205	1896206	1897579	+	1374	0.494428	0.0281716	0.366869	0.0990523	0.315691	0.157812
SL1344_RS09210	htpX	1897627	1898508	-	882	0.102434	0.84024	-0.302271	0.52517	-0.349314	0.462636
SL1344_RS09215	prc	1898702	1900750	-	2049	-0.26347	0.110909	-0.820177	1.64822e-07	-0.917742	4.33946e-09
SL1344_RS09220	proQ	1900770	1901456	-	687	-1.143	3.06758e-07	-1.77818	4.43213e-16	-1.95402	3.7695e-19
SL1344_RS09225	SL1344_RS09225	1901554	1902051	-	498	-1.25286	4.96466e-09	-1.57271	7.26512e-14	-1.67431	1.58304e-15
SL1344_RS09230	yebS	1902180	1903463	+	1284	-0.714988	2.75951e-06	-0.796887	8.9104e-08	-0.868617	5.51301e-09
SL1344_RS09235	SL1344_RS09235	1903432	1906065	+	2634	0.440631	0.000170016	0.427802	0.000193283	0.357248	0.00190772
SL1344_RS09240	rsmF	1906143	1907582	+	1440	-0.0402852	0.775276	-0.0711422	0.594449	-0.155192	0.231862
SL1344_RS09245	SL1344_RS09245	1907700	1907936	+	237	-0.333867	0.470881	-0.501146	0.258234	-0.59104	0.179195
SL1344_RS09250	SL1344_RS09250	1908047	1908238	+	192	0.433744	0.0423089	0.323879	0.120433	0.464704	0.0236127
SL1344_RS09255	pphA	1908257	1908907	-	651	-0.122509	0.685289	-0.240298	0.402132	-0.215099	0.457622
SL1344_RS09260	SL1344_RS09260	1909131	1909295	-	165	-1.54164	0.0668895	-1.92905	0.0184438	-2.0351	0.0126062
SL1344_RS09265	sopE2	1909580	1910302	-	723	0.510208	0.206094	1.14427	0.00266604	1.18025	0.00189393
SL1344_RS09270	SL1344_RS09270	1910986	1911381	+	396	1.80334	1.79925e-06	2.43812	3.14356e-11	2.834	9.30343e-15
SL1344_RS09275	SL1344_RS09275	1911711	1912187	+	477	-0.470174	0.00693297	-0.603237	0.000355072	-0.617574	0.000250323
SL1344_RS09280	SL1344_RS09280	1912575	1912994	-	420	-0.757904	0.00759667	-0.353606	0.214723	-0.467661	0.0963907
SL1344_RS09290	SL1344_RS09290	1913799	1913939	+	141	-0.425643	0.293975	-0.495577	0.204061	-0.249015	0.535582
SL1344_RS09295	SL1344_RS09295	1914085	1915279	-	1195	1.15403	2.01312e-08	1.52807	3.02138e-14	1.51691	4.4724e-14
SL1344_RS09300	SL1344_RS09300	1915349	1915771	+	423	2.5647	6.0777e-14	3.34873	1.37182e-23	3.32676	2.5053e-23
SL1344_RS09305	SL1344_RS09305	1917075	1917989	+	915	-0.416181	0.621737	-0.132644	0.877761	0.0438832	0.961657
SL1344_RS09310	SL1344_RS09310	1918122	1918280	+	159	-0.424331	0.602108	-0.364595	0.647329	-0.116884	0.889319
SL1344_RS09315	SL1344_RS09315	1918290	1918904	+	615	-0.774345	0.311014	-0.703398	0.346987	-0.445412	0.559153
SL1344_RS09320	SL1344_RS09320	1920747	1920947	+	201	-1.90175	0.0218924	-2.76127	0.000599372	-2.51124	0.0018033
SL1344_RS09330	SL1344_RS09330	1922083	1922343	-	261	-0.137482	0.458438	0.290913	0.0851699	0.288538	0.0883432
SL1344_RS09335	SL1344_RS09335	1922398	1922586	+	189	1.6454	0.00105121	2.08104	1.41731e-05	2.40334	4.6063e-07
SL1344_RS09340	SL1344_RS09340	1922651	1922818	+	168	-1.49768	0.00592098	-1.16606	0.0298762	-1.33956	0.0120495
SL1344_RS09345	SL1344_RS09345	1923075	1923608	-	534	-0.797621	0.0430131	-0.506002	0.197513	-0.691678	0.0742138
SL1344_RS09350	SL1344_RS09350	1923662	1923853	-	192	-0.109818	0.808306	0.0528704	0.905283	-0.121923	0.779868
SL1344_RS09370	SL1344_RS09370	1925864	1926217	-	354	-0.826654	1.33848e-07	-0.972071	2.27055e-10	-1.07226	2.61644e-12
SL1344_RS09375	copD	1926234	1927109	-	876	-0.629163	0.00046339	-1.0282	3.8834e-09	-0.973341	2.48136e-08
SL1344_RS09380	yobA	1927110	1927484	-	375	-0.746172	8.22821e-10	-1.15131	3.11627e-22	-1.02172	7.31822e-18
SL1344_RS09385	SL1344_RS09385	1927622	1927852	+	231	0.0437969	0.83341	-0.0929804	0.636926	0.0291447	0.889141
SL1344_RS09390	SL1344_RS09390	1927960	1928616	+	657	0.719881	0.00250642	0.316534	0.187455	0.333829	0.162774
SL1344_RS09395	exoX	1928640	1929338	+	699	0.650275	2.13308e-05	0.164723	0.294847	0.0864419	0.59144
SL1344_RS09400	ptrB	1929373	1931424	-	2052	2.86759	3.35831e-47	2.54212	5.13622e-38	2.38802	8.58794e-34
SL1344_RS09405	SL1344_RS09405	1931637	1932296	-	660	2.12506	2.65061e-18	1.75946	2.81949e-13	1.59747	3.34941e-11
SL1344_RS09410	SL1344_RS09410	1932390	1932743	-	354	1.83832	1.6862e-29	1.64827	1.64447e-24	1.46108	1.31088e-19
SL1344_RS09415	yebG	1932811	1933101	-	291	1.68186	1.07845e-11	1.65163	1.3753e-11	1.42492	5.58956e-09
SL1344_RS09420	purT	1933232	1934410	+	1179	-1.1174	4.50799e-07	-1.32642	1.02984e-09	-1.38483	1.75849e-10
SL1344_RS09425	kdgA	1934510	1935151	-	642	-0.955891	2.08747e-09	-1.16711	8.68303e-14	-1.32523	2.39048e-17
SL1344_RS09430	edd	1935189	1937000	-	1812	-0.457355	0.000106544	-0.479593	2.98075e-05	-0.454874	7.5217e-05
SL1344_RS09435	zwf	1937235	1938710	-	1476	-0.833374	5.48689e-07	-0.959313	4.19917e-09	-0.949034	6.01354e-09
SL1344_RS09440	SL1344_RS09440	1939052	1939921	+	870	-0.0204933	0.907379	-0.0669266	0.688305	-0.163276	0.314215
SL1344_RS09445	pyk	1940045	1941487	+	1443	0.0589682	0.825168	-0.080525	0.753206	-0.143863	0.568123
SL1344_RS09450	lpxM	1941560	1942531	-	972	-0.433113	0.00135098	-0.619597	2.27885e-06	-0.637809	1.1094e-06
SL1344_RS09455	mepM	1942648	1943967	-	1320	-0.951083	1.09524e-06	-1.46865	1.50899e-14	-1.52311	1.44143e-15
SL1344_RS09460	znuA	1943983	1944927	-	945	-0.617999	0.00513133	-0.956691	7.81652e-06	-1.03144	1.37362e-06
SL1344_RS09465	znuC	1945006	1945761	+	756	0.084098	0.72687	-0.0188957	0.939079	-0.038064	0.876608
SL1344_RS09470	znuB	1945758	1946543	+	786	0.258186	0.119238	0.0941954	0.574508	0.133944	0.420143
SL1344_RS09475	ruvB	1946622	1947632	-	1011	-0.33542	0.00778711	-0.556443	4.88165e-06	-0.608658	5.53019e-07
SL1344_RS09480	ruvA	1947641	1948252	-	612	-0.356948	0.0315346	-0.331964	0.040267	-0.411233	0.0104763
SL1344_RS09485	SL1344_RS09485	1948672	1949567	+	896	2.73593	1.04543e-32	3.21121	8.0516e-46	3.26328	2.77587e-47
SL1344_RS09490	SL1344_RS09490	1950194	1950793	+	600	1.45597	8.77198e-12	1.39878	2.60641e-11	1.53789	2.00501e-13
SL1344_RS09495	ruvC	1950795	1951316	-	522	-0.289229	0.125593	-0.801599	7.74729e-06	-0.767601	1.82772e-05
SL1344_RS09500	SL1344_RS09500	1951353	1952093	-	741	-0.666915	3.22678e-06	-1.25474	3.14305e-19	-1.39709	1.71333e-23
SL1344_RS09505	nudB	1952123	1952575	-	453	-0.672983	0.000223553	-1.33875	4.04858e-14	-1.31959	8.91947e-14
SL1344_RS09510	aspS	1952678	1954450	-	1773	-0.932278	6.57712e-07	-1.55038	3.01331e-17	-1.62474	7.70656e-19
SL1344_RS09515	SL1344_RS09515	1954775	1955341	+	567	-0.818954	0.00132722	-0.969591	9.63573e-05	-0.954547	0.000120955
SL1344_RS09520	SL1344_RS09520	1955338	1956156	+	819	-0.357785	0.102737	-0.349471	0.101419	-0.408055	0.0544498
SL1344_RS09525	SL1344_RS09525	1956209	1956604	+	396	-0.976967	1.80704e-10	-1.37116	6.20964e-20	-1.33801	4.88792e-19
SL1344_RS09530	cmoA	1956645	1957388	+	744	-1.35226	2.21565e-23	-1.72542	3.75478e-38	-1.8368	6.34728e-43
SL1344_RS09535	cmoB	1957385	1958356	+	972	-0.324401	0.00901998	-0.769283	1.23183e-10	-0.722638	1.49106e-09
SL1344_RS09540	cutC	1958592	1959338	-	747	-0.50615	0.00514832	-0.844562	1.43691e-06	-0.761248	1.40704e-05
SL1344_RS09545	SL1344_RS09545	1959358	1959927	-	570	0.0428714	0.825513	0.288326	0.0967719	0.245235	0.160596
SL1344_RS09550	argS	1960164	1961897	+	1734	-0.391435	0.025794	-0.769061	5.37721e-06	-0.856898	3.72328e-07
SL1344_RS09555	mrdA	1962086	1963957	+	1872	0.697107	7.81655e-07	0.680984	8.75124e-07	0.623093	6.95732e-06
SL1344_RS09560	SL1344_RS09560	1964011	1965150	-	1140	0.0609109	0.764772	0.167362	0.376061	0.170428	0.367584
SL1344_RS09565	flhe	1965387	1965779	-	393	1.36732	1.8401e-09	1.85683	2.51627e-17	1.77269	6.88692e-16
SL1344_RS09570	flhA	1965779	1967857	-	2079	0.870266	6.65766e-08	1.22889	4.69709e-15	1.22122	6.74879e-15
SL1344_RS09575	flhB	1967850	1969001	-	1152	0.345979	0.123595	0.710788	0.000826961	0.772237	0.000266707
SL1344_RS09580	cheZ	1969195	1969839	-	645	-0.631554	0.0822008	-0.100288	0.791815	-0.171776	0.644728
SL1344_RS09585	cheY	1969850	1970239	-	390	-0.671097	0.082206	-0.178976	0.649864	-0.0325813	0.938525
SL1344_RS09590	cheB	1970257	1971306	-	1050	-0.557897	0.434593	0.00874427	0.991768	0.071547	0.923968
SL1344_RS09595	cheR	1971303	1972169	-	867	-1.01142	0.110648	-0.549446	0.38601	-0.458699	0.47372
SL1344_RS09600	tar	1972323	1973984	-	1662	-1.84689	0.0131016	-1.52036	0.0382196	-1.50978	0.039312
SL1344_RS09605	cheW	1974221	1974724	-	504	-2.15234	0.999	-1.63306	0.999	-1.93036	0.999
SL1344_RS09610	cheA	1974745	1976760	-	2016	-2.40844	0.00342495	-2.18809	0.00681729	-2.32709	0.00388442
SL1344_RS09615	motB	1976765	1977694	-	930	-2.6099	0.999	-2.34938	0.999	-2.52594	0.999
SL1344_RS09620	motA	1977691	1978578	-	888	-2.50486	0.999	-2.31971	0.999	-2.5003	0.999
SL1344_RS09625	flhC	1978703	1979287	-	585	-0.840757	0.0549149	-0.723698	0.0936339	-0.920621	0.0312606
SL1344_RS09630	flhD	1979284	1979625	-	342	-0.849762	0.0272477	-0.920588	0.0142884	-1.08472	0.003661
SL1344_RS09635	SL1344_RS09635	1980308	1980424	+	117	0.600404	0.196583	1.30588	0.00181986	1.54955	0.000195212
SL1344_RS09640	uspC	1980421	1980849	+	429	-0.529218	0.219019	-0.462627	0.269937	-0.263415	0.540374
SL1344_RS09645	otsA	1980867	1982288	-	1422	-0.576394	0.0923134	-0.401123	0.236687	-0.430864	0.201976
SL1344_RS09650	otsB	1982263	1983066	-	804	-0.739883	0.0323477	-0.423409	0.21821	-0.59626	0.0788557
SL1344_RS09655	araH	1983289	1983471	-	183	0.129502	0.679065	0.597596	0.0333227	0.46242	0.103435
SL1344_RS09660	SL1344_RS09660	1983700	1984257	-	558	0.334384	0.0654331	0.988555	4.41693e-09	1.08965	9.10221e-11
SL1344_RS09665	SL1344_RS09665	1984808	1985311	+	504	1.12953	3.0065e-05	1.45912	3.08987e-08	1.48971	1.52533e-08
SL1344_RS09670	SL1344_RS09670	1985490	1986128	-	639	1.33042	4.95426e-14	1.73866	5.51717e-24	1.81213	5.74767e-26
SL1344_RS09675	SL1344_RS09675	1986384	1986719	+	336	1.93839	1.6477e-16	2.67412	7.4345e-32	2.78554	1.6576e-34
SL1344_RS09680	ftnA	1986959	1987456	+	498	-0.794169	0.000366172	-0.783728	0.000314096	-0.623168	0.00428873
SL1344_RS09685	SL1344_RS09685	1987502	1987741	-	240	1.02017	4.46749e-05	1.12055	3.47461e-06	1.31749	4.19081e-08
SL1344_RS09690	tyrP	1987968	1989179	+	1212	-0.0800963	0.739547	-0.443825	0.0424481	-0.458875	0.0355182
SL1344_RS09695	SL1344_RS09695	1989254	1989919	-	666	-0.680709	0.00795269	-1.10318	9.0555e-06	-1.09381	1.05215e-05
SL1344_RS09700	SL1344_RS09700	1990157	1990483	-	327	-0.62822	0.0425767	-1.30296	1.22032e-05	-1.15536	0.00010576
SL1344_RS09705	SL1344_RS09705	1990696	1992135	-	1440	-0.84326	0.0336945	-1.17782	0.00221871	-1.17349	0.00226756
SL1344_RS09710	SL1344_RS09710	1992348	1992680	-	333	-0.990602	0.00787533	-1.43303	7.416e-05	-1.01777	0.00506016
SL1344_RS09715	SL1344_RS09715	1992930	1993016	-	87	-2.0995	3.19412e-14	-2.29044	3.65276e-17	-1.981	2.97825e-13
SL1344_RS09720	SL1344_RS09720	1993028	1993101	-	74	-2.60215	8.88333e-24	-2.8685	1.20049e-29	-2.78392	4.78755e-28
SL1344_RS09725	SL1344_RS09725	1993154	1993229	-	76	-2.26272	3.95559e-13	-2.22866	2.18221e-13	-1.98794	5.53628e-11
SL1344_RS09730	pgsA	1993381	1993929	-	549	0.0619046	0.741314	0.161895	0.352921	0.211606	0.218739
SL1344_RS09735	uvrC	1993986	1995818	-	1833	0.567036	0.00343909	0.685559	0.00028431	0.65906	0.000479651
SL1344_RS09740	uvrY	1995815	1996471	-	657	-0.692429	0.00103218	-0.74809	0.000289762	-0.809603	8.32734e-05
SL1344_RS09745	SL1344_RS09745	1996783	1996938	+	156	2.08303	0.000886617	2.59971	1.48522e-05	3.15182	1.20874e-07
SL1344_RS09750	SL1344_RS09750	1996935	1997159	+	225	-1.53018	9.5836e-05	-1.49067	0.000106098	-1.61356	2.59996e-05
SL1344_RS09755	sdiA	1997226	1997948	-	723	-0.61623	0.00294128	-0.554319	0.00615684	-0.469755	0.0207328
SL1344_RS09760	yecC	1998180	1998932	-	753	0.0479296	0.819041	0.582124	0.00146675	0.483943	0.00851647
SL1344_RS09765	tcyL	1998929	1999597	-	669	-0.19099	0.294206	0.120954	0.491379	0.251971	0.139303
SL1344_RS09770	dcyD	1999618	2000604	-	987	-0.80249	0.000139784	-0.803375	9.16965e-05	-0.871723	2.12771e-05
SL1344_RS09775	tcyJ	2000758	2001558	-	801	-0.870141	1.60303e-07	-0.754056	3.69618e-06	-0.724003	8.83626e-06
SL1344_RS09780	fliZ	2001705	2002256	-	552	-0.38819	0.312535	0.0525272	0.895475	0.067652	0.868295
SL1344_RS09785	SL1344_RS09785	2002315	2003034	-	720	-1.78997	0.999	-1.64049	0.999	-1.75166	0.999
SL1344_RS09790	tnpA	2003303	2003761	-	459	-0.213603	0.264624	-0.454101	0.0119687	-0.482038	0.00752067
SL1344_RS09795	fliB	2003942	2005147	-	1206	-0.220104	0.196036	0.051675	0.76504	0.018743	0.917487
SL1344_RS09800	SL1344_RS09800	2005226	2006713	-	1488	-2.98443	2.01373e-08	-2.86617	4.5975e-08	-2.86589	4.49157e-08
SL1344_RS09805	fliD	2006970	2008373	+	1404	-1.89666	0.0051284	-1.54832	0.0204744	-1.54636	0.02041
SL1344_RS09810	fliS	2008388	2008795	+	408	-1.55501	0.0246137	-1.0597	0.1222	-1.03549	0.130554
SL1344_RS09815	fliT	2008795	2009163	+	369	-0.922341	0.0341691	-0.568903	0.18828	-0.542576	0.209694
SL1344_RS09820	amyA	2009235	2010719	+	1485	-0.0116784	0.940586	0.154828	0.275102	0.138581	0.331944
SL1344_RS09825	SL1344_RS09825	2010759	2011184	-	426	-0.902151	3.52005e-08	-0.727966	4.04071e-06	-0.782641	7.52241e-07
SL1344_RS09830	yedE	2011370	2012575	+	1206	-0.553399	0.000854513	-0.152032	0.366433	-0.145445	0.389447
SL1344_RS09835	yedF	2012572	2012805	+	234	0.708503	0.00720019	1.58703	1.21532e-10	1.64568	2.34959e-11
SL1344_RS09840	SL1344_RS09840	2013070	2013456	+	387	2.34604	1.39186e-12	3.05846	1.79101e-21	3.09898	5.12449e-22
SL1344_RS09845	fliE	2013576	2013890	-	315	1.52587	1.13583e-06	2.19426	4.50681e-13	2.09332	5.19193e-12
SL1344_RS09850	fliF	2014107	2015789	+	1683	0.677108	0.000190069	1.12007	1.57346e-10	1.082	6.45568e-10
SL1344_RS09855	fliG	2015782	2016777	+	996	0.81315	0.0022684	1.31286	3.13133e-07	1.15189	7.53433e-06
SL1344_RS09860	fliH	2016770	2017477	+	708	1.42078	3.51554e-07	1.8808	3.95335e-12	1.96218	4.22244e-13
SL1344_RS09865	fliI	2017477	2018847	+	1371	1.42174	1.88088e-09	1.88382	3.74527e-16	1.90262	1.76336e-16
SL1344_RS09870	fliJ	2018869	2019312	+	444	2.48423	1.75271e-11	2.8651	1.8672e-15	2.86927	1.64933e-15
SL1344_RS09875	fliK	2019309	2020526	+	1218	1.24494	4.93744e-09	1.51554	3.54546e-13	1.51203	3.88464e-13
SL1344_RS09880	fliL	2020631	2021098	+	468	0.809674	0.000395461	1.04885	1.88825e-06	0.911035	3.74042e-05
SL1344_RS09885	fliM	2021103	2022107	+	1005	0.848469	9.92407e-06	1.126	1.55909e-09	1.00837	6.75412e-08
SL1344_RS09890	fliN	2022104	2022517	+	414	-0.142565	0.596618	0.107906	0.678152	-0.00800178	0.979341
SL1344_RS09895	fliO	2022517	2022894	+	378	0.137957	0.618817	0.535927	0.0342107	0.407101	0.111496
SL1344_RS09900	fliP	2022894	2023631	+	738	-0.185056	0.384157	-0.149487	0.469572	-0.197595	0.336184
SL1344_RS09905	fliQ	2023641	2023910	+	270	-0.272335	0.311007	-0.0188815	0.946812	-0.281869	0.275012
SL1344_RS09910	fliR	2023919	2024713	+	795	0.833393	3.73861e-08	1.15781	1.78842e-15	1.07883	1.47072e-13
SL1344_RS09915	rcsA	2024995	2025618	+	624	1.24811	2.25266e-10	1.39553	3.21814e-13	1.18586	7.32558e-10
SL1344_RS09920	dsrB	2025657	2025851	-	195	0.0215946	0.917427	0.0289789	0.88641	-0.277315	0.140264
SL1344_RS09925	yodD	2025980	2026207	+	228	-0.3716	0.304355	-0.681998	0.0469384	-0.782548	0.0219912
SL1344_RS09930	SL1344_RS09930	2026517	2027332	+	816	1.01071	4.75987e-07	1.1158	1.31645e-08	1.20034	9.03179e-10
SL1344_RS09935	yedQ	2027311	2029023	-	1713	-0.0387354	0.821232	0.0561573	0.731048	0.0439104	0.792238
SL1344_RS09940	SL1344_RS09940	2029188	2029373	-	186	-1.05566	4.12879e-05	-0.769395	0.00180522	-1.11863	6.33187e-06
SL1344_RS09945	SL1344_RS09945	2029450	2030367	-	918	-0.412711	0.0241474	-0.262128	0.143815	-0.318155	0.0742209
SL1344_RS09950	yedA	2030537	2031457	+	921	0.381599	0.0162417	0.710975	1.89796e-06	0.765354	2.83837e-07
SL1344_RS09955	SL1344_RS09955	2031446	2031916	-	471	0.293811	0.151177	0.416256	0.0326502	0.286467	0.147876
SL1344_RS09960	SL1344_RS09960	2031897	2033327	-	1431	-0.00689787	0.957131	-0.0796852	0.490964	-0.0495133	0.674085
SL1344_RS09965	SL1344_RS09965	2033401	2034096	-	696	-0.60499	0.000279484	-0.646323	6.99363e-05	-0.685685	2.36899e-05
SL1344_RS09970	SL1344_RS09970	2034188	2034487	-	300	-0.872909	1.85662e-05	-0.820547	3.86622e-05	-0.816549	4.15027e-05
SL1344_RS09975	ompS1	2035137	2036333	+	1197	0.241314	0.219573	0.691929	0.00016303	0.669293	0.000263243
SL1344_RS09980	SL1344_RS09980	2036793	2037005	-	213	-1.5227	1.65133e-06	-1.88381	1.5255e-09	-2.19449	1.78298e-12
SL1344_RS09985	SL1344_RS09985	2037460	2038728	-	1269	1.3944	1.66974e-16	1.4325	8.41087e-18	1.39843	4.55389e-17
SL1344_RS09990	SL1344_RS09990	2038731	2039150	-	420	1.03857	7.50842e-08	0.797481	2.85922e-05	0.820579	1.61311e-05
SL1344_RS09995	SL1344_RS09995	2039277	2039438	-	162	0.104674	0.713761	-0.0217088	0.941193	0.0253017	0.931103
SL1344_RS10000	sseK	2040503	2041510	+	1008	0.800977	0.339258	0.109706	0.900737	-0.589672	0.477425
SL1344_RS10005	SL1344_RS10005	2041795	2042394	-	600	2.13912	0.00347776	1.44259	0.0471628	0.947577	0.199202
SL1344_RS10010	SL1344_RS10010	2042364	2043926	-	1563	2.13478	1.71396e-12	1.79578	1.94787e-09	1.6402	4.28682e-08
SL1344_RS10015	SL1344_RS10015	2043913	2044500	-	588	1.97478	5.5299e-07	1.93669	5.67615e-07	1.90077	9.09788e-07
SL1344_RS10030	SL1344_RS10030	2045576	2045989	-	414	0.177447	0.548541	0.17031	0.551838	0.072352	0.809836
SL1344_RS10035	SL1344_RS10035	2045994	2046527	-	534	1.09707	9.69129e-06	1.30983	5.12567e-08	1.365	1.34083e-08
SL1344_RS10040	SL1344_RS10040	2046527	2047585	-	1059	1.31731	4.6639e-10	1.56622	3.5878e-14	1.51653	2.25084e-13
SL1344_RS10045	SL1344_RS10045	2047582	2048922	-	1341	1.38114	1.88119e-09	1.46286	9.23879e-11	1.39166	7.20662e-10
SL1344_RS10050	SL1344_RS10050	2048956	2050884	-	1929	0.923929	0.000124276	1.09805	3.04425e-06	1.00955	1.78319e-05
SL1344_RS10055	SL1344_RS10055	2050969	2051262	-	294	1.05732	0.000103919	1.39369	1.08199e-07	1.15427	1.2299e-05
SL1344_RS10060	SL1344_RS10060	2051292	2051648	-	357	1.5572	9.81272e-07	2.01541	6.53939e-11	1.82601	3.56799e-09
SL1344_RS10065	SL1344_RS10065	2051648	2053144	-	1497	0.819397	9.03899e-05	1.03203	4.06089e-07	0.890798	1.28914e-05
SL1344_RS10070	SL1344_RS10070	2053302	2053862	-	561	2.20213	7.34404e-11	2.58828	4.1167e-15	2.548	1.09517e-14
SL1344_RS10075	SL1344_RS10075	2053859	2054371	-	513	2.25948	8.27852e-11	2.8024	1.18127e-16	2.87653	1.66961e-17
SL1344_RS10080	SL1344_RS10080	2054343	2054747	-	405	1.86141	1.73345e-09	2.09962	2.80508e-12	2.03631	1.30136e-11
SL1344_RS10085	SL1344_RS10085	2054744	2055067	-	324	1.16625	6.69224e-06	1.3714	4.6608e-08	1.16508	3.90951e-06
SL1344_RS10090	SL1344_RS10090	2055070	2055270	-	201	0.827323	0.000985703	0.850508	0.000460463	0.719891	0.00322546
SL1344_RS10095	SL1344_RS10095	2055321	2056526	-	1206	1.90794	7.87229e-11	2.32377	7.0142e-16	1.99794	4.26865e-12
SL1344_RS10100	SL1344_RS10100	2056541	2057191	-	651	2.60228	9.71475e-11	3.30376	3.2503e-17	3.24836	1.05047e-16
SL1344_RS10105	SL1344_RS10105	2057169	2058410	-	1242	2.59813	4.35559e-18	3.06914	2.3115e-25	2.92332	3.46599e-23
SL1344_RS10110	SL1344_RS10110	2058410	2058592	-	183	2.79136	8.57488e-08	2.95353	6.50861e-09	2.83317	2.7389e-08
SL1344_RS10115	SL1344_RS10115	2058604	2060337	-	1734	1.71296	9.96368e-19	2.25268	2.01342e-32	2.05394	3.27371e-27
SL1344_RS10120	SL1344_RS10120	2060334	2060828	-	495	0.855513	0.000996697	1.46967	2.32743e-09	1.44188	4.82467e-09
SL1344_RS10130	SL1344_RS10130	2061365	2061667	-	303	0.787933	0.00208494	1.2514	2.10899e-07	1.14985	2.09522e-06
SL1344_RS10135	SL1344_RS10135	2061776	2062306	-	531	1.31769	2.42019e-07	1.71718	2.46254e-12	1.6631	1.27143e-11
SL1344_RS10140	SL1344_RS10140	2062519	2063004	-	486	0.40941	0.231321	0.529058	0.106072	0.593847	0.0681389
SL1344_RS10145	SL1344_RS10145	2063001	2063615	-	615	0.858025	0.000180026	0.910306	4.14073e-05	0.912029	3.9964e-05
SL1344_RS10150	SL1344_RS10150	2063618	2063962	-	345	0.161062	0.446019	0.264492	0.179369	0.199132	0.320313
SL1344_RS10155	SL1344_RS10155	2064488	2064847	-	360	-0.914296	0.00040972	-0.831988	0.000706794	-0.736938	0.0027735
SL1344_RS10160	SL1344_RS10160	2064878	2065501	-	624	2.09742	2.36832e-13	2.98777	4.33667e-27	2.93529	3.34608e-26
SL1344_RS10165	SL1344_RS10165	2065512	2066501	-	990	0.796442	1.57875e-05	1.16474	7.95537e-11	1.07404	2.09181e-09
SL1344_RS10170	SL1344_RS10170	2066509	2067369	-	861	2.12845	1.3177e-16	2.40868	1.41855e-21	2.33146	2.63074e-20
SL1344_RS10175	SL1344_RS10175	2067386	2067775	-	390	2.93741	5.63444e-12	3.24081	8.03436e-15	3.25885	5.46385e-15
SL1344_RS10180	SL1344_RS10180	2067772	2068665	-	894	2.78802	7.87641e-25	3.19164	3.9578e-33	2.92385	5.01074e-28
SL1344_RS10185	SL1344_RS10185	2068665	2069147	-	483	2.432	3.96712e-14	3.07894	9.85522e-23	2.87733	5.15946e-20
SL1344_RS10190	SL1344_RS10190	2069149	2069967	-	819	2.77856	3.32855e-19	3.35873	1.96509e-28	3.25775	7.40383e-27
SL1344_RS10195	SL1344_RS10195	2069964	2070188	-	225	1.27323	0.00258472	2.01986	3.85518e-07	1.93553	1.22978e-06
SL1344_RS10200	SL1344_RS10200	2070185	2071126	-	942	-0.252142	0.216373	0.0962475	0.636926	-0.0919847	0.65217
SL1344_RS10205	SL1344_RS10205	2071339	2071893	-	555	-0.596966	0.0123489	-0.952261	3.6793e-05	-1.16182	4.37607e-07
SL1344_RS10210	SL1344_RS10210	2071922	2072146	-	225	0.550557	0.0639808	1.33268	1.12792e-06	1.00328	0.000295035
SL1344_RS10215	SL1344_RS10215	2072244	2072939	+	696	-0.314791	0.204664	-0.00524759	0.984777	-0.209445	0.393862
SL1344_RS10225	SL1344_RS10225	2073754	2074125	+	372	0.829288	0.000129027	1.09572	1.3473e-07	0.927316	9.2667e-06
SL1344_RS10230	SL1344_RS10230	2074183	2075010	+	828	0.418812	0.0256236	0.975438	4.11829e-08	0.663104	0.000217938
SL1344_RS10235	SL1344_RS10235	2075147	2075686	+	540	1.78301	2.92509e-07	2.46433	2.28502e-13	2.26915	1.61813e-11
SL1344_RS10240	SL1344_RS10240	2075757	2075987	+	231	2.95094	2.44264e-06	3.11852	3.36651e-07	3.13601	2.87713e-07
SL1344_RS10245	SL1344_RS10245	2075984	2076499	+	516	3.36653	1.00615e-16	3.98029	1.12217e-23	3.71183	9.33009e-21
SL1344_RS10250	SL1344_RS10250	2076496	2077113	+	618	2.63234	4.53063e-15	3.2031	1.51301e-22	2.87827	1.97791e-18
SL1344_RS10255	SL1344_RS10255	2077110	2077943	+	834	1.08318	0.0814108	1.78165	0.00287081	1.4903	0.013017
SL1344_RS10260	SL1344_RS10260	2077947	2078516	+	570	1.44693	9.27222e-14	1.83434	3.71553e-22	1.75473	2.19615e-20
SL1344_RS10265	SL1344_RS10265	2078556	2078783	+	228	1.296	1.62956e-06	2.13113	1.49313e-16	1.95533	4.20023e-14
SL1344_RS10270	SL1344_RS10270	2078785	2079774	+	990	-0.518227	0.00875917	-0.450867	0.0201028	-0.496419	0.0101249
SL1344_RS10275	SL1344_RS10275	2079888	2079977	-	90	-0.864723	6.90479e-07	-0.543531	0.00108272	-0.445436	0.00766147
SL1344_RS10280	mtfA	2080066	2080863	+	798	0.511635	0.0107443	0.884239	4.75487e-06	0.989093	2.8462e-07
SL1344_RS10285	SL1344_RS10285	2080964	2081039	+	76	-1.14345	0.000848548	-1.16009	0.000504031	-0.956524	0.0042037
SL1344_RS10290	SL1344_RS10290	2081207	2081512	+	306	-0.14209	0.63699	-0.0277418	0.92884	-0.00818427	0.981711
SL1344_RS10300	SL1344_RS10300	2081934	2082009	+	76	-1.71801	2.4393e-07	-1.76266	5.01103e-08	-1.68102	2.0302e-07
SL1344_RS10305	SL1344_RS10305	2082173	2082646	+	474	-1.12174	1.05453e-06	-1.23926	3.7343e-08	-1.27113	1.62563e-08
SL1344_RS10310	SL1344_RS10310	2083121	2083588	+	468	0.612426	0.0326308	1.13152	3.06911e-05	1.18245	1.28348e-05
SL1344_RS10315	SL1344_RS10315	2084636	2086330	+	1695	1.8323	5.64727e-18	2.80605	5.95618e-42	3.00978	4.07121e-48
[truncated: 2,585 more rows]

## Sheet: DE genes
All Salmonella deemed differentially regulated at each stage of infection (early, middle, and late) relative to onset.
Locus_tag	Symbol	Name	log2FC_T4-0	padj.T4-0	log2FC_T8-0	padj.T8-0	log2FC_T12-0	padj.T12-0
SL1344_RS00005	thrL	thr operon leader peptide	NA	NA	-1.26485	0.00268486	-1.37966	0.00103159
SL1344_RS00010	thrA	bifunctional aspartate kinase/homoserine dehydrogenase I	-1.19277	0.000901358	-2.01515	7.84883e-09	-2.16646	5.1271e-10
SL1344_RS00015	thrB	homoserine kinase	-1.39686	0.00496864	-2.27696	2.33852e-06	-2.41117	5.44222e-07
SL1344_RS00020	thrC	threonine synthase	-1.225	0.00178752	-1.90273	5.99296e-07	-1.99577	1.56157e-07
SL1344_RS00025	yaaA	peroxide stress protein YaaA	-1.1828	1.25568e-05	-1.70809	1.12537e-10	-1.65589	3.9576e-10
SL1344_RS00035	tal	transaldolase	NA	NA	-1.56598	2.17377e-36	-1.6421	6.56923e-40
SL1344_RS00040	mog	molybdopterin adenylyltransferase	-1.02386	8.0018e-12	-1.35905	1.98846e-20	-1.40866	8.59891e-22
SL1344_RS00045	satP	acetate uptake transporter	-1.24774	2.17619e-07	-1.64703	2.9684e-12	-1.623	5.91483e-12
SL1344_RS00055		DUF2541 family protein	1.10362	1.62832e-09	1.56521	5.48623e-19	1.36915	9.19851e-15
SL1344_RS00070		LysR family transcriptional regulator	1.99376	1.63089e-21	2.50091	1.89201e-34	2.68049	1.7983e-39
SL1344_RS00075		phage holin family protein	2.84747	2.22519e-09	3.6172	5.25738e-15	3.94171	1.2827e-17
SL1344_RS00080		glycoside hydrolase family 108 protein	2.48246	1.41585e-17	3.32974	6.9561e-32	3.61783	1.62062e-37
SL1344_RS00085		transcriptional regulator	2.55859	1.05481e-09	3.36094	1.51807e-16	3.59925	8.01114e-19
SL1344_RS00090		glycosyl hydrolase family 18 protein	NA	NA	1.02762	0.00242564	1.03336	0.00224834
SL1344_RS00095		chitinase	1.17174	2.51033e-07	1.43005	1.41337e-10	1.51185	1.08599e-11
SL1344_RS00100		winged helix-turn-helix transcriptional regulator	2.05658	3.32637e-16	2.64036	9.25799e-27	2.92052	1.69707e-32
SL1344_RS00115	bcfC	fimbrial usher BcfC	NA	NA	1.00576	1.84689e-10	NA	NA
SL1344_RS00125		fimbrial protein BcfE	NA	NA	-1.15204	0.000746349	-1.16688	0.000623342
SL1344_RS00135	bcfG	fimbrial chaperone BcfG	NA	NA	1.31253	1.75141e-09	1.39402	1.53022e-10
SL1344_RS00145		hypothetical protein	NA	NA	1.69805	2.62928e-11	1.74668	6.90421e-12
SL1344_RS00150		transcriptional regulator	2.36871	5.67608e-09	3.13962	1.84015e-15	3.42283	3.64147e-18
SL1344_RS00155		LysR family transcriptional regulator	2.94965	5.47987e-16	3.82706	5.41278e-27	4.17287	6.46188e-32
SL1344_RS00160		transcriptional regulator	6.05321	6.52702e-07	6.8943	7.61801e-09	7.47492	3.43915e-10
SL1344_RS00165		aryl-sulfate sulfotransferase	1.39899	1.76414e-09	2.04816	2.05293e-19	2.21626	1.57061e-22
SL1344_RS00175		outer membrane protein OmpK	1.54151	6.57712e-07	2.02104	2.17957e-11	2.28655	3.02276e-14
SL1344_RS00180		sulfatase-like hydrolase/transferase	NA	NA	1.15072	8.10569e-11	1.28302	3.7632e-13
SL1344_RS00185		anaerobic sulfatase maturase	NA	NA	1.29896	7.10835e-13	1.3617	4.89632e-14
SL1344_RS00190		hypothetical protein	1.6063	4.23823e-14	2.06755	3.34276e-23	2.22523	1.06167e-26
SL1344_RS00205	nhaR	transcriptional activator NhaR	1.2258	0.00561312	NA	NA	NA	NA
SL1344_RS00210		glycoside hydrolase family 31 protein	1.59718	5.74386e-07	NA	NA	NA	NA
SL1344_RS00215		MFS transporter	2.14948	1.04978e-25	2.37953	4.32323e-32	2.4602	2.90149e-34
SL1344_RS00220	rpsT	30S ribosomal protein S20	-1.21168	4.66108e-05	-1.88302	9.02274e-11	-1.98412	7.73853e-12
SL1344_RS00230	ribF	bifunctional riboflavin kinase/FAD synthetase	-1.26697	5.7039e-11	-1.77292	1.10694e-20	-1.80931	1.69294e-21
SL1344_RS00235	ileS	isoleucine--tRNA ligase	NA	NA	-1.38772	2.10476e-11	-1.39039	1.80202e-11
SL1344_RS00240	lspA	signal peptidase II	NA	NA	-1.18842	3.44346e-07	-1.29724	2.48816e-08
SL1344_RS00275		oxalacetate decarboxylase subunit beta	1.05464	6.05988e-07	1.60184	6.05323e-15	1.74621	1.54999e-17
SL1344_RS00275		oxalacetate decarboxylase subunit beta	1.05464	6.05988e-07	1.60184	6.05323e-15	1.74621	1.54999e-17
SL1344_RS00280	oadA	sodium-extruding oxaloacetate decarboxylase subunit alpha	NA	NA	1.57062	8.38302e-10	1.65961	8.1572e-11
SL1344_RS00285		oxaloacetate decarboxylase subunit gamma	1.2932	0.000162379	2.22826	6.04998e-12	2.27567	2.11199e-12
SL1344_RS00290	citS	citrate/sodium symporter CitS	1.40869	3.92855e-14	2.07115	2.79238e-30	2.23447	4.26725e-35
SL1344_RS00295	citC	[citrate (pro-3S)-lyase] ligase	NA	NA	1.05042	1.85203e-06	1.05866	1.48967e-06
SL1344_RS00300	citD	citrate lyase acyl carrier protein	1.6641	0.000230569	2.09634	1.3329e-06	2.15742	6.34292e-07
SL1344_RS00305	citE	citrate (pro-3S)-lyase subunit beta	1.93794	3.00734e-14	2.30386	2.76186e-20	2.27747	7.30686e-20
SL1344_RS00310	citF	citrate lyase subunit alpha	1.48815	2.19633e-19	1.75115	2.68327e-27	1.76148	1.25864e-27
SL1344_RS00315	citX	citrate lyase holo-[acyl-carrier protein] synthase	1.92254	2.07791e-14	2.45342	8.70052e-24	2.4495	1.03593e-23
SL1344_RS00320	citG	triphosphoribosyl-dephospho-CoA synthase CitG	1.28287	5.36487e-11	1.86181	1.23472e-22	1.86038	1.28251e-22
SL1344_RS00325	dapB	4-hydroxy-tetrahydrodipicolinate reductase	-1.84651	2.75023e-13	-1.62421	6.50409e-11	-1.55043	4.45973e-10
SL1344_RS00335	carA	glutamine-hydrolyzing carbamoyl-phosphate synthase small subunit	-1.12033	2.66341e-05	-1.39905	8.12162e-08	-1.44313	3.05687e-08
SL1344_RS00345	caiF	carnitine metabolism transcriptional regulator CaiF	NA	NA	1.04925	2.95721e-07	1.23828	1.25192e-09
SL1344_RS00350	caiE	carnitine operon protein CaiE	NA	NA	1.24135	2.32617e-16	1.3005	7.7688e-18
SL1344_RS00355	caiD	crotonobetainyl-CoA hydratase	2.39495	4.87036e-28	2.81101	1.57864e-39	2.88801	1.13193e-41
SL1344_RS00360	caiC	crotonobetaine/carnitine-CoA ligase	1.44552	5.38454e-12	1.98613	3.99387e-22	1.97036	7.99744e-22
SL1344_RS00365	caiB	uncharacterized gene	1.25752	4.31499e-14	1.56711	6.56471e-22	1.59665	1.05067e-22
SL1344_RS00370	caiA	crotonobetainyl-CoA dehydrogenase	1.01234	4.51465e-13	1.30173	1.29225e-21	1.1599	2.01902e-17
SL1344_RS00375	caiT	L-carnitine/gamma-butyrobetaine antiporter	2.74288	7.16373e-31	3.34352	1.10486e-46	3.50358	3.41233e-51
SL1344_RS00385		electron transfer flavoprotein FixA	1.61678	4.25232e-16	2.36794	8.02091e-35	2.47119	7.22884e-38
SL1344_RS00390		electron transfer flavoprotein subunit alpha/FixB family protein	1.53787	2.25266e-10	2.09184	9.0792e-19	2.04359	5.41129e-18
SL1344_RS00395		FAD-dependent oxidoreductase	1.72014	2.91047e-15	1.98536	1.59695e-20	1.88027	1.48256e-18
SL1344_RS00400	fixX	ferredoxin-like protein FixX	2.49766	7.45303e-11	3.06927	1.71687e-16	3.18451	1.11673e-17
SL1344_RS00415		hypothetical protein	-1.43238	0.00945937	-2.07634	0.000107427	-1.94759	0.000277664
SL1344_RS00420	srfN	DUF1471 family virulence protein SrfN	NA	NA	-1.19468	5.85766e-06	-1.01635	0.000117378
SL1344_RS00435	kefF	glutathione-regulated potassium-efflux system oxidoreductase KefF	NA	NA	1.10435	2.19395e-11	1.08699	4.7209e-11
SL1344_RS00440	kefC	glutathione-regulated potassium-efflux system protein KefC	NA	NA	1.0903	1.07709e-08	1.09342	9.60354e-09
SL1344_RS00470	surA	peptidylprolyl isomerase SurA	NA	NA	-1.17516	4.50752e-07	-1.07033	4.36065e-06
SL1344_RS00475	lptD	LPS assembly protein LptD	NA	NA	-1.21108	2.28772e-19	-1.18161	1.5622e-18
SL1344_RS00480	djlA	co-chaperone DjlA	NA	NA	-1.02764	4.8575e-11	-1.11573	9.41516e-13
SL1344_RS00495	polB	DNA polymerase II	1.85883	2.57281e-13	1.92518	1.60655e-14	2.03808	3.84776e-16
SL1344_RS00500		YdcF family protein	NA	NA	NA	NA	1.18474	8.2595e-08
SL1344_RS00505		DUF4751 family protein	1.77928	3.5061e-08	2.25514	7.90387e-13	2.39429	2.57104e-14
SL1344_RS00510	araD	L-ribulose-5-phosphate 4-epimerase	1.68479	4.11347e-13	1.96833	6.27544e-18	1.96305	7.1858e-18
SL1344_RS00515	araA	L-arabinose isomerase	1.69185	8.63965e-21	1.99469	2.71786e-29	2.0721	1.52611e-31
SL1344_RS00520	araB	ribulokinase	NA	NA	1.31315	1.71942e-14	1.43343	4.89016e-17
SL1344_RS00530		DedA family protein	NA	NA	-1.05202	2.91557e-09	-1.06386	1.90058e-09
SL1344_RS00555	sgrT	glucose uptake inhibitor SgrT	-1.19237	0.000240658	NA	NA	NA	NA
SL1344_RS00585	leuO	transcriptional regulator LeuO	1.41272	2.73572e-07	1.72556	1.38338e-10	1.74646	7.90028e-11
SL1344_RS00605	mraZ	division/cell wall cluster transcriptional repressor MraZ	-1.22412	3.04154e-06	-1.48479	7.93296e-09	-1.57128	9.68238e-10
SL1344_RS00610	rsmH	16S rRNA (cytosine(1402)-N(4))-methyltransferase RsmH	NA	NA	-1.23734	5.97714e-09	-1.13497	9.51699e-08
SL1344_RS00650	murG	undecaprenyldiphospho-muramoylpentapeptide beta-N-acetylglucosaminyltransferase	-1.1192	1.03679e-06	-1.45709	8.93871e-11	-1.40465	4.00931e-10
SL1344_RS00655	murC	UDP-N-acetylmuramate--L-alanine ligase	NA	NA	-1.26797	6.86834e-09	-1.27714	5.16448e-09
SL1344_RS00660		D-alanine--D-alanine ligase	-1.18212	2.59906e-05	-1.58326	8.31317e-09	-1.6462	1.99257e-09
SL1344_RS00665	ftsQ	cell division protein FtsQ	NA	NA	-1.48747	1.44034e-09	-1.48993	1.30468e-09
SL1344_RS00670	ftsA	cell division protein FtsA	NA	NA	-1.45612	1.73021e-08	-1.45255	1.82519e-08
SL1344_RS00675	ftsZ	cell division protein FtsZ	-1.24124	9.19885e-07	-1.76247	1.15184e-12	-1.82256	1.80473e-13
SL1344_RS00680	lpxC	UDP-3-O-acyl-N-acetylglucosamine deacetylase	-1.11387	0.000116231	-1.68538	2.24097e-09	-1.92458	7.57766e-12
SL1344_RS00685	secM	secA translation cis-regulator SecM	NA	NA	-1.5352	6.8891e-21	-1.58343	3.83774e-22
SL1344_RS00720		GMP reductase	NA	NA	-1.14976	5.84985e-09	-1.1604	4.08531e-09
SL1344_RS00730	gspE	type II secretion system protein GspE	1.62054	3.85098e-17	1.77062	7.5278e-21	1.77732	5.21868e-21
SL1344_RS00735	ppdD	prepilin peptidase-dependent pilin	1.03276	3.9752e-08	1.03238	1.77701e-08	NA	NA
SL1344_RS00745	ampD	1,6-anhydro-N-acetylmuramyl-L-alanine amidase AmpD	NA	NA	-1.02845	8.52125e-11	-1.07249	1.30078e-11
SL1344_RS00760		MFS transporter	1.49185	6.24786e-17	1.64975	3.62766e-21	1.77068	3.37729e-24
SL1344_RS00770	pdhR	pyruvate dehydrogenase complex transcriptional repressor PdhR	-1.21837	1.07293e-07	-1.81264	7.51934e-16	-1.94336	4.94719e-18
SL1344_RS00775	aceE	pyruvate dehydrogenase (acetyl-transferring), homodimeric type	NA	NA	-1.42732	4.45715e-11	-1.41773	5.72784e-11
SL1344_RS00790		outer membrane protein	1.09171	0.000202679	1.37064	1.50637e-06	1.36488	1.63979e-06
SL1344_RS00795		DUF2950 family protein	NA	NA	1.03952	9.84244e-07	1.13817	7.68469e-08
SL1344_RS00810		HNH endonuclease	1.21472	0.000116396	1.7335	1.42876e-08	2.3758	5.22774e-15
SL1344_RS00835		DeoR/GlpR family DNA-binding transcription regulator	NA	NA	NA	NA	-1.04706	2.76687e-08
SL1344_RS00845	speE	polyamine aminopropyltransferase	NA	NA	-1.36832	8.24265e-24	-1.42511	1.00261e-25
SL1344_RS00865	hpt	hypoxanthine phosphoribosyltransferase	-1.73929	2.51905e-25	-2.17503	9.7854e-40	-2.18791	3.2934e-40
SL1344_RS00870	can	carbonate dehydratase	-1.40833	7.36843e-37	-1.88312	5.16356e-66	-1.95546	5.52515e-71
SL1344_RS00890		fimbrial outer membrane usher protein	1.28885	1.38168e-12	1.69707	1.69325e-21	1.72931	2.72281e-22
SL1344_RS00895	stiB	fimbrial biogenesis chaperone StiB	NA	NA	1.10176	1.11534e-08	1.23009	1.61297e-10
SL1344_RS00900		fimbrial protein	NA	NA	1.0075	3.67087e-08	1.05293	8.55374e-09
SL1344_RS00915	panD	aspartate 1-decarboxylase	-1.45601	1.8295e-16	-1.70508	9.33415e-23	-1.68695	2.57662e-22
SL1344_RS00925	panB	3-methyl-2-oxobutanoate hydroxymethyltransferase	-1.07734	2.03678e-22	-1.24612	5.1811e-31	-1.22228	8.52118e-30
SL1344_RS00935	pcnB	polynucleotide adenylyltransferase PcnB	-1.12279	1.51442e-10	-1.66449	4.54316e-22	-1.6854	1.29854e-22
SL1344_RS00945	dksA	RNA polymerase-binding protein DksA	-2.23043	1.26967e-15	-2.73127	3.11357e-23	-3.02154	3.98998e-28
SL1344_RS00970	fhuA	ferrichrome porin FhuA	-1.29883	0.00255711	-1.12972	0.00765584	NA	NA
SL1344_RS00990	stfA	fimbrial major subunit StfA	1.02052	4.96823e-08	1.83956	2.22123e-24	2.04891	5.59252e-30
SL1344_RS00995		fimbrial biogenesis outer membrane usher protein	NA	NA	1.39843	6.33975e-28	1.58062	2.31584e-35
SL1344_RS01000	stfD	fimbrial chaperone StfD	NA	NA	1.07982	0.00332633	1.13067	0.00204833
SL1344_RS01005		fimbrial protein	2.58373	1.65596e-15	3.1561	1.65916e-23	3.22316	1.80986e-24
SL1344_RS01010	stfF	fimbrial minor subunit StfF	1.49564	4.3454e-07	2.01023	1.62453e-12	1.92913	1.31767e-11
SL1344_RS01015		fimbrial protein	1.54479	7.88427e-09	2.15938	8.91746e-17	2.12752	2.43767e-16
SL1344_RS01025	hemL	glutamate-1-semialdehyde 2,1-aminomutase	-1.45087	1.40879e-12	-1.58735	3.64362e-15	-1.50823	7.52416e-14
SL1344_RS01035	erpA	iron-sulfur cluster insertion protein ErpA	-1.26068	1.39464e-09	-1.54366	4.6695e-14	-1.64751	7.5828e-16
SL1344_RS01040		TRIC cation channel family protein	NA	NA	-1.03084	2.75763e-06	-1.00817	4.4641e-06
SL1344_RS01050	mtnN	5'-methylthioadenosine/S-adenosylhomocysteine nucleosidase	-1.28571	4.64352e-18	-1.6353	4.59163e-29	-1.48808	2.18213e-24
SL1344_RS01065	cdaR	DNA-binding transcriptional regulator CdaR	1.07503	0.00051152	1.21701	5.82419e-05	1.61725	7.56294e-08
SL1344_RS01080	dapD	2,3,4,5-tetrahydropyridine-2,6-dicarboxylate N-succinyltransferase	-1.20822	1.09003e-07	-1.39737	4.0618e-10	-1.17753	1.41355e-07
SL1344_RS01090	map	type I methionyl aminopeptidase	-1.62497	1.98062e-37	-1.90865	1.95789e-52	-1.85391	1.3227e-49
SL1344_RS01095	rpsB	30S ribosomal protein S2	-1.29133	2.3531e-06	-1.90364	1.21034e-12	-1.98741	1.10574e-13
SL1344_RS01100	tsf	translation elongation factor Ts	-1.15794	2.91517e-07	-1.93102	2.54676e-18	-2.01776	6.53522e-20
SL1344_RS01105	pyrH	UMP kinase	NA	NA	-1.8541	1.34425e-21	-1.92413	3.5528e-23
SL1344_RS01110	frr	ribosome recycling factor	-1.10381	7.44301e-11	-1.87322	2.49706e-29	-1.96516	3.67423e-32
SL1344_RS01115	ispC	1-deoxy-D-xylulose-5-phosphate reductoisomerase	NA	NA	-1.12134	4.68168e-08	-1.12459	4.19498e-08
SL1344_RS01120	ispU	(2E,6E)-farnesyl-diphosphate-specific ditrans,polycis-undecaprenyl-diphosphate synthase	-1.78231	9.61124e-14	-2.56825	1.30352e-27	-2.70955	1.33249e-30
SL1344_RS01125	cdsA	phosphatidate cytidylyltransferase	-1.71722	1.65566e-12	-2.41333	7.12298e-24	-2.60777	1.18528e-27
SL1344_RS01130	rseP	sigma E protease regulator RseP	-1.291	5.28792e-09	-1.82791	3.97132e-17	-1.85757	1.10803e-17
SL1344_RS01135	bamA	outer membrane protein assembly factor BamA	NA	NA	-1.08967	5.4469e-13	-1.04624	4.22703e-12
SL1344_RS01140	skp	molecular chaperone Skp	NA	NA	-1.36443	5.58975e-06	-1.29926	1.51528e-05
SL1344_RS01145	lpxD	UDP-3-O-(3-hydroxymyristoyl)glucosamine N-acyltransferase	NA	NA	-1.38832	3.08912e-33	-1.36701	2.67835e-32
SL1344_RS01150	fabZ	3-hydroxyacyl-ACP dehydratase FabZ	-1.57217	1.37922e-22	-2.09117	1.11092e-39	-2.15949	3.29139e-42
SL1344_RS01155	lpxA	acyl-ACP--UDP-N-acetylglucosamine O-acyltransferase	-1.51107	1.49728e-14	-1.96552	3.38606e-24	-2.01589	2.03918e-25
SL1344_RS01160	lpxB	lipid-A-disaccharide synthase	NA	NA	-1.26798	4.96946e-09	-1.32955	8.25057e-10
SL1344_RS01200	rof	Rho-binding antiterminator	-1.10288	2.61528e-19	-1.39889	2.68208e-31	-1.64255	4.89695e-42
SL1344_RS01205		YaeP family protein	-1.31707	6.85026e-08	-1.47673	6.4473e-10	-1.74104	3.31572e-13
SL1344_RS01210		YaeQ family protein	-1.04644	8.85985e-15	-1.30925	3.58243e-23	-1.36984	3.95608e-25
SL1344_RS01215	arfB	alternative ribosome rescue aminoacyl-tRNA hydrolase ArfB	NA	NA	-1.54629	7.61507e-17	-1.66485	2.96296e-19
SL1344_RS01220	nlpE	envelope stress response activation lipoprotein NlpE	-1.02049	6.16062e-05	-1.49162	1.96106e-09	-1.74284	2.13582e-12
SL1344_RS01225	proS	proline--tRNA ligase	-1.21695	5.99179e-11	-1.70245	1.25252e-20	-1.77827	2.14389e-22
SL1344_RS01235	rcsF	Rcs stress response system protein RcsF	NA	NA	NA	NA	-1.10282	1.02834e-13
SL1344_RS01250	metN	methionine ABC transporter ATP-binding protein MetN	NA	NA	-1.44921	8.57781e-10	-1.57364	2.49935e-11
SL1344_RS01260		16S ribosomal RNA	NA	NA	-4.67623	0.00669995	NA	NA
SL1344_RS01265		tRNA-Ile	NA	NA	-1.18203	0.00181986	-1.63119	1.444e-05
SL1344_RS01270		tRNA-Ala	NA	NA	-1.21121	0.000101511	-1.33596	1.68813e-05
SL1344_RS01275		23S ribosomal RNA	NA	NA	-4.68435	0.00886774	NA	NA
SL1344_RS01285		tRNA-Asp	-1.54814	7.38631e-12	-2.12305	1.16863e-21	-1.90083	9.60166e-18
SL1344_RS01290	dkgB	2,5-didehydrogluconate reductase DkgB	-1.33749	2.84326e-08	-1.69957	6.86588e-13	-1.88794	1.32945e-15
SL1344_RS01295	yafC	DNA-binding transcriptional regulator YafC	NA	NA	-1.0744	4.16503e-06	-1.28433	3.51455e-08
SL1344_RS01310		class I SAM-dependent methyltransferase	NA	NA	-1.38748	2.57583e-07	-1.56394	5.86857e-09
SL1344_RS01315	mltD	murein transglycosylase D	-1.78866	1.62403e-06	-2.72324	8.96513e-14	-3.0065	1.62861e-16
SL1344_RS01330	rnhA	ribonuclease HI	-1.13165	8.87665e-07	-1.0946	1.04198e-06	NA	NA
SL1344_RS01335	dnaQ	DNA polymerase III subunit epsilon	-1.48455	1.0026e-13	-1.56092	1.77886e-15	-1.63002	9.45361e-17
SL1344_RS01340		tRNA-Asp	-1.37526	1.12401e-05	-1.54447	4.29156e-07	-1.25229	4.17287e-05
SL1344_RS01345		ImpA family type VI secretion system protein	NA	NA	-1.04011	1.89115e-06	NA	NA
SL1344_RS01350	tssG	type VI secretion system baseplate subunit TssG	1.18527	2.90794e-07	1.38121	9.65852e-10	1.47257	6.47269e-11
SL1344_RS01355	tssF	type VI secretion system baseplate subunit TssF	1.20385	1.66056e-08	1.46402	2.37746e-12	1.51917	3.24312e-13
SL1344_RS01360	tssE	type VI secretion system baseplate subunit TssE	NA	NA	1.02771	9.84979e-07	1.09909	1.55981e-07
SL1344_RS01370	tagK	type VI secretion system-associated protein TagK	1.42849	3.27952e-11	1.79588	1.40785e-17	1.86746	6.26095e-19
SL1344_RS01385	tssB	type VI secretion system contractile sheath small subunit	1.42774	2.08063e-11	1.5653	5.82143e-14	1.44887	3.86298e-12
SL1344_RS01390	tssC	type VI secretion system contractile sheath large subunit	1.56435	6.26642e-26	1.65977	6.36143e-30	1.66699	3.32041e-30
SL1344_RS01395		STY0301 family protein	2.10722	1.77182e-13	2.92547	7.44239e-26	2.86566	6.90638e-25
SL1344_RS01400		Hcp family type VI secretion system effector	2.44184	1.36683e-22	2.94853	1.79773e-33	3.1755	1.06764e-38
SL1344_RS01405		T6SS effector amidase Tae4 family protein	2.40365	1.48385e-17	2.98846	1.28536e-27	3.22083	6.27076e-32
SL1344_RS01410		type VI secretion system amidase immunity protein Tai4	2.07847	1.53597e-08	2.37107	4.26021e-11	2.54314	1.34918e-12
SL1344_RS01415		Hcp family type VI secretion system effector	2.14561	1.36013e-15	2.58518	8.74113e-23	2.90516	1.78424e-28
SL1344_RS01420	tssJ	type VI secretion system lipoprotein TssJ	1.84996	4.90854e-14	2.48903	1.75033e-25	2.5582	6.93926e-27
SL1344_RS01425	tssK	type VI secretion system baseplate subunit TssK	1.61939	1.95187e-16	1.94304	6.67092e-24	2.08618	2.18524e-27
SL1344_RS01430	tssL	type VI secretion system protein TssL, long form	1.13295	3.87401e-06	1.46297	1.00931e-09	1.56198	6.37385e-11
SL1344_RS01435		Rap1a/Tai family immunity protein	1.93274	3.55068e-16	2.52429	8.44416e-28	2.72297	3.45359e-32
SL1344_RS01440		Shiga toxin A subunit	2.30452	1.16363e-10	3.03362	2.51755e-18	3.18827	3.84008e-20
SL1344_RS01445	tssM	type VI secretion system membrane subunit TssM	NA	NA	1.05986	5.18072e-05	1.16095	8.69894e-06
SL1344_RS01450		TagF domain-containing protein	NA	NA	1.22981	2.65729e-07	1.15922	1.2935e-06
SL1344_RS01455		DUF2195 family protein	1.37471	5.49377e-10	1.67163	7.52433e-15	1.60384	9.39711e-14
SL1344_RS01460		DUF2778 domain-containing protein	1.34206	2.63374e-07	1.95519	4.63611e-15	1.65163	4.88502e-11
SL1344_RS01465		type VI secretion system Vgr family protein	1.73544	3.37516e-13	1.86444	2.07094e-15	1.89613	6.40479e-16
SL1344_RS01470		DcrB-related protein	1.16749	5.07779e-08	1.25839	1.66631e-09	1.20127	9.16764e-09
SL1344_RS01495		immunity 26/phosphotriesterase HocA family protein	1.78554	3.09915e-11	1.99532	2.97294e-14	2.36992	1.26457e-19
SL1344_RS01500		SymE family type I addiction module toxin	2.40444	2.63508e-15	2.58669	3.97729e-18	2.78812	6.85911e-21
SL1344_RS01525		Saf-pilin pilus formation protein SafA	1.7514	1.0531e-06	1.69574	1.58444e-06	2.02835	8.14254e-09
SL1344_RS01530	safB	pili assembly chaperone SafB	2.09866	6.71752e-12	1.9023	2.98055e-10	2.15525	8.34873e-13
SL1344_RS01535		fimbrial biogenesis outer membrane usher protein	1.74902	8.00789e-09	1.57233	1.48491e-07	1.73168	6.64731e-09
SL1344_RS01540	afaD	AfaD family invasin	1.82774	1.61968e-15	1.80837	1.32776e-15	1.8535	2.36753e-16
SL1344_RS01545		polysaccharide deacetylase family protein	1.6717	2.84565e-16	1.73748	6.53878e-18	1.80322	3.17792e-19
SL1344_RS01550		uncharacterized gene	1.89051	1.00241e-21	1.99414	8.52152e-25	1.95297	7.30444e-24
SL1344_RS01560		LysR family transcriptional regulator	1.34741	2.61671e-06	1.64317	5.12108e-09	1.80569	1.22711e-10
SL1344_RS01570	pagN	adhesin/invasin protein PagN	-1.96777	0.0077396	-2.6302	0.000254444	-2.45077	0.000648445
SL1344_RS01590	lpcA	D-sedoheptulose 7-phosphate isomerase	-1.35236	4.32026e-39	-1.56659	4.88705e-54	-1.56036	1.85732e-53
SL1344_RS01605	dinB	DNA polymerase IV	2.18622	8.58839e-17	1.72866	2.95082e-11	1.64219	2.63825e-10
SL1344_RS01610		uncharacterized gene	NA	NA	NA	NA	-1.1195	0.00622609
SL1344_RS01625	gpt	xanthine phosphoribosyltransferase	-1.36251	1.50269e-06	-1.67813	1.56862e-09	-1.69827	9.61183e-10
SL1344_RS01645	proB	glutamate 5-kinase	-1.13798	1.21822e-11	-1.37839	6.51977e-17	-1.38762	3.80332e-17
SL1344_RS01650	proA	glutamate-5-semialdehyde dehydrogenase	NA	NA	NA	NA	-1.06246	1.33272e-08
SL1344_RS01655		tRNA-Thr	-1.78837	1.54061e-10	-2.29207	6.27374e-17	-2.18815	1.37094e-15
SL1344_RS01660		uncharacterized gene	-1.0251	3.48679e-05	-1.08211	8.12086e-06	NA	NA
SL1344_RS01680		MFS transporter	2.9336	4.72915e-26	3.84244	2.50993e-45	4.1663	4.35395e-53
SL1344_RS01685	leuC	uncharacterized gene	1.87878	7.06454e-25	2.4323	1.51735e-42	2.44427	5.98868e-43
SL1344_RS01690	leuD	3-isopropylmalate dehydratase small subunit	NA	NA	1.03248	1.0184e-05	NA	NA
SL1344_RS01695		fumarylacetoacetate hydrolase family protein	1.73749	8.70458e-22	2.06841	1.41943e-31	2.1301	1.94951e-33
SL1344_RS01700		alpha/beta hydrolase	1.09687	3.48549e-10	1.61364	1.98601e-21	1.72311	2.93047e-24
SL1344_RS01705		LysR family transcriptional regulator	NA	NA	1.26524	9.12409e-12	1.26092	1.0334e-11
SL1344_RS01715		outer membrane protein	2.74387	1.15241e-12	3.53466	6.75365e-21	3.87701	6.51419e-25
SL1344_RS01720	stbE	fimbrial biogenesis chaperone StbE	NA	NA	1.05706	7.91122e-08	1.34639	6.22719e-12
SL1344_RS01735	stbB	fimbrial biogenesis chaperone StbB	2.40146	1.31615e-15	3.13005	2.2784e-26	3.36981	2.06518e-30
SL1344_RS01740		fimbrial protein	2.1202	3.02832e-11	3.01452	3.05651e-22	3.44951	9.15996e-29
SL1344_RS01745		membrane protein	NA	NA	1.07199	0.00475359	1.33178	0.000408919
SL1344_RS01755		EAL domain-containing protein	NA	NA	1.38924	3.50831e-09	1.65676	1.59619e-12
SL1344_RS01760		transcriptional regulator	NA	NA	1.51235	0.000157484	1.86361	2.81202e-06
SL1344_RS01765		hypothetical protein	2.15058	3.67414e-08	2.59184	1.38091e-11	2.68908	2.14343e-12
SL1344_RS01770		Ail/Lom family outer membrane beta-barrel protein	2.24866	9.56121e-12	2.61146	7.50614e-16	2.73284	2.93004e-17
SL1344_RS01775		helix-turn-helix transcriptional regulator	1.80439	3.04933e-10	2.10143	7.367e-14	2.14827	1.9275e-14
SL1344_RS01780		membrane protein	2.78487	7.73275e-11	3.03715	4.89042e-13	3.15281	5.6981e-14
SL1344_RS01785		DUF4156 domain-containing protein	1.8796	4.5237e-08	2.22046	4.40669e-11	2.31287	6.15419e-12
SL1344_RS01790	mdsC	multidrug efflux transporter outer membrane subunit MdsC	1.33514	4.92272e-07	1.39669	8.65927e-08	1.45919	2.15612e-08
SL1344_RS01795	mdsB	multidrug efflux RND transporter permease subunit MdsB	1.56462	1.0052e-22	1.79232	3.28129e-30	1.85539	2.64669e-32
SL1344_RS01800	mdsA	multidrug efflux RND transporter periplasmic adaptor subunit MdsA	3.09388	6.32754e-32	3.68036	5.12848e-46	3.74005	1.66801e-47
SL1344_RS01805	golT	gold/copper-translocating P-type ATPase GolT	1.62091	4.45114e-19	2.03655	3.17039e-30	2.11597	1.49935e-32
SL1344_RS01810	golS	Au(I) sensor transcriptional regulator GolS	NA	NA	1.31124	1.77043e-09	1.4095	9.12628e-11
SL1344_RS01815	golB	gold resistance metallochaperone GolB	NA	NA	1.37297	1.54547e-10	1.55952	2.99485e-13
SL1344_RS01825		MFS transporter	-1.00622	0.00351035	NA	NA	NA	NA
SL1344_RS01835		type III restriction-modification system endonuclease	NA	NA	1.11589	4.47887e-14	1.13365	1.66119e-14
SL1344_RS01840	ssaA	small effector SsaA	1.5953	0.00044461	1.74839	6.43461e-05	1.95195	7.39955e-06
SL1344_RS01865	foxA	ferrioxamine B receptor FoxA	NA	NA	1.11317	2.7661e-11	1.01861	1.13376e-09
SL1344_RS01880	prpR	propionate catabolism operon regulatory protein PrpR	1.14665	1.4891e-26	1.60219	2.44236e-53	1.57667	1.28117e-51
SL1344_RS01885	prpB	methylisocitrate lyase	NA	NA	1.22418	2.13209e-14	1.42126	5.54156e-19
SL1344_RS01890	prpC	2-methylcitrate synthase	1.52487	6.00961e-15	1.80691	3.48614e-21	1.77063	2.13698e-20
SL1344_RS01895		bifunctional 2-methylcitrate dehydratase/aconitate hydratase	1.38306	7.98544e-13	1.91274	2.65201e-24	1.83178	2.07202e-22
SL1344_RS01900	prpE	propionate--CoA ligase	1.02569	2.68761e-06	1.38977	7.04787e-11	1.38606	7.64235e-11
SL1344_RS01915	iprA	hydrogen peroxide resistance inhibitor IprA	NA	NA	NA	NA	1.01603	0.000642855
SL1344_RS01925	sbmA	peptide antibiotic transporter SbmA	NA	NA	-1.12808	3.65097e-08	NA	NA
SL1344_RS01955		multidrug efflux MFS transporter	NA	NA	1.36011	1.11401e-24	1.36226	9.18156e-25
SL1344_RS01960	iraP	anti-adapter protein IraP	-1.77983	1.93746e-06	-1.75175	1.95063e-06	-1.88748	2.77209e-07
SL1344_RS01975	proC	pyrroline-5-carboxylate reductase	-1.06673	1.14901e-14	-1.33636	7.26544e-23	-1.43872	3.10572e-26
SL1344_RS02005	rdgC	recombination-associated protein RdgC	-1.25338	3.56433e-15	-1.51546	3.87265e-22	-1.45992	1.12398e-20
SL1344_RS02020	sbcC	exonuclease subunit SbcC	NA	NA	1.25538	4.59363e-15	1.29484	5.80182e-16
SL1344_RS02035	phoB	phosphate response regulator transcription factor PhoB	-1.11987	0.00153405	-1.53275	8.5681e-06	-1.65279	1.49351e-06
SL1344_RS02040	phoR	phosphate regulon sensor histidine kinase PhoR	NA	NA	-1.16978	0.00243343	-1.24683	0.00119397
SL1344_RS02050	proY	proline-specific permease ProY	NA	NA	-1.15989	1.15111e-10	-1.15913	1.13996e-10
SL1344_RS02060		peroxiredoxin	NA	NA	-1.85566	0.000164683	-2.16426	1.01603e-05
SL1344_RS02070	queA	tRNA preQ1(34) S-adenosylmethionine ribosyltransferase-isomerase QueA	-1.23478	2.08486e-16	-1.7559	1.79531e-32	-1.70622	8.46827e-31
SL1344_RS02075	tgt	tRNA guanosine(34) transglycosylase Tgt	-1.24532	2.53545e-08	-1.81601	1.26268e-16	-1.92299	1.69521e-18
SL1344_RS02080	yajC	preprotein translocase subunit YajC	-1.59018	6.07937e-21	-2.31167	1.54826e-43	-2.24097	4.62827e-41
SL1344_RS02125	nrdR	transcriptional regulator NrdR	NA	NA	-1.38762	3.72761e-12	-1.45577	2.99616e-13
SL1344_RS02130	ribD	bifunctional diaminohydroxyphosphoribosylaminopyrimidine deaminase/5-amino-6-(5-phosphoribosylamino)uracil reductase RibD	NA	NA	-1.84445	1.31092e-06	-1.76451	3.63943e-06
SL1344_RS02135	ribE	6,7-dimethyl-8-ribityllumazine synthase	-1.28516	4.16259e-19	-2.12841	6.7142e-51	-2.09318	2.41921e-49
SL1344_RS02140	nusB	transcription antitermination factor NusB	-1.33427	5.33126e-10	-1.81667	8.39509e-18	-1.90508	1.80144e-19
SL1344_RS02145	thiL	thiamine-phosphate kinase	NA	NA	-1.03405	6.88807e-12	-1.07085	1.17038e-12
SL1344_RS02165	ispA	(2E,6E)-farnesyl diphosphate synthase	NA	NA	-1.33511	4.63953e-11	-1.4185	2.52487e-12
SL1344_RS02170	xseB	exodeoxyribonuclease VII small subunit	-1.29795	4.02215e-14	-1.60856	7.66922e-22	-1.48768	6.37342e-19
SL1344_RS02175	thiI	tRNA uracil 4-sulfurtransferase ThiI	NA	NA	-1.29444	2.29993e-20	-1.39845	1.5877e-23
SL1344_RS02185	phnU	2-aminoethylphosphonate ABC transporter permease subunit	1.41033	1.97001e-19	1.76256	4.4834e-31	1.83188	1.77055e-33
SL1344_RS02190	phnT	2-aminoethylphosphonate ABC transport system ATP-binding subunit PhnT	1.0934	8.67987e-13	1.26176	3.2503e-17	1.46644	7.95449e-23
SL1344_RS02205	phnW	2-aminoethylphosphonate--pyruvate transaminase	1.53606	5.91911e-26	1.76577	2.76345e-35	1.83482	5.00417e-38
SL1344_RS02210	phnX	phosphonoacetaldehyde hydrolase	1.13915	1.46584e-09	1.3204	5.05939e-13	1.34367	1.97668e-13
SL1344_RS02225		YajQ family cyclic di-GMP-binding protein	-2.11812	5.39247e-24	-2.62654	5.9461e-37	-2.81041	4.83034e-42
SL1344_RS02230		MFS transporter	-1.07717	5.32285e-12	-1.54617	7.69819e-24	-1.52812	2.3732e-23
SL1344_RS02235		SEL1-like repeat protein	NA	NA	1.11938	9.75685e-05	1.08357	0.000159342
SL1344_RS02240		tetratricopeptide repeat protein	2.23619	1.0026e-13	2.55561	6.20071e-18	2.71631	4.04677e-20
SL1344_RS02265	cyoA	cytochrome o ubiquinol oxidase subunit II	-1.20014	3.89578e-07	-1.47872	1.94689e-10	-1.63242	1.90446e-12
SL1344_RS02275		lipoprotein	-1.41957	2.84095e-15	-1.40879	1.2922e-15	-1.39153	2.81062e-15
SL1344_RS02280	bolA	transcriptional regulator BolA	-1.18183	1.32082e-12	-1.07717	4.30046e-11	-1.12608	5.34545e-12
SL1344_RS02285	tig	trigger factor	-2.82436	1.34879e-22	-3.61506	7.65703e-37	-3.8325	2.72806e-41
SL1344_RS02290	clpP	ATP-dependent Clp endopeptidase proteolytic subunit ClpP	-1.52181	1.69593e-25	-2.17881	8.42701e-52	-2.17937	7.89595e-52
SL1344_RS02295	clpX	ATP-dependent protease ATP-binding subunit ClpX	-1.51906	2.74776e-10	-1.95939	1.29603e-16	-2.01235	1.7453e-17
SL1344_RS02300	lon	endopeptidase La	NA	NA	-1.24626	3.58255e-06	-1.3257	7.80363e-07
SL1344_RS02305	hupB	nucleoid-associated protein HU-beta	-2.07233	6.07654e-14	-2.63297	3.82238e-22	-2.87302	4.25998e-26
SL1344_RS02310	ppiD	peptidylprolyl isomerase	NA	NA	-1.29889	4.14373e-15	-1.35811	2.02873e-16
SL1344_RS02325	queC	7-cyano-7-deazaguanine synthase QueC	-1.03292	9.21445e-07	-1.13195	4.00267e-08	-1.16274	1.67078e-08
SL1344_RS02330		SgrR family transcriptional regulator	1.01277	1.53308e-05	NA	NA	NA	NA
SL1344_RS02335	cof	HMP-PP phosphatase	1.1318	0.00137204	NA	NA	1.1779	0.000655502
SL1344_RS02350		SmdA family multidrug ABC transporter permease/ATP-binding protein	NA	NA	1.13597	1.04329e-05	1.28426	5.74052e-07
SL1344_RS02360	glnK	P-II family nitrogen regulator	1.30105	2.73968e-08	1.79803	1.37545e-15	1.7691	4.1065e-15
SL1344_RS02375		YbaY family lipoprotein	-1.49351	1.25731e-06	-1.69516	2.08937e-08	-1.68343	2.5595e-08
SL1344_RS02390		type B 50S ribosomal protein L31	1.07666	2.66656e-05	1.58429	1.29169e-10	2.02487	1.34326e-16
SL1344_RS02395	ykgO	type B 50S ribosomal protein L36	NA	NA	1.16795	1.0514e-07	1.49163	8.36351e-12
SL1344_RS02410		HHA domain-containing protein	NA	NA	-1.41259	1.61845e-05	-1.35923	3.29026e-05
SL1344_RS02415	tomB	Hha toxicity modulator TomB	NA	NA	-1.16577	0.00198889	-1.20685	0.00133502
SL1344_RS02425	acrA	multidrug efflux RND transporter periplasmic adaptor subunit AcrA	NA	NA	-1.27933	8.4743e-21	-1.32945	2.28418e-22
SL1344_RS02450	priC	primosomal replication protein N''	-1.09238	2.36817e-14	-1.25364	4.25202e-19	-1.34132	1.31469e-21
SL1344_RS02455		DUF454 family protein	-1.54972	2.70822e-15	-1.56873	2.51641e-16	-1.57998	1.59094e-16
SL1344_RS02460	apt	adenine phosphoribosyltransferase	-1.75567	6.95561e-24	-2.28528	2.30576e-40	-2.40439	1.7874e-44
SL1344_RS02465	dnaX	DNA polymerase III subunit gamma/tau	NA	NA	-1.55435	2.10711e-16	-1.69599	2.78445e-19
SL1344_RS02470		YbaB/EbfC family nucleoid-associated protein	-1.52062	1.25786e-10	-2.14307	2.99057e-20	-2.27334	1.40069e-22
SL1344_RS02475	recR	recombination mediator RecR	-1.45365	4.43754e-07	-2.01376	9.92365e-13	-2.10273	8.91947e-14
SL1344_RS02485	adk	adenylate kinase	-1.9481	3.41388e-19	-2.49976	2.27442e-31	-2.6481	4.649e-35
SL1344_RS02490	hemH	ferrochelatase	-1.12827	3.98302e-06	-1.57847	4.47724e-11	-1.66665	3.27017e-12
SL1344_RS02500	gsk	inosine/guanosine kinase	NA	NA	NA	NA	-1.02392	3.22236e-09
SL1344_RS02530		lysozyme inhibitor LprI family protein	1.52258	4.56925e-06	1.99559	8.37753e-10	2.1361	4.57965e-11
SL1344_RS02540	cueR	Cu(I)-responsive transcriptional regulator	NA	NA	-1.18523	2.52663e-14	-1.28536	1.44205e-16
SL1344_RS02545		NfeD family protein	NA	NA	NA	NA	-1.02634	2.08399e-08
SL1344_RS02555	fetA	iron ABC transporter ATP-binding protein FetA	NA	NA	1.11877	6.0582e-09	1.20734	3.24781e-10
SL1344_RS02595		MetQ/NlpA family ABC transporter substrate-binding protein	NA	NA	1.06438	1.06151e-09	1.13926	6.17504e-11
SL1344_RS02600	sfbB	virulence-associated ABC transporter ATP-binding protein SfbB	NA	NA	1.23342	5.03021e-10	1.26192	1.91733e-10
SL1344_RS02615	allS	HTH-type transcriptional activator AllS	NA	NA	1.33506	6.3299e-21	1.35561	1.59041e-21
SL1344_RS02630	gcl	glyoxylate carboligase	1.26887	2.13512e-11	1.87844	2.64267e-24	1.96578	1.5771e-26
SL1344_RS02635	hyi	hydroxypyruvate isomerase	1.12216	1.81836e-05	1.81496	8.42421e-13	1.79626	1.40894e-12
SL1344_RS02640	glxR	2-hydroxy-3-oxopropionate reductase	NA	NA	1.26658	4.0713e-05	1.39061	6.22057e-06
SL1344_RS02645		MFS transporter	2.3116	1.78612e-13	3.0981	9.70361e-24	3.30545	7.20077e-27
SL1344_RS02650		putative allantoin permease	3.49908	1.34553e-24	4.04758	2.84068e-33	4.31082	1.25104e-37
SL1344_RS02655	allB	allantoinase AllB	3.52987	9.60691e-63	4.1577	2.19452e-88	4.11092	1.94555e-86
SL1344_RS02660		uracil/xanthine transporter	1.34647	2.6264e-14	2.09623	2.35537e-34	2.23173	7.8868e-39
SL1344_RS02665	glxK	glycerate 3-kinase	1.20936	1.15321e-07	1.92672	1.58279e-18	1.99729	7.87051e-20
SL1344_RS02675	allC	allantoate deiminase	1.68597	1.50735e-18	2.31014	3.55156e-35	2.32938	8.96729e-36
SL1344_RS02680	allD	ureidoglycolate dehydrogenase	1.18563	5.04012e-08	1.87643	5.1965e-19	2.11387	8.21463e-24
SL1344_RS02685		acyl-CoA synthetase FdrA	1.33687	3.29493e-18	1.83213	1.69614e-34	1.92073	7.63552e-38
SL1344_RS02690		DUF1116 domain-containing protein	1.72023	6.4915e-14	2.3385	1.30164e-25	2.25687	5.75521e-24
SL1344_RS02695		DUF2877 domain-containing protein	1.93112	1.6355e-10	2.35896	1.25248e-15	2.48107	3.5452e-17
SL1344_RS02705	purK	5-(carboxyamino)imidazole ribonucleotide synthase	NA	NA	NA	NA	-1.03164	1.23777e-07
SL1344_RS02710	purE	5-(carboxyamino)imidazole ribonucleotide mutase	-1.10917	3.6884e-07	-1.44923	1.22313e-11	-1.75979	1.74634e-16
SL1344_RS02720	ppiB	peptidylprolyl isomerase B	-1.39174	4.23755e-16	-1.65689	7.37719e-23	-1.68683	1.20661e-23
SL1344_RS02735		STM0539 family protein	1.4236	2.84674e-09	1.48445	1.86706e-10	1.3926	2.54568e-09
SL1344_RS02745	ybcJ	ribosome-associated protein YbcJ	NA	NA	NA	NA	-1.07093	2.49181e-14
SL1344_RS02750	folD	bifunctional methylenetetrahydrofolate dehydrogenase/methenyltetrahydrofolate cyclohydrolase FolD	-1.20361	8.22015e-13	-1.40669	1.87227e-17	-1.4883	2.20797e-19
SL1344_RS02775	fimH	type 1 fimbria D-mannose specific adhesin FimH	NA	NA	1.44521	1.56828e-08	1.55686	1.04354e-09
SL1344_RS02790	fimY	fimbria biosynthesis regulator FimY	NA	NA	1.27148	0.000190493	1.1961	0.000447408
SL1344_RS02800	fimW	fimbria biosynthesis transcriptional regulator FimW	NA	NA	1.17689	0.00304443	1.33731	0.000716223
SL1344_RS02815		DUF6056 family protein	2.28539	1.71629e-15	2.8712	1.68491e-24	3.24338	5.77616e-31
SL1344_RS02820		glycosyltransferase family 2 protein	NA	NA	1.13693	4.79428e-07	1.36125	1.38945e-09
SL1344_RS02860	rclC	reactive chlorine resistance membrane protein RclC	NA	NA	1.01659	0.000304899	1.27163	5.41421e-06
SL1344_RS02870	pheP	phenylalanine transporter	-1.09709	1.65756e-05	-1.18988	1.92013e-06	-1.33607	8.21043e-08
SL1344_RS02885		sigma-54-dependent transcriptional regulator	NA	NA	1.19038	3.82678e-16	1.26209	5.29476e-18
SL1344_RS02890		SIS domain-containing protein	1.50528	1.87426e-09	2.00647	2.82657e-16	2.0944	1.21482e-17
SL1344_RS02895		SIS domain-containing protein	1.05501	3.16606e-08	1.52272	1.98157e-16	1.6789	1.03149e-19
SL1344_RS02900		PTS system mannose/fructose/sorbose family transporter subunit IID	NA	NA	1.28231	3.3122e-08	1.30059	2.06104e-08
SL1344_RS02905		PTS mannose/fructose/sorbose/N-acetylgalactosamine transporter subunit IIC	1.40807	3.25485e-10	1.65694	3.31342e-14	1.74259	1.35141e-15
SL1344_RS02910		PTS system mannose/fructose/N-acetylgalactosamine-transporter subunit IIB	1.71252	4.48015e-10	2.15305	6.41602e-16	2.05487	1.34028e-14
SL1344_RS02915		PTS sugar transporter subunit IIA	1.63569	3.62015e-12	1.98478	4.1983e-18	1.99147	3.21833e-18
SL1344_RS02945		YbdK family carboxylate-amine ligase	1.68343	0.000130752	2.13229	7.0924e-07	2.62155	9.28341e-10
SL1344_RS02950	entD	enterobactin synthase subunit EntD	NA	NA	1.47025	1.60055e-06	1.80463	3.28925e-09
SL1344_RS02955		TonB-dependent siderophore receptor	-1.04271	0.00110828	NA	NA	NA	NA
SL1344_RS02970	entF	enterobactin non-ribosomal peptide synthetase EntF	NA	NA	1.03513	0.00375268	NA	NA
SL1344_RS02995	entS	enterobactin transporter EntS	NA	NA	NA	NA	-1.1889	0.000292455
SL1344_RS03005	entC	isochorismate synthase EntC	-1.66665	1.69267e-05	-1.81113	1.90855e-06	-2.15664	1.25086e-08
SL1344_RS03035		YbdD/YjiX family protein	NA	NA	-1.10237	6.98284e-07	-1.02897	3.67254e-06
SL1344_RS03040		oxidoreductase	-1.25995	3.64393e-07	-1.40686	7.42986e-09	-1.38123	1.35529e-08
SL1344_RS03055		phosphoadenosine phosphosulfate reductase	NA	NA	1.41294	2.4958e-11	1.47462	3.03546e-12
SL1344_RS03060		LysR family transcriptional regulator	1.6139	1.08871e-06	2.40581	8.68303e-14	2.62453	3.4915e-16
SL1344_RS03070	ahpC	alkyl hydroperoxide reductase subunit C	NA	NA	-2.64308	0.00828375	-2.65833	0.00778088
SL1344_RS03080		molecular chaperone	2.13994	4.55528e-10	2.58688	1.14804e-14	2.71551	4.63963e-16
SL1344_RS03085		molybdopterin-dependent oxidoreductase	1.33653	1.53089e-10	1.68412	1.97696e-16	1.67213	2.99003e-16
SL1344_RS03100	uspG	universal stress protein UspG	-1.28518	2.44716e-07	-1.69072	4.44774e-12	-1.58381	8.80043e-11
SL1344_RS03110	rnk	nucleoside diphosphate kinase regulator	-1.27696	3.73795e-13	-1.83217	3.35734e-26	-1.94589	2.55869e-29
SL1344_RS03115	rna	ribonuclease I	NA	NA	-2.45098	1.95682e-06	-2.2892	8.80879e-06
SL1344_RS03125	citG	triphosphoribosyl-dephospho-CoA synthase CitG	2.07628	3.00967e-13	2.6478	1.49965e-21	2.86813	4.2884e-25
SL1344_RS03130	citX	citrate lyase holo-[acyl-carrier protein] synthase	2.70508	3.78761e-14	3.26536	8.70516e-21	3.34814	8.28793e-22
SL1344_RS03135	citF	citrate lyase subunit alpha	3.22644	2.44016e-36	3.59207	6.44658e-46	3.69926	1.15469e-48
SL1344_RS03140	citE	citrate (pro-3S)-lyase subunit beta	NA	NA	1.23133	1.58358e-07	1.25494	8.9197e-08
SL1344_RS03145	citD	citrate lyase acyl carrier protein	2.36646	8.78463e-08	2.84357	3.83346e-11	2.77802	1.07244e-10
SL1344_RS03150	citC	[citrate (pro-3S)-lyase] ligase	2.41401	1.57274e-25	2.94229	1.97861e-38	3.15717	4.02259e-44
SL1344_RS03155	dpiB	sensor histidine kinase DpiB	1.26702	2.13052e-09	1.7061	1.77557e-16	1.67497	5.83626e-16
SL1344_RS03160	dpiA	two-component response regulator DpiA	NA	NA	1.13449	3.09786e-12	1.15479	1.25652e-12
SL1344_RS03165	dcuC	anaerobic C4-dicarboxylate transporter DcuC	1.03037	3.0416e-07	1.42392	3.96364e-13	1.61776	1.37099e-16
SL1344_RS03170	pagP	lipid IV(A) palmitoyltransferase PagP	-1.35249	0.000319208	-1.97074	7.30823e-08	-1.68023	4.59092e-06
SL1344_RS03175	cspE	transcription antiterminator/RNA stability regulator CspE	-2.05479	1.08871e-06	-2.76844	2.15856e-11	-2.67096	1.01624e-10
SL1344_RS03180	crcB	fluoride efflux transporter CrcB	-1.3434	5.45857e-13	-1.97007	6.37875e-27	-2.11485	1.23586e-30
SL1344_RS03185		deaminated glutathione amidase	NA	NA	-1.28798	2.36194e-08	-1.47701	1.47722e-10
SL1344_RS03190	tatE	twin-arginine translocase subunit TatE	-1.69327	7.15074e-17	-2.37345	1.89564e-32	-2.48726	2.58812e-35
SL1344_RS03210	ybeD	DUF493 family protein YbeD	NA	NA	-1.27465	4.96102e-10	-1.2578	8.14333e-10
SL1344_RS03235	rlmH	23S rRNA (pseudouridine(1915)-N(3))-methyltransferase RlmH	NA	NA	-1.37558	1.94314e-15	-1.47346	1.63739e-17
SL1344_RS03240	rsfS	ribosome silencing factor	-1.05206	2.46735e-14	-1.65272	4.60118e-34	-1.79269	9.78018e-40
SL1344_RS03260	nadD	nicotinate-nucleotide adenylyltransferase	1.12058	1.40508e-07	1.14461	3.53816e-08	1.08618	1.7651e-07
SL1344_RS03270	lptE	LPS assembly lipoprotein LptE	NA	NA	-1.02979	5.81615e-08	-1.1837	4.2654e-10
SL1344_RS03275	leuS	leucine--tRNA ligase	-1.08135	5.05316e-10	-1.42886	6.64428e-17	-1.46313	1.08648e-17
SL1344_RS03280		UxaA family hydrolase	1.71099	7.3751e-08	2.53031	1.26435e-16	2.6453	4.51557e-18
SL1344_RS03285		UxaA family hydrolase	NA	NA	1.26847	2.14657e-11	1.19195	3.24781e-10
SL1344_RS03310		DUF1266 domain-containing protein	NA	NA	1.49659	9.41957e-10	1.37537	1.95484e-08
SL1344_RS03315		J domain-containing protein	1.33205	5.72338e-13	1.82548	4.74587e-24	1.77344	8.60137e-23
SL1344_RS03320		uncharacterized gene	1.41768	6.21049e-11	1.85405	9.38703e-19	1.93809	2.20431e-20
SL1344_RS03325		J domain-containing protein	1.03773	2.01087e-09	1.18726	2.29295e-12	1.21304	7.36231e-13
SL1344_RS03330		molecular chaperone HscC	1.23421	4.13263e-16	1.67281	1.47365e-29	1.65916	4.03559e-29
SL1344_RS03335		hypothetical protein	NA	NA	1.06486	6.80416e-13	1.10195	1.00764e-13
SL1344_RS03360		amino acid ABC transporter substrate-binding protein	-1.63853	4.02353e-05	-1.68221	1.75832e-05	-1.79149	4.59682e-06
SL1344_RS03370	corC	CNNM family magnesium/cobalt transport protein CorC	-1.06808	4.20013e-16	-1.39639	3.08689e-27	-1.42172	3.48674e-28
SL1344_RS03385	miaB	tRNA (N6-isopentenyl adenosine(37)-C2)-methylthiotransferase MiaB	NA	NA	-1.44155	1.05877e-18	-1.49735	4.37183e-20
SL1344_RS03390	ubiF	3-demethoxyubiquinol 3-hydroxylase	-1.00299	9.11659e-07	NA	NA	NA	NA
SL1344_RS03400		tRNA-Gln	-1.61044	3.98135e-14	-2.13244	2.82358e-24	-2.23711	1.48587e-26
SL1344_RS03405		tRNA-Gln	-1.82988	9.39138e-13	-2.50589	3.27892e-23	-2.58319	1.41379e-24
SL1344_RS03410		tRNA-Met	-1.81364	5.38454e-12	-2.5506	7.54547e-23	-2.38009	3.72336e-20
SL1344_RS03415		tRNA-Gln	-1.69673	6.11639e-10	-2.20809	2.73809e-16	-2.21947	1.76498e-16
SL1344_RS03420		tRNA-Gln	-1.81566	3.4477e-10	-2.42394	1.65788e-17	-2.47074	3.60314e-18
SL1344_RS03425		tRNA-Leu	-1.50921	1.2031e-08	-1.88348	4.57579e-13	-1.89432	3.19446e-13
SL1344_RS03430		tRNA-Met	-1.58512	0.00714501	-1.82978	0.00145773	-2.03005	0.00039314
SL1344_RS03455	nagB	glucosamine-6-phosphate deaminase	-1.11124	8.40432e-05	-1.08417	9.15202e-05	-1.09999	6.98682e-05
SL1344_RS03465	glnS	glutamine--tRNA ligase	NA	NA	-1.0029	3.44168e-14	-1.12264	1.94522e-17
SL1344_RS03470	chiP	chitoporin	1.02957	5.12857e-11	1.71179	1.51465e-29	1.71704	9.86852e-30
SL1344_RS03475	chiQ	ChiQ/YbfN family lipoprotein	NA	NA	1.44793	5.40379e-11	1.22466	3.36988e-08
SL1344_RS03480	tcuC	tricarballylate/proton symporter TcuC	NA	NA	1.25487	9.53733e-16	1.30478	6.22148e-17
SL1344_RS03485	tcuB	tricarballylate utilization protein TcuB	1.23997	6.88903e-16	1.66481	7.54114e-29	1.76626	2.52621e-32
SL1344_RS03500	fur	ferric iron uptake transcriptional regulator	-1.20658	9.39133e-06	-1.35884	3.67403e-07	-1.57387	3.50895e-09
SL1344_RS03505	fldA	flavodoxin FldA	-1.52986	7.22768e-16	-1.69947	9.6436e-20	-1.82915	1.1959e-22
SL1344_RS03510	ybfE	LexA regulated protein	-1.30105	4.36557e-13	-1.66055	4.64192e-21	-1.59409	1.56358e-19
SL1344_RS03520	seqA	replication initiation negative regulator SeqA	-1.01312	2.36674e-12	-1.15757	3.01895e-16	-1.14479	6.2439e-16
SL1344_RS03525	pgm	phosphoglucomutase (alpha-D-glucose-1,6-bisphosphate-dependent)	NA	NA	-1.12374	5.21831e-12	-1.15961	1.03215e-12
SL1344_RS03530		pyridoxamine 5'-phosphate oxidase family protein	NA	NA	1.17535	4.37071e-15	1.1335	4.08185e-14
SL1344_RS03535	potE	putrescine-ornithine antiporter	1.03194	6.17523e-06	1.45304	7.08709e-11	1.38982	4.48941e-10
SL1344_RS03540	speF	ornithine decarboxylase SpeF	NA	NA	1.38772	1.96651e-06	1.37408	2.4165e-06
SL1344_RS03575	kdpF	K(+)-transporting ATPase subunit F	2.51381	0.00675987	3.05822	0.00059522	3.03391	0.000659447
SL1344_RS03615		hypothetical protein	NA	NA	NA	NA	1.212	3.35075e-08
SL1344_RS03625		membrane protein	NA	NA	1.2176	0.00030992	1.37871	4.07096e-05
SL1344_RS03630		hypothetical protein	NA	NA	1.25923	1.61949e-09	1.14335	4.55392e-08
SL1344_RS03635	glf	uncharacterized gene	2.54109	3.81012e-21	3.33135	5.15233e-37	3.51236	4.37895e-41
SL1344_RS03640		glycosyltransferase family 2 protein	2.51521	2.19675e-15	3.21229	2.8813e-25	3.44493	6.22465e-29
SL1344_RS03645		glycosyltransferase family 4 protein	3.22667	3.32397e-16	4.08319	4.99879e-26	4.46044	6.96206e-31
SL1344_RS03650		ABC transporter permease	2.16299	1.32806e-12	2.88598	1.93682e-22	3.17354	6.42157e-27
SL1344_RS03655		ABC transporter ATP-binding protein	2.46624	2.74469e-09	3.00211	1.03106e-13	3.29012	2.97918e-16
SL1344_RS03660		glycosyltransferase	3.13234	1.78764e-14	3.35106	7.72831e-17	3.63444	1.31584e-19
SL1344_RS03665		glycosyltransferase family A protein	2.61442	8.14996e-08	3.3042	3.1968e-12	3.70365	4.5245e-15
SL1344_RS03670		glycosyl transferase	2.90677	4.46152e-26	3.5543	1.54565e-39	3.85513	2.40533e-46
SL1344_RS03675		hypothetical protein	1.58241	2.90689e-05	1.96308	7.33634e-08	2.18336	1.90568e-09
SL1344_RS03700	sdhC	succinate dehydrogenase cytochrome b556 subunit	-1.33777	0.00190984	-1.53163	0.000275261	-1.3808	0.00104641
SL1344_RS03705	sdhD	succinate dehydrogenase membrane anchor subunit	NA	NA	-1.78672	0.00412316	-1.65058	0.00806822
SL1344_RS03710	sdhA	succinate dehydrogenase flavoprotein subunit	NA	NA	-1.79949	0.00534211	-1.77062	0.00605428
SL1344_RS03715	sdhB	succinate dehydrogenase iron-sulfur subunit SdhB	NA	NA	-1.53523	0.00405577	-1.54418	0.0037797
SL1344_RS03720	sucA	2-oxoglutarate dehydrogenase E1 component	NA	NA	-2.0131	0.00528993	-2.06844	0.00405562
SL1344_RS03745	cydA	cytochrome ubiquinol oxidase subunit I	NA	NA	-1.60878	3.04572e-05	-1.87345	1.08395e-06
SL1344_RS03750	cydB	cytochrome d ubiquinol oxidase subunit II	NA	NA	-1.2719	0.000772005	-1.5486	3.82338e-05
SL1344_RS03755	cydX	cytochrome bd-I oxidase subunit CydX	NA	NA	NA	NA	-1.20664	1.2756e-05
SL1344_RS03790	tolB	Tol-Pal system beta propeller repeat protein TolB	NA	NA	-1.14595	7.94895e-08	-1.19584	2.04339e-08
SL1344_RS03795	pal	peptidoglycan-associated lipoprotein Pal	-1.03517	3.34053e-10	-1.68998	1.75033e-25	-1.6985	8.75255e-26
SL1344_RS03805		tRNA-Lys	-1.65157	1.02679e-07	-2.04724	1.90219e-11	-2.0394	2.13886e-11
SL1344_RS03810		tRNA-Val	-1.54463	7.48827e-11	-1.84697	2.57179e-15	-1.67965	6.34197e-13
SL1344_RS03815		tRNA-Lys	-1.58827	2.46674e-08	-2.06358	1.63163e-13	-1.93529	4.53822e-12
SL1344_RS03820		tRNA-Lys	-1.30513	3.46346e-08	-1.96075	3.0062e-17	-1.79405	1.04539e-14
SL1344_RS03825		tRNA-Lys	-1.5756	1.61806e-10	-2.36423	1.86911e-22	-1.95391	7.01645e-16
SL1344_RS03840	zitB	CDF family zinc transporter ZitB	NA	NA	1.02674	6.70444e-13	1.07666	4.63882e-14
SL1344_RS03855		FumA C-terminus/TtdB family hydratase beta subunit	NA	NA	1.30004	7.37646e-11	1.37962	4.42399e-12
SL1344_RS03860		fumarate hydratase	1.57027	3.14467e-10	2.11943	3.0102e-18	2.40188	4.1683e-23
SL1344_RS03865		LysR family transcriptional regulator	2.6483	9.87212e-11	3.09428	1.30205e-14	3.36756	4.23659e-17
SL1344_RS03870		LysR family transcriptional regulator	2.8175	1.34627e-15	3.46564	1.44663e-23	3.64999	4.97908e-26
SL1344_RS03875		SLC13 family permease	3.85034	1.54917e-29	4.78953	3.13824e-46	5.095	3.45097e-52
SL1344_RS03880		oxaloacetate decarboxylase subunit gamma	1.38877	7.76548e-05	2.04272	1.15643e-09	2.01118	2.12499e-09
SL1344_RS03885	oadA	sodium-extruding oxaloacetate decarboxylase subunit alpha	1.12481	2.86771e-07	1.69495	1.83311e-15	1.82112	1.14069e-17
SL1344_RS03890		oxalacetate decarboxylase subunit beta	1.23111	1.10384e-06	1.87101	2.63695e-14	1.95038	1.85382e-15
SL1344_RS03890		oxalacetate decarboxylase subunit beta	1.23111	1.10384e-06	1.87101	2.63695e-14	1.95038	1.85382e-15
SL1344_RS03895		triphosphoribosyl-dephospho-CoA synthase	1.19456	1.28746e-06	1.95525	2.72128e-16	1.88633	2.84267e-15
SL1344_RS03900		iron ABC transporter permease	1.06034	3.60373e-12	1.31535	9.95651e-19	1.30012	2.46184e-18
SL1344_RS03905		ABC transporter ATP-binding protein	NA	NA	-1.01239	0.000109988	-1.14668	1.10557e-05
SL1344_RS03910	gpmA	2,3-diphosphoglycerate-dependent phosphoglycerate mutase	-1.86432	1.61487e-10	-1.69291	4.1139e-09	-1.93435	1.62394e-11
SL1344_RS03935		DUF2167 domain-containing protein	1.51426	4.58055e-11	2.3008	1.12055e-24	2.41758	3.73145e-27
SL1344_RS03955	modA	molybdate ABC transporter substrate-binding protein	-1.74369	0.00258928	-1.54451	0.00663015	-1.55257	0.00624347
SL1344_RS03980		putative acyl-CoA thioester hydrolase	-1.00133	4.82706e-10	-1.18093	7.55051e-14	-1.27404	6.86044e-16
SL1344_RS04010		kinase inhibitor	NA	NA	NA	NA	-1.02664	0.00837622
SL1344_RS04015	bioA	adenosylmethionine--8-amino-7-oxononanoate transaminase	1.10224	4.22719e-11	1.38564	1.88357e-17	1.49792	3.36399e-20
SL1344_RS04020	bioB	biotin synthase BioB	1.23113	2.52305e-07	1.55607	2.15024e-11	1.52891	4.70478e-11
SL1344_RS04025	bioF	8-amino-7-oxononanoate synthase	1.65283	6.70566e-10	2.24223	8.8253e-18	2.35671	1.55251e-19
SL1344_RS04030	bioC	malonyl-ACP O-methyltransferase BioC	1.47379	1.5216e-13	1.97133	2.59991e-24	2.07874	6.42157e-27
SL1344_RS04035	bioD	dethiobiotin synthase	1.65491	4.41756e-17	2.00247	1.70813e-25	2.19243	2.23469e-30
SL1344_RS04040	uvrB	excinuclease ABC subunit UvrB	1.55186	1.17543e-09	1.09029	1.6369e-05	1.01546	5.94565e-05
SL1344_RS04045		hypothetical protein	2.4957	2.98333e-15	2.27313	2.8696e-13	2.23008	8.21292e-13
SL1344_RS04070	moaC	cyclic pyranopterin monophosphate synthase MoaC	NA	NA	NA	NA	1.02464	0.000223774
SL1344_RS04075	moaD	molybdopterin synthase sulfur carrier subunit	NA	NA	1.00222	0.00135689	1.36395	1.02045e-05
SL1344_RS04080	moaE	molybdopterin synthase catalytic subunit MoaE	1.35512	4.86489e-13	1.56895	7.54889e-18	1.76488	2.72538e-22
SL1344_RS04090		Bax inhibitor-1 family protein	2.20749	5.47042e-13	3.05343	1.29569e-24	3.26506	5.14139e-28
SL1344_RS04095		membrane protein	1.65603	4.82492e-10	2.39924	1.09157e-20	2.7897	1.41317e-27
SL1344_RS04100		membrane protein	1.29268	6.23417e-07	2.10987	4.10827e-17	2.07584	1.24851e-16
SL1344_RS04105		YbhN family protein	NA	NA	1.22927	1.53902e-18	1.25442	3.14442e-19
SL1344_RS04110	clsB	cardiolipin synthase ClsB	1.4341	1.39007e-09	2.03679	8.69902e-19	1.98334	6.77122e-18
SL1344_RS04115		endonuclease/exonuclease/phosphatase family protein	1.27919	5.78313e-06	1.90109	3.08906e-12	1.82587	2.16367e-11
SL1344_RS04120		YbhQ family protein	-1.47372	6.75648e-11	-1.71373	1.09655e-14	-1.82841	1.60992e-16
SL1344_RS04130		ABC transporter permease	1.08407	6.76971e-11	1.32036	3.61386e-16	1.36652	3.05047e-17
SL1344_RS04135		ATP-binding cassette domain-containing protein	NA	NA	1.14647	2.22047e-13	1.1025	1.78119e-12
SL1344_RS04145	cecR	transcriptional regulator CecR	NA	NA	1.04985	3.14407e-07	1.10833	6.42827e-08
SL1344_RS04150	rhlE	ATP-dependent RNA helicase RhlE	-1.45288	1.78181e-11	-1.9542	3.7443e-20	-2.0738	1.62007e-22
SL1344_RS04165	ybiJ	DUF1471 family protein YbiJ	NA	NA	NA	NA	1.1505	3.63026e-05
SL1344_RS04180	rlmF	23S rRNA (adenine(1618)-N(6))-methyltransferase RlmF	NA	NA	-1.09106	3.16989e-08	-1.08366	3.84788e-08
SL1344_RS04200	glnH	glutamine ABC transporter substrate-binding protein GlnH	NA	NA	-1.48751	1.02645e-07	-1.56658	2.00641e-08
SL1344_RS04205	dps	DNA starvation/stationary phase protection protein Dps	NA	NA	-2.92763	0.00101155	-2.69407	0.00249098
SL1344_RS04210	rhtA	threonine/homoserine exporter RhtA	NA	NA	1.0417	2.32476e-06	1.36794	4.4402e-10
SL1344_RS04215	ompX	outer membrane protein OmpX	NA	NA	-1.23312	1.19783e-05	-1.54673	3.43914e-08
SL1344_RS04235	ldtB	L,D-transpeptidase	NA	NA	-1.11407	2.68355e-16	-1.16506	1.04072e-17
SL1344_RS04245		DUF4261 domain-containing protein	2.10513	1.4141e-18	1.97034	7.44118e-17	1.93147	2.74452e-16
SL1344_RS04300	gsiC	glutathione ABC transporter permease GsiC	NA	NA	1.0699	1.4816e-10	1.18282	1.25698e-12
SL1344_RS04310	rimO	30S ribosomal protein S12 methylthiotransferase RimO	-1.27294	5.98234e-16	-1.71137	2.4793e-28	-1.72814	6.87351e-29
SL1344_RS04320		CoA ester lyase	2.25549	1.27399e-17	2.94855	2.6405e-30	2.98321	4.97227e-31
SL1344_RS04325		electron transfer flavoprotein subunit beta/FixA family protein	3.45153	5.96756e-22	3.94451	5.97779e-29	4.18818	1.68345e-32
SL1344_RS04330		FAD-binding protein	2.00283	1.54108e-21	2.08117	9.46318e-24	1.99895	4.78331e-22
SL1344_RS04335		hypothetical protein	2.01604	1.15378e-14	2.1195	8.22604e-17	2.10561	1.37365e-16
SL1344_RS04340		acyl-CoA dehydrogenase family protein	NA	NA	1.14977	4.05678e-09	1.15127	3.77284e-09
SL1344_RS04345		electron transfer flavoprotein-ubiquinone oxidoreductase	1.8671	3.37928e-16	2.15525	1.08602e-21	2.22131	5.53923e-23
SL1344_RS04370	dacC	serine-type D-Ala-D-Ala carboxypeptidase	NA	NA	-1.17103	8.63333e-08	-1.18192	6.42309e-08
SL1344_RS04380	ybjG	undecaprenyl-diphosphate phosphatase	NA	NA	-1.01057	0.0059641	NA	NA
SL1344_RS04400		TetR/AcrR family transcriptional regulator	1.07151	3.76227e-09	NA	NA	NA	NA
SL1344_RS04430	rimK	30S ribosomal protein S6--L-glutamate ligase	NA	NA	NA	NA	-1.08053	1.2035e-11
SL1344_RS04445	potG	putrescine ABC transporter ATP-binding subunit PotG	NA	NA	1.04298	9.53799e-07	1.03959	1.01432e-06
SL1344_RS04470		PTS sugar transporter subunit IIC	1.53861	6.0626e-23	2.21685	2.05918e-48	2.30286	3.40442e-52
SL1344_RS04475		PTS sugar transporter subunit IIB	1.27607	5.54196e-07	2.05425	2.16838e-17	2.17781	2.09105e-19
SL1344_RS04480		sulfatase	NA	NA	1.19844	7.57464e-23	1.29405	1.96469e-26
SL1344_RS04485	artJ	arginine ABC transporter substrate-binding protein ArtJ	NA	NA	NA	NA	-1.01424	0.0060279
SL1344_RS04515		heavy metal-binding domain-containing protein	NA	NA	-1.67178	1.30866e-05	-1.52603	6.92879e-05
SL1344_RS04520		N-acetylmuramoyl-L-alanine amidase	NA	NA	-1.41988	8.49355e-05	-1.36177	0.000161151
SL1344_RS04525		NAD(P)-dependent oxidoreductase	NA	NA	-1.04097	4.36708e-06	NA	NA
SL1344_RS04565		VirK/YbjX family protein	-1.27031	0.000248905	-1.84082	5.1159e-08	-1.88051	2.55462e-08
SL1344_RS04580	cspD	cold shock-like protein CspD	NA	NA	-1.07253	1.03144e-07	-1.11478	3.12302e-08
SL1344_RS04585	clpS	ATP-dependent Clp protease adapter ClpS	-1.12368	8.12053e-05	-1.56485	1.8957e-08	-1.77416	1.70794e-10
SL1344_RS04590	clpA	ATP-dependent Clp protease ATP-binding subunit ClpA	-1.06929	0.00197599	-1.4972	8.66149e-06	-1.61837	1.42696e-06
SL1344_RS04610		tRNA-Ser	-1.531	2.99663e-07	-1.83011	3.75285e-10	-1.61498	3.16333e-08
SL1344_RS04620		pirin family protein	1.11241	3.35475e-11	1.12956	5.70708e-12	1.06945	7.49313e-11
SL1344_RS04625		LysR family transcriptional regulator	NA	NA	-1.05785	4.63593e-06	-1.14755	6.3418e-07
SL1344_RS04630	infA	translation initiation factor IF-1	-1.4209	6.36157e-16	-1.98947	1.65294e-30	-2.27117	2.58052e-39
SL1344_RS04640	aat	leucyl/phenylalanyl-tRNA--protein transferase	NA	NA	1.02473	2.52475e-09	1.11616	7.78671e-11
SL1344_RS04655	trxB	thioredoxin-disulfide reductase	-1.42917	4.97502e-07	-2.04277	2.3194e-13	-1.99399	8.21275e-13
SL1344_RS04660	lrp	leucine-responsive transcriptional regulator Lrp	-2.06012	2.33073e-19	-2.32736	6.55036e-25	-2.62728	2.54972e-31
SL1344_RS04685	dmsA	dimethylsulfoxide reductase subunit A	1.1387	9.81194e-14	1.42048	2.39577e-21	1.32319	1.05202e-18
SL1344_RS04690	dmsB	dimethylsulfoxide reductase iron-sulfur subunit DmsB	1.30122	9.34708e-08	1.67467	1.72269e-12	1.53382	1.10151e-10
SL1344_RS04695		dimethyl sulfoxide reductase anchor subunit family protein	NA	NA	1.17635	3.10484e-05	1.26157	7.49281e-06
SL1344_RS04725	sopD2	SPI-2 type III secretion system effector SopD2	NA	NA	-1.93474	0.00145007	-1.95396	0.00127483
SL1344_RS04730	pflB	formate C-acetyltransferase	NA	NA	NA	NA	-1.15632	0.00523788
SL1344_RS04745		DUF421 domain-containing protein	1.06628	7.81655e-07	1.49525	5.51478e-13	1.30837	3.41394e-10
SL1344_RS04750	serC	3-phosphoserine/phosphohydroxythreonine transaminase	NA	NA	-1.0009	0.000816409	-1.15507	0.000104103
SL1344_RS04760		M48 family metallopeptidase	NA	NA	1.10337	1.44921e-19	1.07604	1.26518e-18
SL1344_RS04765	cmk	(d)CMP kinase	-1.03769	2.1327e-07	-1.62307	1.24401e-16	-1.75791	2.70668e-19
SL1344_RS04770	rpsA	30S ribosomal protein S1	NA	NA	-1.16824	0.000262018	-1.45284	4.99757e-06
SL1344_RS04775	ihfB	integration host factor subunit beta	NA	NA	-1.4757	1.6056e-13	-1.73246	3.97609e-18
SL1344_RS04820	cmoM	tRNA uridine 5-oxyacetic acid(34) methyltransferase CmoM	-1.43084	1.41575e-18	-1.69984	2.45245e-26	-1.80223	2.10396e-29
SL1344_RS04825	mukF	chromosome partition protein MukF	-1.08827	2.76955e-16	-1.41714	2.38692e-27	-1.4744	1.78734e-29
SL1344_RS04845		YcbK family protein	-1.1027	0.000234402	-1.97594	1.2289e-11	-1.94602	2.37091e-11
SL1344_RS04850		MBL fold metallo-hydrolase	NA	NA	-1.43669	2.77462e-08	-1.47839	1.04639e-08
SL1344_RS04855	aspC	aspartate transaminase	-1.12836	6.06743e-06	-1.61512	3.76975e-11	-1.6653	8.55391e-12
SL1344_RS04860	ompF	porin OmpF	-2.18217	6.71002e-19	-2.53347	1.50278e-25	-2.67523	2.29173e-28
SL1344_RS04880	dpaL	diaminopropionate ammonia-lyase	2.52052	1.30874e-22	3.33494	6.19577e-40	3.49426	9.1332e-44
SL1344_RS04885		sodium:alanine symporter family protein	1.43754	9.62245e-12	1.94618	2.87044e-21	2.13063	2.95426e-25
SL1344_RS04890	pncB	nicotinate phosphoribosyltransferase	NA	NA	-1.33287	1.6833e-20	-1.48526	4.09087e-25
SL1344_RS04900		excisionase family protein	2.03281	2.66335e-09	2.44326	1.76156e-13	2.32593	2.55948e-12
SL1344_RS04905		DUF4060 family protein	2.33059	1.99886e-13	2.5813	8.33045e-17	2.44276	3.54851e-15
SL1344_RS04910		RecT family recombinase	2.66074	4.60234e-29	3.08274	1.11221e-39	2.87059	1.30528e-34
SL1344_RS04915		RecE family exodeoxyribonuclease	1.21647	2.21384e-12	1.64398	3.45385e-22	1.57061	2.16674e-20
SL1344_RS04920		hypothetical protein	NA	NA	1.26846	1.74214e-06	1.08944	4.43734e-05
SL1344_RS04925		YdaE family protein	NA	NA	3.39087	0.000174598	3.53499	8.78018e-05
SL1344_RS04945		replication protein	1.29151	7.10475e-19	1.9528	2.24446e-43	1.88646	1.50274e-40
SL1344_RS04950		ATP-binding protein	2.47552	1.8773e-18	3.18507	7.55762e-31	3.07541	7.32544e-29
SL1344_RS04955		DUF977 family protein	1.05954	1.12304e-05	1.57468	7.36233e-12	1.28941	2.67089e-08
SL1344_RS04960		ead/Ea22-like family protein	NA	NA	1.18328	4.34936e-12	NA	NA
SL1344_RS04965		hypothetical protein	-1.81352	4.26498e-27	-1.37635	2.75083e-17	-1.25191	1.38252e-14
SL1344_RS04970		DinI family protein	1.20314	5.51286e-05	1.34737	3.96912e-06	1.2415	2.14343e-05
SL1344_RS04975		hypothetical protein	1.022	0.00446091	1.11005	0.00155778	1.145	0.00107315
SL1344_RS04990		recombination protein NinG	2.12636	1.50543e-14	2.14397	3.6312e-15	2.2407	1.78905e-16
SL1344_RS04995		YlcG family protein	4.04132	7.88706e-09	4.06442	3.42225e-09	4.10467	2.34196e-09
SL1344_RS05000		antitermination protein	2.53472	4.16259e-19	2.88421	4.73541e-25	2.83966	2.2888e-24
SL1344_RS05005		hypothetical protein	-1.53302	2.65631e-10	-2.00062	5.08772e-17	-2.25488	3.36005e-21
SL1344_RS05010		hypothetical protein	-1.70953	2.50288e-11	-2.45047	2.50132e-22	-2.64252	1.19465e-25
SL1344_RS05015		hypothetical protein	-2.03496	5.01173e-10	-2.64518	2.11388e-16	-2.75467	1.08065e-17
SL1344_RS05020	gtgA	type III secretion system effector protease GtgA	NA	NA	1.29989	7.4137e-09	1.52947	8.51123e-12
SL1344_RS05025		phage holin, lambda family	NA	NA	1.20252	9.24784e-05	1.37418	7.16575e-06
SL1344_RS05040		DUF1441 family protein	1.12498	1.43558e-07	1.61345	3.77657e-15	1.5141	1.87289e-13
SL1344_RS05045		phage terminase large subunit family protein	NA	NA	1.22696	4.45469e-10	1.08217	3.91789e-08
SL1344_RS05050		hypothetical protein	1.89206	0.00206701	2.09927	0.000390454	2.09361	0.00040654
SL1344_RS05055		phage portal protein	1.2418	3.37196e-09	1.66507	4.43744e-16	1.46214	1.06526e-12
SL1344_RS05070		ATP-binding protein	NA	NA	1.30087	4.50025e-05	NA	NA
SL1344_RS05075		phage tail protein	1.1374	6.90663e-05	1.59138	8.92292e-09	1.3293	1.70824e-06
SL1344_RS05080		phage minor tail U family protein	1.40187	0.000327842	2.24772	1.5255e-09	1.9916	9.6444e-08
SL1344_RS05085		phage tail protein	1.28734	1.38205e-07	1.60691	1.55063e-11	1.46827	7.63782e-10
SL1344_RS05090		phage minor tail protein G	1.052	5.41137e-05	1.46606	5.31569e-09	1.23311	1.02765e-06
SL1344_RS05095		phage tail assembly protein T	1.09152	9.18411e-06	1.51567	1.66369e-10	1.26765	1.05805e-07
SL1344_RS05100		phage tail tape measure protein	1.12661	5.36487e-11	1.36501	5.69823e-16	1.325	3.73581e-15
SL1344_RS05105		phage tail protein	1.07553	2.69006e-09	1.45124	8.76621e-17	1.41696	4.77829e-16
SL1344_RS05110		Ail/Lom family outer membrane beta-barrel protein	NA	NA	1.00482	5.14547e-06	1.09354	6.57436e-07
SL1344_RS05115	sodC1	superoxide dismutase [Cu-Zn] SodC1	NA	NA	-3.66393	9.16084e-05	-3.60266	0.000116833
SL1344_RS05125		C40 family peptidase	1.06019	7.40797e-08	1.38066	3.96896e-13	1.17695	7.61679e-10
SL1344_RS05130		tail assembly protein	1.048	0.000150809	1.46318	4.31289e-08	1.12433	2.90128e-05
SL1344_RS05140		hypothetical protein	2.67985	6.22387e-09	3.17574	1.5765e-12	2.99585	2.76738e-11
SL1344_RS05145		prophage tail fiber N-terminal domain-containing protein	NA	NA	1.05255	3.16885e-09	1.03317	6.03704e-09
SL1344_RS05150		tail fiber assembly protein	1.71322	8.33758e-14	2.53798	1.74173e-30	2.60983	3.59745e-32
SL1344_RS05160	sseI	SPI-2 type III secretion system effector SseI	NA	NA	-2.27524	0.000372268	-2.04031	0.00142736
SL1344_RS05175		hypothetical protein	NA	NA	1.1708	1.54296e-09	1.15893	2.46684e-09
SL1344_RS05180	gtgE	virulence effector protease GtgE	NA	NA	NA	NA	1.04964	0.000101854
SL1344_RS05185		DinI-like family protein	1.02549	5.31293e-08	NA	NA	NA	NA
SL1344_RS05230	pqiC	membrane integrity-associated transporter subunit PqiC	NA	NA	1.15107	5.94727e-07	1.35259	3.89304e-09
SL1344_RS05235	rmf	ribosome modulation factor	-1.59548	9.56121e-12	-2.04605	6.42443e-19	-2.32682	5.86258e-24
SL1344_RS05240	fabA	bifunctional 3-hydroxydecanoyl-ACP dehydratase/trans-2-decenoyl-ACP isomerase	-1.69724	1.36683e-22	-2.19258	1.55375e-37	-2.27414	2.72165e-40
SL1344_RS05255	ompA	porin OmpA	NA	NA	-1.78491	1.0129e-10	-1.98224	6.23641e-13
SL1344_RS05260	sulA	SOS-induced cell division inhibitor SulA	2.06245	1.06033e-27	1.4233	3.05446e-14	1.29313	5.19935e-12
SL1344_RS05265		TfoX/Sxy family DNA transformation protein	NA	NA	1.27878	1.58228e-11	1.22233	1.2274e-10
SL1344_RS05290		DUF2057 family protein	1.12644	4.36457e-06	1.16387	1.25491e-06	1.21029	4.46539e-07
SL1344_RS05300	hspQ	heat shock protein HspQ	-1.17079	1.58281e-11	-1.5395	1.80308e-19	-1.62269	1.87528e-21
SL1344_RS05320	yccX	acylphosphatase	NA	NA	NA	NA	-1.20009	5.26329e-09
SL1344_RS05325	tusE	sulfurtransferase TusE	NA	NA	NA	NA	-1.0375	2.06248e-10
SL1344_RS05340	pipA	type III secretion system effector protease PipA	-1.55375	2.39231e-12	-2.26449	3.42511e-25	-2.30208	4.99482e-26
SL1344_RS05345	pipB	SPI-2 type III secretion system effector PipB	NA	NA	-2.69146	0.000834912	-2.92037	0.000274004
SL1344_RS05350		membrane protein	1.39282	4.00346e-05	2.02596	3.50147e-10	2.13604	3.452e-11
SL1344_RS05365		YlcI/YnfO family protein	NA	NA	1.22701	0.000438551	1.35035	0.000103444
SL1344_RS05400	hpaB	4-hydroxyphenylacetate 3-monooxygenase, oxygenase component	1.41459	4.71097e-18	1.88985	1.48596e-32	1.82819	1.47988e-30
SL1344_RS05410	hpaG	4-hydroxyphenylacetate degradation bifunctional isomerase/decarboxylase	NA	NA	1.19465	0.00153669	1.08683	0.00398957
SL1344_RS05430	hpaH	2-oxo-hepta-3-ene-1,7-dioic acid hydratase	1.05874	0.00751125	1.54219	5.7528e-05	1.5421	5.59576e-05
SL1344_RS05435	hpaI	4-hydroxy-2-oxoheptanedioate aldolase	1.28239	4.71882e-06	1.78412	5.83125e-11	1.80887	3.00029e-11
SL1344_RS05440	hpaX	4-hydroxyphenylacetate permease	NA	NA	1.14016	3.52392e-06	1.14245	3.29289e-06
SL1344_RS05445	hpaA	4-hydroxyphenylacetate catabolism regulatory protein HpaA	NA	NA	1.19848	1.34009e-10	1.11364	2.54344e-09
SL1344_RS05450		MBL fold metallo-hydrolase	NA	NA	NA	NA	1.00796	3.94938e-10
SL1344_RS05455		anti-adapter protein IraM	1.69842	1.17336e-08	2.07479	8.73547e-13	2.14898	1.22674e-13
SL1344_RS05475		thioredoxin family protein	1.02355	6.62029e-05	NA	NA	NA	NA
SL1344_RS05480		DsbA family protein	1.88298	2.41341e-20	1.69819	2.46959e-17	1.78814	4.21622e-19
SL1344_RS05485		protein disulfide oxidoreductase	1.19303	2.17557e-06	1.39415	1.51129e-08	1.47144	2.18253e-09
SL1344_RS05505		general stress protein	-2.21389	3.23155e-05	-2.36987	5.7296e-06	-2.17004	3.27336e-05
SL1344_RS05515		lysozyme inhibitor LprI family protein	NA	NA	-1.04409	5.68631e-08	NA	NA
SL1344_RS05545		sodium:solute symporter	NA	NA	1.11895	8.9857e-07	1.27093	2.17377e-08
SL1344_RS05560		oligogalacturonate-specific porin KdgM family protein	NA	NA	NA	NA	2.02251	0.00313922
SL1344_RS05565		MFS transporter	1.02556	1.19394e-06	1.60278	4.59363e-15	1.77607	3.22638e-18
SL1344_RS05580		tRNA-Ser	-1.27671	0.000624498	-1.59878	1.06813e-05	-1.41331	9.89244e-05
SL1344_RS05590	ghrA	glyoxylate/hydroxypyruvate reductase GhrA	NA	NA	-1.21253	3.42927e-12	-1.31173	4.86111e-14
SL1344_RS05595		phosphatase	NA	NA	-1.00242	6.48978e-14	-1.019	2.50106e-14
SL1344_RS05605		DUF1097 domain-containing protein	-1.05916	0.00442666	NA	NA	NA	NA
SL1344_RS05615	csgF	curli production assembly/transport protein CsgF	1.53228	9.63449e-09	2.22658	7.77368e-18	2.32487	2.33251e-19
SL1344_RS05620	csgE	curli production assembly/transport protein CsgE	2.13883	1.89741e-11	2.91215	4.99325e-21	2.93332	2.52226e-21
SL1344_RS05625	csgD	biofilm master transcriptional regulator CsgD	1.43713	5.87633e-08	2.18235	1.80168e-17	2.36683	2.32978e-20
SL1344_RS05630	csgB	curli minor subunit CsgB	1.23501	0.000368336	2.11232	2.3682e-10	1.98579	2.65092e-09
SL1344_RS05640	csgC	curli assembly chaperone CsgC	NA	NA	1.03847	2.90842e-06	1.12681	3.64666e-07
SL1344_RS05645		type 1 fimbrial protein	NA	NA	1.04278	6.27389e-05	1.0736	3.67569e-05
SL1344_RS05660	mdoC	glucans biosynthesis protein MdoC	NA	NA	1.15248	4.56862e-17	1.21416	8.1148e-19
SL1344_RS05690		Kdo(2)-lipid IV(A) acyltransferase	-1.15881	6.68885e-10	-1.36785	1.19068e-13	-1.57533	1.24279e-17
SL1344_RS05695		rhodanese-related sulfurtransferase	-1.14924	1.09902e-13	-1.22775	5.75717e-16	-1.21274	1.27437e-15
SL1344_RS05710		YceO family protein	1.39589	0.0017525	1.87975	9.30187e-06	2.01446	1.91623e-06
SL1344_RS05725	dinI	DNA damage-inducible protein I	2.26763	6.94173e-19	2.03028	8.71116e-16	1.90481	4.42878e-14
SL1344_RS05750	rimJ	ribosomal protein S5-alanine N-acetyltransferase	NA	NA	-1.14886	3.36414e-09	-1.14043	4.41645e-09
SL1344_RS05755		YceH family protein	-1.02445	1.80922e-07	-1.16581	1.31777e-09	-1.32191	5.90921e-12
SL1344_RS05770	flgN	flagella biosynthesis chaperone FlgN	-2.13062	0.000354158	-2.28468	9.12681e-05	-2.16892	0.000200451
SL1344_RS05775	flgM	flagellar biosynthesis anti-sigma factor FlgM	-2.64155	2.03785e-05	-2.68551	1.00506e-05	-2.69412	9.21506e-06
SL1344_RS05785	flgB	flagellar basal body rod protein FlgB	NA	NA	1.20915	2.06065e-05	NA	NA
SL1344_RS05790	flgC	flagellar basal body rod protein FlgC	NA	NA	1.15691	5.56514e-07	NA	NA
SL1344_RS05795	flgD	flagellar hook assembly protein FlgD	1.10558	1.05537e-06	1.42399	9.2051e-11	1.23964	1.89363e-08
SL1344_RS05800	flgE	flagellar hook protein FlgE	NA	NA	1.19215	1.16144e-07	1.23969	3.44723e-08
SL1344_RS05810	flgG	flagellar basal-body rod protein FlgG	1.14747	1.94931e-05	1.54167	3.45419e-09	1.53637	3.85725e-09
SL1344_RS05815	flgH	flagellar basal body L-ring protein FlgH	1.54575	6.30323e-14	1.86477	1.36315e-20	1.583	3.80547e-15
SL1344_RS05820		flagellar basal body P-ring protein FlgI	1.58596	7.90999e-09	1.92142	9.36389e-13	1.8858	2.39568e-12
SL1344_RS05825	flgJ	flagellar assembly peptidoglycan hydrolase FlgJ	1.86334	2.73802e-22	2.12827	1.06251e-29	2.14895	2.78984e-30
SL1344_RS05840	rne	ribonuclease E	NA	NA	-1.61414	1.58593e-19	-1.59447	4.03734e-19
SL1344_RS05850	rluC	23S rRNA pseudouridine(955/2504/2580) synthase RluC	-1.31104	3.16906e-14	-1.64115	4.46039e-22	-1.61702	1.71852e-21
SL1344_RS05870	yceD	23S rRNA accumulation protein YceD	-1.76448	5.36263e-09	-2.75558	1.61031e-20	-3.00158	4.1922e-24
SL1344_RS05875	rpmF	50S ribosomal protein L32	-1.84332	5.71772e-17	-3.13387	2.81249e-47	-3.11122	1.01544e-46
SL1344_RS05880	plsX	phosphate acyltransferase PlsX	NA	NA	-1.75095	1.45366e-15	-1.79094	2.98885e-16
SL1344_RS05885	fabH	beta-ketoacyl-ACP synthase III	NA	NA	-1.58622	6.17402e-14	-1.63636	9.09812e-15
SL1344_RS05890	fabD	ACP S-malonyltransferase	NA	NA	-1.61842	6.85334e-16	-1.69854	2.15913e-17
SL1344_RS05895	fabG	3-oxoacyl-ACP reductase FabG	NA	NA	-1.70095	5.41738e-15	-1.83053	3.57158e-17
SL1344_RS05900	acpP	acyl carrier protein	-1.19124	5.16276e-06	-1.70126	3.03401e-11	-1.80571	1.60465e-12
SL1344_RS05905	fabF	beta-ketoacyl-ACP synthase II	-1.04054	0.000438987	-1.52468	1.23149e-07	-1.59445	3.05687e-08
SL1344_RS05935	ptsG	PTS glucose transporter subunit IIBC	NA	NA	-1.17769	5.24327e-10	-1.14874	1.3351e-09
SL1344_RS05945	hinT	purine nucleoside phosphoramidase	-1.10446	1.78203e-11	-1.4672	7.83694e-20	-1.56462	2.8581e-22
SL1344_RS05950		YcfL family protein	-1.40917	7.27344e-12	-1.7698	1.96475e-18	-2.00407	3.80766e-23
SL1344_RS05955	lpoB	penicillin-binding protein activator LpoB	-1.1384	1.14996e-10	-1.52056	1.82613e-18	-1.57731	9.35093e-20
SL1344_RS05960	thiK	thiamine kinase	NA	NA	NA	NA	-1.02959	1.73588e-08
SL1344_RS05965	nagZ	beta-N-acetylhexosaminidase	NA	NA	NA	NA	-1.1274	7.31378e-13
SL1344_RS05970	ycfP	alpha/beta hydrolase YcfP	NA	NA	-1.07626	5.55555e-08	-1.27568	1.16164e-10
SL1344_RS05975	ndh	NADH-quinone dehydrogenase	-1.5822	2.42029e-09	-1.77463	1.06726e-11	-1.93018	1.29171e-13
SL1344_RS06040	sifA	SPI-2 type III secretion system effector SifA	NA	NA	-1.17269	0.00340627	-1.24593	0.00179996
SL1344_RS06050	potA	spermidine/putrescine ABC transporter ATP-binding protein PotA	NA	NA	-1.02349	1.21366e-06	-1.21534	7.34669e-09
SL1344_RS06075	phoQ	two-component system sensor histidine kinase PhoQ	-1.08796	0.00889747	-1.82477	5.90246e-06	-1.88645	2.71479e-06
SL1344_RS06080	phoP	two-component system response regulator PhoP	-1.96633	0.000371854	-3.10493	7.74888e-09	-3.04905	1.39591e-08
SL1344_RS06085	purB	adenylosuccinate lyase	NA	NA	-1.23808	0.00245284	-1.38063	0.00069492
SL1344_RS06090	hflD	high frequency lysogenization protein HflD	NA	NA	-1.43501	1.4378e-17	-1.57195	8.67757e-21
SL1344_RS06095	mnmA	tRNA 2-thiouridine(34) synthase MnmA	-1.12581	7.37935e-09	-1.76899	2.04723e-20	-1.98344	2.6463e-25
SL1344_RS06130		hypothetical protein	2.11918	2.23764e-08	2.00379	8.05557e-08	2.08494	2.27208e-08
SL1344_RS06140		RICIN domain-containing protein	NA	NA	-1.4159	4.13978e-13	-1.60996	1.49505e-16
SL1344_RS06145	cspF	cold shock-like protein CspF	-1.5418	1.80837e-10	-2.3006	3.99972e-22	-2.6191	4.14353e-28
SL1344_RS06165	pagC	virulence membrane protein PagC	NA	NA	-3.22238	0.000103338	-3.44792	3.09293e-05
SL1344_RS06225		TRL-like family protein	NA	NA	-1.34851	1.01451e-05	NA	NA
SL1344_RS06245		ATP-binding cassette domain-containing protein	1.01804	1.81088e-11	1.12362	2.38372e-14	1.07741	2.84896e-13
SL1344_RS06265		tRNA-Arg	2.66934	0.0049855	3.57484	8.71945e-05	3.6466	6.06734e-05
SL1344_RS06270	zinT	metal-binding protein ZinT	1.28238	1.96228e-15	1.89458	9.24037e-34	2.03383	9.03021e-39
SL1344_RS06280		helix-turn-helix transcriptional regulator	1.75201	2.52286e-10	2.60551	1.75022e-22	2.84372	1.37402e-26
SL1344_RS06290		biofilm/acid-resistance regulator YmgB/AriR	NA	NA	1.46495	4.95378e-05	1.68586	2.72779e-06
SL1344_RS06295		hypothetical protein	2.10997	7.23329e-05	3.46928	8.97918e-12	3.83999	3.57638e-14
SL1344_RS06305	leuE	leucine efflux protein LeuE	NA	NA	-1.0662	4.52778e-08	-1.28189	4.44987e-11
SL1344_RS06335		DUF333 domain-containing protein	-1.28562	0.00132271	-1.75178	7.02157e-06	-1.66101	2.0222e-05
SL1344_RS06340		hypothetical protein	-1.03912	9.40418e-07	-1.55086	7.46434e-14	-1.41275	9.3725e-12
SL1344_RS06360		DUF441 domain-containing protein	1.12294	2.79194e-10	NA	NA	NA	NA
SL1344_RS06365	yoaI	small membrane protein YoaI	1.21686	7.60324e-06	1.11683	2.62186e-05	1.08084	4.81247e-05
SL1344_RS06375	dgcJ	diguanylate cyclase DgcJ	1.3573	3.69488e-11	1.28819	1.95437e-10	1.14681	1.49689e-08
SL1344_RS06380		YeaH/YhbH family protein	NA	NA	-1.14826	0.000105798	-1.22789	3.21717e-05
SL1344_RS06385	yeaG	protein kinase YeaG	-1.40306	0.00174155	-1.31322	0.00282579	-1.39732	0.0014398
SL1344_RS06390		MipA/OmpV family protein	-1.8121	1.75483e-17	-2.1675	5.93865e-25	-2.31492	2.70179e-28
SL1344_RS06410	gapA	glyceraldehyde-3-phosphate dehydrogenase	-1.69222	6.47247e-06	-2.2226	1.51194e-09	-2.21292	1.71162e-09
SL1344_RS06415	msrB	peptide-methionine (R)-S-oxide reductase MsrB	-1.03769	4.31139e-07	-1.0932	5.56722e-08	-1.10075	4.473e-08
SL1344_RS06420		YeaC family protein	NA	NA	-1.09968	5.25375e-09	-1.20136	1.74894e-10
SL1344_RS06440		NAD(P)H nitroreductase	-1.2001	8.26103e-12	-1.26221	1.81127e-13	-1.37034	1.43079e-15
SL1344_RS06445	selD	selenide, water dikinase SelD	-1.00691	4.28919e-06	-1.15452	7.62821e-08	-1.25682	4.62479e-09
SL1344_RS06460		YnjH family protein	-1.0924	0.00494629	-1.03294	0.00645974	-1.04012	0.00603332
SL1344_RS06465		pyrimidine (deoxy)nucleoside triphosphate diphosphatase	-1.38085	9.41579e-08	-1.40992	2.66876e-08	-1.34836	1.03381e-07
SL1344_RS06470	xthA	exodeoxyribonuclease III	-1.19432	9.93805e-10	-1.23457	1.26273e-10	-1.25531	5.97265e-11
SL1344_RS06495	astE	succinylglutamate desuccinylase	1.56094	3.56243e-18	1.72975	9.46446e-23	1.72749	1.0351e-22
SL1344_RS06505	cho	excinuclease Cho	1.59311	3.33052e-12	1.12584	6.96559e-07	1.04776	3.89765e-06
SL1344_RS06515	osmE	osmotically-inducible lipoprotein OsmE	-1.20221	1.09706e-05	-1.25746	2.66633e-06	-1.48023	3.0569e-08
SL1344_RS06535	chbR	transcriptional regulator ChbR	1.0892	5.42399e-12	1.47581	8.9306e-22	1.51395	7.48048e-23
SL1344_RS06570	hxpB	hexitol phosphatase HxpB	-1.26466	1.53413e-07	-1.32142	2.35641e-08	-1.38747	4.37557e-09
SL1344_RS06610		DNA/RNA non-specific endonuclease	-1.23723	0.000433943	-1.69012	8.24226e-07	-1.63158	1.91623e-06
SL1344_RS06620		O-antigen polymerase	1.19761	8.19768e-05	1.51641	2.96104e-07	1.76162	2.28521e-09
SL1344_RS06630	infC	translation initiation factor IF-3	-1.18447	4.02692e-06	-1.48127	4.18351e-09	-1.60433	1.80425e-10
SL1344_RS06635	rpmI	50S ribosomal protein L35	-1.12214	2.11431e-05	-1.39679	6.436e-08	-1.68425	6.17504e-11
SL1344_RS06640	rplT	50S ribosomal protein L20	NA	NA	-1.34867	1.21962e-07	-1.44153	1.47775e-08
SL1344_RS06645	pheS	phenylalanine--tRNA ligase subunit alpha	-1.13252	3.16764e-05	-1.60108	1.72217e-09	-1.7953	1.3364e-11
SL1344_RS06650	pheT	phenylalanine--tRNA ligase subunit beta	NA	NA	-1.18826	3.90128e-07	-1.39242	2.47167e-09
SL1344_RS06655	ihfA	integration host factor subunit alpha	-1.38555	8.32887e-09	-1.64163	3.85596e-12	-2.02213	1.02461e-17
SL1344_RS06715		ferredoxin family protein	1.01363	0.00157396	1.49059	8.42586e-07	1.5844	1.58889e-07
SL1344_RS06725		electron transfer flavoprotein subunit alpha	-1.27472	0.00118893	-1.76393	4.13124e-06	-1.80791	2.28783e-06
SL1344_RS06735		AraC family transcriptional regulator	2.16741	9.03176e-19	2.89654	1.10149e-33	2.98602	8.95328e-36
SL1344_RS06740		acyl-CoA dehydrogenase	1.25192	1.25803e-08	1.63537	2.72745e-14	1.62338	4.07609e-14
SL1344_RS06745		acyl CoA:acetate/3-ketoacid CoA transferase	1.97834	1.09421e-32	2.44809	2.95339e-51	2.51524	4.61593e-54
SL1344_RS06760		uncharacterized gene	2.40737	1.23508e-23	3.29707	4.14189e-45	3.36903	5.04731e-47
SL1344_RS06765		MFS transporter	1.47945	1.9568e-12	2.20095	2.23928e-27	2.31256	3.975e-30
SL1344_RS06770		YdiL family protein	1.02525	1.31638e-05	1.40033	5.07708e-10	1.38557	8.09446e-10
SL1344_RS06800	sufA	Fe-S cluster assembly scaffold SufA	-2.11724	0.000645749	-2.57868	2.11842e-05	-2.98322	8.02649e-07
SL1344_RS06805	sufB	Fe-S cluster assembly protein SufB	-1.64994	0.000624834	-2.27363	1.35016e-06	-2.39802	3.28259e-07
SL1344_RS06810	sufC	Fe-S cluster assembly ATPase SufC	-1.19288	0.00409533	-1.53812	0.000144287	-1.75847	1.2919e-05
SL1344_RS06815	sufD	Fe-S cluster assembly protein SufD	NA	NA	-1.49138	0.000380625	-1.54624	0.000221671
SL1344_RS06820	sufS	cysteine desulfurase SufS	NA	NA	-1.1376	0.00393014	-1.22685	0.00179903
SL1344_RS06840	lpp	murein lipoprotein Lpp	-2.64099	9.01262e-09	-2.3652	1.83153e-07	-2.74957	1.20469e-09
SL1344_RS06845	pykF	pyruvate kinase PykF	-1.14697	4.72717e-08	-1.37116	3.0425e-11	-1.44688	2.1899e-12
SL1344_RS06860		glutamine amidotransferase	2.17345	1.05256e-10	2.70738	2.1941e-16	2.83616	7.02453e-18
SL1344_RS06865		PfkB family carbohydrate kinase	2.42067	3.11864e-30	3.29151	1.12027e-56	3.48948	1.11174e-63
SL1344_RS06870	ttrA	tetrathionate reductase subunit TtrA	1.26138	3.14773e-11	1.473	3.06133e-15	1.4623	4.59182e-15
SL1344_RS06875	ttrC	tetrathionate reductase subunit TtrC	1.34816	2.5762e-08	1.70936	3.52336e-13	1.72573	2.06252e-13
SL1344_RS06880	ttrB	tetrathionate reductase subunit TtrB	2.11452	1.2321e-13	2.66541	8.3681e-22	2.6455	1.69294e-21
SL1344_RS06895	fumD	fumarate hydratase FumD	-1.05759	4.45323e-08	NA	NA	-1.13613	1.117e-09
SL1344_RS06920	spiC	SPI-2 type III secretion system protein SpiC	NA	NA	-1.24727	0.00464631	-1.50798	0.000574649
SL1344_RS06935	ssaE	YscE family type III secretion system co-chaperone SsaE	NA	NA	NA	NA	-1.76866	0.00562756
SL1344_RS06940	sseA	SPI-2 type III secretion system chaperone SseA	NA	NA	-2.58892	0.00028234	-3.08224	1.40704e-05
SL1344_RS06945	sseB	SPI-2 type III secretion system translocon protein SseB	NA	NA	-2.53574	0.000954222	-2.86774	0.000174505
SL1344_RS06950	sscA	SycD/LcrH family type III secretion system chaperone SscA	NA	NA	-2.75003	0.000992829	-3.0844	0.0002079
SL1344_RS06955	sseC	SPI-2 type III secretion system translocon protein SseC	NA	NA	-2.16962	0.000682344	-2.57054	5.22577e-05
SL1344_RS06960	sseD	SPI-2 type III secretion system translocon protein SseD	NA	NA	-2.15315	0.00750039	-2.46625	0.00206909
SL1344_RS06965	sseE	LcrR family type III secretion system chaperone SseE	NA	NA	-2.06382	0.00971382	-2.24936	0.00465505
SL1344_RS06970	sscB	SycD/LcrH family type III secretion system chaperone SscB	NA	NA	NA	NA	-1.8416	0.00677579
SL1344_RS07070		tRNA-Val	NA	NA	-1.32586	3.11917e-05	-1.1037	0.000534176
SL1344_RS07085		riboflavin synthase	-1.62118	3.40269e-09	-2.09723	7.18869e-15	-2.33061	4.97383e-18
SL1344_RS07090	cfa	cyclopropane fatty acyl phospholipid synthase	NA	NA	-1.05891	3.59947e-07	-1.02151	9.04904e-07
SL1344_RS07105	purR	HTH-type transcriptional repressor PurR	-1.39913	1.1881e-09	-1.91714	2.35118e-17	-2.14139	2.49627e-21
SL1344_RS07110	sodB	superoxide dismutase [Fe]	NA	NA	-1.55218	1.15844e-15	-1.70009	1.62195e-18
SL1344_RS07120	grxD	monothiol glutaredoxin 4	-1.61431	4.06088e-14	-2.21964	5.39147e-26	-2.29424	1.02931e-27
SL1344_RS07125	rnt	ribonuclease T	-1.20914	7.13465e-09	-1.64128	1.24075e-15	-1.72978	3.11534e-17
SL1344_RS07130	gloA	lactoylglutathione lyase	-1.75007	3.69488e-11	-1.85155	1.17274e-12	-1.90782	2.27651e-13
SL1344_RS07135		alkene reductase	1.33237	0.000271524	1.49133	3.09503e-05	1.48306	3.34345e-05
SL1344_RS07140		TetR/AcrR family transcriptional regulator	1.03104	0.00523587	1.48318	3.46835e-05	1.41476	7.75423e-05
SL1344_RS07145		DUF1289 domain-containing protein	NA	NA	1.17377	2.15194e-07	1.17949	1.95062e-07
SL1344_RS07175	slyA	transcriptional regulator SlyA	-1.81433	6.08805e-10	-2.71543	4.46656e-21	-2.76971	6.82884e-22
SL1344_RS07180	slyB	outer membrane lipoprotein SlyB	-2.14943	8.40951e-30	-2.91649	1.24071e-54	-3.0576	6.51661e-60
SL1344_RS07200	tyrS	tyrosine--tRNA ligase	NA	NA	-1.24953	2.22325e-20	-1.29674	7.3624e-22
SL1344_RS07210	gstA	glutathione transferase GstA	NA	NA	-2.38972	0.00034618	-2.40026	0.000317977
SL1344_RS07215	dtpA	dipeptide/tripeptide permease DtpA	NA	NA	-1.7702	2.96696e-09	-1.72267	7.58223e-09
SL1344_RS07230	rsxG	electron transport complex subunit RsxG	1.0526	2.54022e-10	NA	NA	1.10981	9.76617e-12
SL1344_RS07235	rsxD	electron transport complex subunit RsxD	1.05605	3.0028e-14	NA	NA	1.0738	3.56552e-15
SL1344_RS07245	rsxB	electron transport complex subunit RsxB	NA	NA	-1.26229	7.58283e-10	-1.2903	3.04696e-10
SL1344_RS07250	rsxA	electron transport complex subunit RsxA	NA	NA	-1.35694	3.80625e-10	-1.42805	4.09454e-11
SL1344_RS07255		DUF2569 domain-containing protein	NA	NA	-1.28841	1.51965e-11	-1.26551	3.29224e-11
SL1344_RS07260	ydgT	transcription modulator YdgT	-1.52304	2.57144e-09	-2.47033	8.34299e-23	-2.38096	2.49627e-21
SL1344_RS07285		YdgA family protein	NA	NA	-1.0883	1.28771e-05	-1.21926	9.55362e-07
SL1344_RS07295	fumB	class I fumarate hydratase	-1.02107	0.000765006	-1.04561	0.000432456	-1.08842	0.000240649
SL1344_RS07300	fumC	class II fumarate hydratase	-1.14922	0.00855495	-1.11632	0.0091433	-1.17347	0.00599824
SL1344_RS07320	ompC	porin OmpC	1.11943	4.96615e-13	2.02306	9.73781e-42	2.29371	2.34324e-53
SL1344_RS07330	rstA	two-component system response regulator RstA	-1.2359	1.92585e-05	-1.70682	1.58638e-09	-1.56263	3.287e-08
SL1344_RS07345	ydgH	DUF1471 family protein YdgH	-1.4233	3.83098e-15	-1.46814	1.7346e-16	-1.39109	5.59094e-15
SL1344_RS07350	pntA	Re/Si-specific NAD(P)(+) transhydrogenase subunit alpha	-1.23446	3.69846e-14	-1.58957	4.26837e-23	-1.68233	1.0124e-25
SL1344_RS07380	asr	acid resistance repetitive basic protein Asr	NA	NA	-2.00229	0.00851229	NA	NA
SL1344_RS07385		MFS transporter	-1.20431	0.00444452	-1.55427	0.00016303	-1.39317	0.000727798
SL1344_RS07390		LysR family transcriptional regulator	NA	NA	1.03598	1.63004e-09	1.19173	3.40904e-12
SL1344_RS07420	osmX	osmoprotectant ABC transporter substrate-binding protein OsmX	1.08204	2.25939e-08	1.19449	2.56372e-10	1.11715	3.52915e-09
SL1344_RS07440	dmsB	dimethylsulfoxide reductase iron-sulfur subunit DmsB	2.66826	6.89496e-19	3.16747	4.42723e-27	3.16695	4.22468e-27
SL1344_RS07445	ynfF	selenate/tellurate reductase subunit YnfF	1.00696	5.69867e-11	1.36298	1.02008e-19	1.34526	2.93961e-19
SL1344_RS07465	speG	spermidine N1-acetyltransferase	-1.12274	3.88021e-14	-1.42845	1.23945e-22	-1.44763	3.28838e-23
SL1344_RS07470		DUF1283 family protein	-1.14161	1.93352e-11	-1.28066	1.6849e-14	-1.465	1.70048e-18
SL1344_RS07480	rspA	starvation-sensing protein RspA	2.06172	8.87425e-09	3.08208	1.2341e-18	3.30972	2.55072e-21
SL1344_RS07485		Zn-dependent oxidoreductase	1.09318	2.52588e-05	1.71981	7.67687e-12	1.77481	1.53738e-12
SL1344_RS07510	ydfG	bifunctional NADP-dependent 3-hydroxy acid dehydrogenase/3-hydroxypropionate dehydrogenase YdfG	-1.23984	1.33331e-10	-1.42304	5.99656e-14	-1.29803	7.33026e-12
SL1344_RS07525		2-oxo-tetronate isomerase	NA	NA	1.68409	8.88579e-18	1.72087	1.6513e-18
SL1344_RS07550	marB	multiple antibiotic resistance protein MarB	NA	NA	1.48755	0.00783013	2.30535	3.0186e-05
SL1344_RS07555	marA	MDR efflux pump AcrAB transcriptional activator MarA	NA	NA	NA	NA	2.31175	0.000197963
SL1344_RS07560	marR	multiple antibiotic resistance transcriptional regulator MarR	NA	NA	1.57358	0.00721448	2.25782	9.70152e-05
SL1344_RS07565		MarC family NAAT transporter	-1.39924	4.89658e-07	-1.67287	9.01203e-10	-1.77074	8.34908e-11
SL1344_RS07600		nuclear transport factor 2 family protein	NA	NA	NA	NA	1.11422	5.44217e-09
SL1344_RS07605	ompC	porin OmpC	1.02842	3.5293e-08	1.93462	7.09936e-27	2.03603	1.15443e-29
SL1344_RS07680		MFS transporter	1.28996	0.000193829	1.80936	7.63429e-08	1.93432	8.57769e-09
SL1344_RS07685		FAD-dependent oxidoreductase	1.08421	1.68108e-05	1.47583	1.91932e-09	1.58408	1.06745e-10
SL1344_RS07705		type II toxin-antitoxin system RelE/ParE family toxin	NA	NA	-1.02394	2.45214e-05	-1.20849	5.8788e-07
SL1344_RS07710		type II toxin-antitoxin system Phd/YefM family antitoxin	NA	NA	NA	NA	-1.10386	7.16046e-05
SL1344_RS07715		hypothetical protein	1.6484	6.07239e-05	2.6292	1.84201e-11	2.67791	7.40234e-12
SL1344_RS07720		DUF1493 family protein	NA	NA	1.68484	2.30421e-07	1.82806	1.85183e-08
SL1344_RS07725		hypothetical protein	NA	NA	1.49208	1.58697e-10	1.42973	8.94359e-10
SL1344_RS07740		hypothetical protein	1.2387	3.05177e-06	2.49353	1.68253e-22	2.82877	1.28212e-28
SL1344_RS07750	nhaC	Na+/H+ antiporter NhaC	NA	NA	1.12764	1.5425e-13	1.11197	3.35343e-13
SL1344_RS07765	treY	malto-oligosyltrehalose synthase	NA	NA	1.13814	3.56097e-08	1.03886	5.02551e-07
SL1344_RS07770	treZ	malto-oligosyltrehalose trehalohydrolase	NA	NA	1.20543	2.06369e-05	1.0645	0.000172708
SL1344_RS07775		OBAP family protein	NA	NA	1.19463	1.17967e-08	1.11472	1.08907e-07
SL1344_RS07795	sra	stationary-phase-induced ribosome-associated protein	NA	NA	-1.10232	5.13395e-06	-1.166	1.39771e-06
SL1344_RS07805	adhP	alcohol dehydrogenase AdhP	NA	NA	-1.0896	1.30539e-08	-1.16447	1.20469e-09
SL1344_RS07830	yddG	aromatic amino acid efflux DMT transporter YddG	NA	NA	1.2078	1.96715e-11	1.16283	1.06745e-10
SL1344_RS07835	ompD	porin OmpD	-1.91286	9.27848e-08	-2.17237	7.00823e-10	-2.55363	3.61547e-13
SL1344_RS07850		TetR family transcriptional regulator	NA	NA	-1.02481	4.18551e-08	NA	NA
SL1344_RS07855		NarK family nitrate/nitrite MFS transporter	NA	NA	1.50722	4.60134e-21	1.53977	6.36894e-22
SL1344_RS07860		nitrate reductase subunit alpha	NA	NA	1.04243	1.95626e-09	1.01204	5.61693e-09
SL1344_RS07865	narH	nitrate reductase subunit beta	1.30923	4.44572e-09	1.53071	2.64874e-12	1.55657	1.08257e-12
SL1344_RS07870	narW	nitrate reductase molybdenum cofactor assembly chaperone	1.24376	4.51835e-08	1.35666	1.00931e-09	1.37407	6.04304e-10
SL1344_RS07875	narI	respiratory nitrate reductase subunit gamma	1.06879	3.51019e-06	1.08777	1.38746e-06	NA	NA
SL1344_RS07885	nhoA	N-hydroxyarylamine O-acetyltransferase	NA	NA	-1.05718	8.91502e-07	-1.12415	1.66389e-07
SL1344_RS07890	steA	type III secretion system effector SteA	NA	NA	-2.99418	0.000262798	-2.95514	0.000308505
SL1344_RS07895	ansP	L-asparagine permease	-1.51063	1.43269e-12	-1.91533	7.8205e-20	-2.05589	1.20168e-22
SL1344_RS07905		YncE family protein	NA	NA	NA	NA	-1.03799	0.00200002
SL1344_RS07910	pqqU	TonB-dependent receptor PqqU	NA	NA	1.04084	1.11672e-12	1.15896	1.98895e-15
SL1344_RS07915	mcbR	colanic acid/biofilm transcriptional regulator McbR	NA	NA	1.33335	2.54858e-18	1.18726	8.37218e-15
SL1344_RS07960	patD	aminobutyraldehyde dehydrogenase	NA	NA	-1.1658	0.00869926	-1.17197	0.00822095
SL1344_RS07965	ycdR	GntR family transcriptional regulator YdcR	-1.81251	0.00596827	-2.13133	0.000922926	-2.14955	0.00081169
SL1344_RS07970		M15 family metallopeptidase	NA	NA	-2.71658	0.000356771	-2.71839	0.000345924
SL1344_RS07975		hypothetical protein	-1.11726	3.17723e-05	-1.58917	1.32782e-09	-1.62084	6.20669e-10
SL1344_RS07980		hypothetical protein	-1.29713	6.91765e-06	-1.83838	7.363e-11	-1.73073	8.57561e-10
SL1344_RS08045	sgcC	PTS sugar transporter subunit IIC SgcC	NA	NA	1.21833	0.000156437	1.06025	0.00102423
SL1344_RS08060		ribulose-phosphate 3 epimerase family protein	1.009	2.77207e-06	1.25545	1.71308e-09	1.27685	9.0028e-10
SL1344_RS08075		lactate oxidase	NA	NA	1.02875	0.000252627	1.1329	5.21314e-05
SL1344_RS08080		YceI family protein	1.63324	4.17751e-09	2.23828	1.04032e-16	2.46494	5.012e-20
SL1344_RS08105		methyl-accepting chemotaxis protein	1.3546	1.37624e-06	1.43122	2.11282e-07	1.47111	9.24714e-08
SL1344_RS08120		membrane protein	NA	NA	1.0215	1.42881e-05	1.5005	1.11829e-10
SL1344_RS08125	sseJ	SPI-2 type III secretion system effector SseJ	NA	NA	-2.05213	0.00966655	NA	NA
SL1344_RS08140		amino acid ABC transporter permease	1.26533	4.46378e-06	1.78218	3.10954e-11	1.81105	1.40292e-11
SL1344_RS08145		amino acid ABC transporter ATP-binding protein	2.06487	4.18135e-11	2.34411	2.36023e-14	2.35493	1.70432e-14
SL1344_RS08150		amino acid ABC transporter permease	1.79494	5.01272e-15	2.18129	2.92739e-22	2.24594	1.51609e-23
SL1344_RS08155		glycosyltransferase family 39 protein	1.08075	0.000460584	1.35904	6.35649e-06	1.39839	3.27455e-06
SL1344_RS08160		class I SAM-dependent methyltransferase	-1.1403	0.000128882	-1.02224	0.00048174	NA	NA
SL1344_RS08210	hslJ	heat shock protein HslJ	NA	NA	-1.32033	1.9819e-11	-1.48449	4.50926e-14
SL1344_RS08215		DUF333 domain-containing protein	NA	NA	-1.48954	2.70408e-08	-1.43436	8.5928e-08
SL1344_RS08255	ttcA	tRNA 2-thiocytidine(32) synthetase TtcA	-1.23887	2.11965e-18	-1.39793	9.38628e-24	-1.44828	2.24247e-25
SL1344_RS08260	dbpA	ATP-dependent RNA helicase DbpA	NA	NA	-1.26285	3.04728e-14	-1.36623	1.99226e-16
SL1344_RS08275	smrA	DNA endonuclease SmrA	NA	NA	-1.09344	3.35394e-17	-1.16868	1.92282e-19
SL1344_RS08280	ogt	methylated-DNA--[protein]-cysteine S-methyltransferase	-1.03621	1.00616e-18	NA	NA	-1.05817	2.00107e-20
SL1344_RS08300		mechanosensitive ion channel family protein	1.07568	7.68127e-05	1.58825	2.02841e-09	1.7406	4.55426e-11
SL1344_RS08310		B3/4 domain-containing protein	NA	NA	NA	NA	1.21595	4.47548e-05
SL1344_RS08315		uncharacterized gene	NA	NA	1.15065	0.000637553	1.57675	2.35366e-06
SL1344_RS08320		peroxiredoxin	1.92693	4.14339e-12	2.46761	1.34569e-19	2.67854	7.02981e-23
SL1344_RS08325	zirS	two-partner-like secretion system exoprotein ZirS	3.30944	4.27046e-37	3.98673	8.50525e-55	4.189	1.91932e-60
SL1344_RS08330	zirT	two-partner secretion translocator ZirT	1.3102	8.73589e-17	1.68348	1.01091e-27	1.69902	3.0546e-28
SL1344_RS08335	zirU	two-partner-like secretion system exoprotein ZirU	1.66113	1.18305e-13	2.15427	5.52132e-23	2.2763	1.515e-25
SL1344_RS08340		uncharacterized gene	2.29591	2.83933e-15	3.03837	1.24531e-26	3.28966	4.67721e-31
SL1344_RS08370		LysR family transcriptional regulator	NA	NA	1.01211	6.68607e-09	1.0244	4.29583e-09
SL1344_RS08375		aromatic alcohol reductase	1.17389	2.06171e-06	1.23246	3.93881e-07	1.2516	2.5237e-07
SL1344_RS08390	ycjG	L-Ala-D/L-Glu epimerase	1.10925	1.53692e-05	1.11945	8.90089e-06	1.13082	6.98449e-06
SL1344_RS08395	tpx	thiol peroxidase	-1.11671	1.01885e-13	-1.42307	6.34594e-22	-1.39076	4.95515e-21
SL1344_RS08400	tyrR	transcriptional regulator TyrR	2.10889	1.4621e-12	2.22033	4.28406e-14	2.07604	1.63088e-12
SL1344_RS08405		YcjF family protein	2.57624	8.32228e-16	2.55904	5.75717e-16	2.36211	7.7688e-14
SL1344_RS08410		YcjX family protein	2.24507	3.6432e-13	2.15534	1.61992e-12	2.03009	2.80693e-11
SL1344_RS08415	pspE	thiosulfate sulfurtransferase PspE	1.74532	1.39897e-10	1.55439	7.35944e-09	1.45711	5.91344e-08
SL1344_RS08420	pspD	phage shock protein PspD	1.49803	3.79946e-08	1.53599	1.02204e-08	1.41468	1.34064e-07
SL1344_RS08425	pspC	envelope stress response membrane protein PspC	1.33517	3.07332e-06	1.43917	3.14893e-07	1.28651	4.94182e-06
SL1344_RS08430	pspB	envelope stress response membrane protein PspB	1.34575	4.67064e-08	1.35084	2.58836e-08	1.24981	2.60641e-07
SL1344_RS08435	pspA	phage shock protein PspA	1.14656	0.000206673	1.31815	1.30866e-05	1.07177	0.000406887
SL1344_RS08450	sapB	peptide ABC transporter permease SapB	1.11537	5.96671e-09	1.36982	2.05332e-13	1.3817	1.25291e-13
SL1344_RS08455	sapC	peptide ABC transporter permease SapC	1.37133	3.26906e-11	1.4756	3.25207e-13	1.29852	1.60431e-10
SL1344_RS08460	sapD	peptide ABC transporter ATP-binding protein SapD	1.49388	6.14516e-10	1.36928	9.09407e-09	1.07716	6.61534e-06
SL1344_RS08475	steC	SPI-2 type III secretion system effector kinase SteC	NA	NA	NA	NA	-1.23854	0.00767168
SL1344_RS08480		hypothetical protein	NA	NA	2.74623	0.000666758	2.72387	0.000737527
SL1344_RS08485		hypothetical protein	-1.11581	0.00150741	-1.04651	0.00236386	-1.18263	0.000564196
SL1344_RS08490	fabI	enoyl-ACP reductase FabI	-1.93385	8.17735e-18	-2.24131	5.51717e-24	-2.45942	1.321e-28
SL1344_RS08505	pdeR	cyclic di-GMP phosphodiesterase	NA	NA	1.08687	2.07249e-16	1.01701	1.54448e-14
SL1344_RS08510		hypothetical protein	-1.07205	2.31958e-09	-1.03507	2.76087e-09	-1.20801	4.63241e-12
SL1344_RS08515		DNA-binding transcriptional regulator YciT	NA	NA	-1.00622	1.63868e-12	-1.00154	2.07812e-12
SL1344_RS08525	yciH	stress response translation initiation inhibitor YciH	NA	NA	-1.25572	3.63639e-07	-1.43	6.86684e-09
SL1344_RS08530	pyrF	orotidine-5'-phosphate decarboxylase	-1.63655	1.7923e-17	-2.06003	1.65814e-27	-2.281	2.43304e-33
SL1344_RS08540		LapA family protein	-1.31558	2.70896e-12	-1.42403	1.30372e-14	-1.70939	2.38661e-20
SL1344_RS08555	acnA	aconitate hydratase AcnA	NA	NA	-1.00524	6.30484e-06	-1.14413	2.53178e-07
SL1344_RS08565	cysB	HTH-type transcriptional regulator CysB	-1.17307	6.29805e-05	-1.23057	1.88456e-05	-1.31312	4.74933e-06
SL1344_RS08580	sohB	protease SohB	-1.06773	7.14726e-15	-1.30635	3.56981e-22	-1.464	2.01079e-27
SL1344_RS08585		YciK family oxidoreductase	NA	NA	NA	NA	-1.02194	1.51053e-08
SL1344_RS08595	rluB	23S rRNA pseudouridine(2605) synthase RluB	-1.3174	2.98856e-11	-1.73726	5.07038e-19	-1.86944	7.92481e-22
SL1344_RS08600		L-threonylcarbamoyladenylate synthase	NA	NA	-1.13655	1.18107e-15	-1.21141	1.40052e-17
SL1344_RS08615	trpD	bifunctional anthranilate synthase glutamate amidotransferase component TrpG/anthranilate phosphoribosyltransferase TrpD	NA	NA	1.23102	5.61844e-09	1.24534	3.63232e-09
SL1344_RS08645		ferritin-like domain-containing protein	NA	NA	1.73515	0.00482384	1.81	0.00318831
SL1344_RS08665		YciC family protein	-1.08324	2.47977e-09	-1.43191	9.82295e-16	-1.31476	1.66418e-13
SL1344_RS08670		septation protein A	NA	NA	-1.49711	1.51387e-09	-1.454	4.29583e-09
SL1344_RS08675	yciA	acyl-CoA thioester hydrolase YciA	-1.17994	1.8304e-07	-1.53545	4.35248e-12	-1.51329	8.55157e-12
SL1344_RS08680	tonB	TonB system transport protein TonB	NA	NA	NA	NA	-1.04692	8.78018e-05
SL1344_RS08685		YciI family protein	NA	NA	-1.07122	1.48095e-14	-1.05934	2.91141e-14
SL1344_RS08695		HI1450 family dsDNA-mimic protein	-1.38812	1.37325e-13	-1.31167	5.93769e-13	-1.61787	1.07927e-18
SL1344_RS08725	oppA	oligopeptide ABC transporter substrate-binding protein OppA	-1.54225	2.46573e-05	-1.70218	2.06089e-06	-1.57509	1.11612e-05
SL1344_RS08745	hns	histone-like nucleoid-structuring protein H-NS	-2.49339	2.03179e-06	-2.05076	7.7559e-05	-2.26922	1.14136e-05
SL1344_RS08765		YchJ family protein	NA	NA	-1.10669	1.43287e-09	NA	NA
SL1344_RS08770	purU	formyltetrahydrofolate deformylase	NA	NA	-1.08303	2.01198e-12	NA	NA
SL1344_RS08775		tRNA-Tyr	-1.64684	1.14996e-10	-1.91892	2.15842e-14	-2.03462	5.18638e-16
SL1344_RS08780		tRNA-Tyr	-1.20323	4.40802e-07	-1.8794	8.17725e-16	-1.96103	4.12224e-17
SL1344_RS08790	narI	respiratory nitrate reductase subunit gamma	1.31746	3.37056e-18	1.8443	8.76643e-36	1.84963	5.13535e-36
SL1344_RS08795	narJ	nitrate reductase molybdenum cofactor assembly chaperone	2.34632	7.11533e-27	2.74202	2.01054e-37	2.74119	1.82517e-37
SL1344_RS08800	narH	nitrate reductase subunit beta	1.63234	1.06192e-14	1.75703	2.78552e-17	1.69684	3.02548e-16
SL1344_RS08815	narX	nitrate/nitrite two-component system sensor histidine kinase NarX	NA	NA	-1.0455	8.50242e-08	-1.16769	2.06568e-09
SL1344_RS08830		DsrE/DsrF/TusD sulfur relay family protein	-1.01082	6.9374e-08	-1.12546	7.5889e-10	-1.16086	2.24561e-10
SL1344_RS08845	kdsA	3-deoxy-8-phosphooctulonate synthase	NA	NA	-1.02868	4.62218e-13	-1.02781	4.7521e-13
SL1344_RS08850	sirB1	invasion regulator SirB1	-1.16131	8.90395e-18	-1.27483	7.91712e-22	-1.31819	3.22493e-23
SL1344_RS08855	sirB2	invasion regulator SirB2	1.21943	4.09198e-08	1.31132	1.06921e-09	1.46007	9.75619e-12
SL1344_RS08870	hemA	glutamyl-tRNA reductase	-1.23875	1.50226e-11	-1.7852	4.75564e-23	-1.95098	2.925e-27
SL1344_RS08880	ispE	4-(cytidine 5'-diphospho)-2-C-methyl-D-erythritol kinase	-1.1363	4.18325e-10	-1.57277	1.44487e-18	-1.81425	3.11533e-24
SL1344_RS08885	prs	ribose-phosphate diphosphokinase	NA	NA	-1.1847	1.94689e-10	-1.23052	3.55025e-11
SL1344_RS08900	pth	aminoacyl-tRNA hydrolase	-1.19961	1.49218e-08	-1.05302	4.05995e-07	-1.14812	3.21931e-08
SL1344_RS08905	ychF	redox-regulated ATPase YchF	-1.00408	7.39361e-09	NA	NA	-1.11244	7.10754e-11
SL1344_RS08910		DUF4427 domain-containing protein	1.97428	4.94658e-17	2.41596	1.55644e-25	2.35035	2.75722e-24
SL1344_RS08915	hyaA	hydrogenase 1 small subunit	1.07542	2.37808e-05	1.68805	6.23705e-12	1.75416	8.60704e-13
SL1344_RS08920	hyaB	Ni/Fe-hydrogenase large subunit	1.39838	6.70952e-11	1.93221	2.92394e-20	1.7801	2.02111e-17
SL1344_RS08925	hyaC	Ni/Fe-hydrogenase b-type cytochrome subunit	1.65039	1.66589e-10	1.93892	1.43776e-14	1.91882	2.68567e-14
SL1344_RS08930	hyaD	hydrogenase 1 maturation protease	2.33811	8.24008e-15	2.9377	9.73878e-24	2.6229	4.05939e-19
SL1344_RS08935	hyaE	hydrogenase-1 operon protein HyaE	2.01578	3.45154e-08	2.22811	4.27246e-10	2.21674	5.21378e-10
SL1344_RS08940		hydrogenase expression/formation protein	1.29729	6.26959e-06	1.50532	8.14833e-08	1.36776	1.13985e-06
SL1344_RS08945	appC	cytochrome bd-II oxidase subunit 1	1.47202	3.18235e-10	1.90257	1.03279e-16	1.83327	1.22046e-15
SL1344_RS08950	appB	cytochrome d ubiquinol oxidase subunit II	1.14286	9.71475e-11	1.32089	1.81667e-14	1.47016	1.24276e-17
SL1344_RS08960		Glu/Leu/Phe/Val dehydrogenase	-1.61009	6.10095e-10	-1.81383	1.43551e-12	-1.84002	6.53955e-13
SL1344_RS08975	ycgR	flagellar brake protein YcgR	-2.32787	0.000571536	-2.26129	0.000650789	-2.36987	0.000339541
SL1344_RS08980	emtA	membrane-bound lytic murein transglycosylase EmtA	-1.58985	2.03491e-09	-1.82432	2.51496e-12	-1.73959	2.37373e-11
SL1344_RS09000		D-amino acid dehydrogenase	-1.73994	6.34673e-05	-1.57149	0.000240024	-1.61558	0.000154083
SL1344_RS09010	fadR	fatty acid metabolism transcriptional regulator FadR	NA	NA	-1.09784	8.4069e-14	-1.1493	5.43758e-15
SL1344_RS09020	dsbB	disulfide bond formation protein DsbB	-1.463	2.71949e-13	-1.58784	7.92512e-16	-1.66756	2.51028e-17
SL1344_RS09025		DUF1971 domain-containing protein	NA	NA	-1.34474	4.37692e-05	-1.05904	0.00133468
SL1344_RS09035		hypothetical protein	-1.04398	0.00969462	NA	NA	NA	NA
SL1344_RS09040		YcgN family cysteine cluster protein	-1.21157	4.25185e-08	-1.4289	4.53412e-11	-1.38498	1.6972e-10
SL1344_RS09045		fumarylacetoacetate hydrolase family protein	-1.60254	9.93936e-23	-1.7801	1.57949e-28	-1.5434	6.55816e-22
SL1344_RS09050		YcgL domain-containing protein	-1.50574	1.92462e-11	-1.65411	4.17222e-14	-1.4345	5.36575e-11
SL1344_RS09055	minC	septum site-determining protein MinC	-1.12151	5.6622e-08	-1.31899	7.97938e-11	-1.34985	2.71924e-11
SL1344_RS09060	minD	septum site-determining protein MinD	-1.0107	2.9297e-15	-1.19341	2.55264e-21	-1.34221	1.56065e-26
SL1344_RS09090	tsaB	tRNA (adenosine(37)-N6)-threonylcarbamoyltransferase complex dimerization subunit type 1 TsaB	NA	NA	-1.12847	4.57703e-07	-1.26683	1.40407e-08
SL1344_RS09100		RidA family protein	-1.30455	3.78159e-18	-1.54312	8.95437e-26	-1.61335	6.37719e-28
SL1344_RS09125		cyclic diguanylate phosphodiesterase	1.22426	2.74399e-14	1.37645	2.37991e-18	1.36644	4.0629e-18
SL1344_RS09165	rlmA	23S rRNA (guanine(745)-N(1))-methyltransferase	NA	NA	-1.18584	6.32267e-11	-1.20805	2.63348e-11
SL1344_RS09175	cspE	transcription antiterminator/RNA stability regulator CspE	-1.1756	0.00317989	-1.89661	9.53799e-07	-2.07944	7.12818e-08
SL1344_RS09180		DUF2627 domain-containing protein	NA	NA	-1.66135	2.54662e-10	-1.80077	6.80989e-12
SL1344_RS09185		YebO family protein	NA	NA	-1.53051	2.62921e-06	-1.46104	7.21365e-06
SL1344_RS09190	mgrB	PhoP/PhoQ regulator MgrB	NA	NA	-1.83272	0.00189441	-1.84021	0.00178044
SL1344_RS09220	proQ	RNA chaperone ProQ	-1.143	3.06758e-07	-1.77818	4.43213e-16	-1.95402	3.7695e-19
SL1344_RS09225		GAF domain-containing protein	-1.25286	4.96466e-09	-1.57271	7.26512e-14	-1.67431	1.58304e-15
SL1344_RS09265	sopE2	SPI-1 type III secretion system guanine nucleotide exchange factor SopE2	NA	NA	1.14427	0.00266604	1.18025	0.00189393
SL1344_RS09270		DUF1398 domain-containing protein	1.80334	1.79925e-06	2.43812	3.14356e-11	2.834	9.30343e-15
SL1344_RS09295		uncharacterized gene	1.15403	2.01312e-08	1.52807	3.02138e-14	1.51691	4.4724e-14
SL1344_RS09300		uncharacterized gene	2.5647	6.0777e-14	3.34873	1.37182e-23	3.32676	2.5053e-23
SL1344_RS09320		PagK family vesicle-borne virulence factor	NA	NA	-2.76127	0.000599372	-2.51124	0.0018033
SL1344_RS09335		hypothetical protein	1.6454	0.00105121	2.08104	1.41731e-05	2.40334	4.6063e-07
SL1344_RS09340		lytic enzyme	-1.49768	0.00592098	NA	NA	NA	NA
SL1344_RS09370		YebY family protein	NA	NA	NA	NA	-1.07226	2.61644e-12
SL1344_RS09375	copD	copper homeostasis membrane protein CopD	NA	NA	-1.0282	3.8834e-09	NA	NA
SL1344_RS09380	yobA	CopC domain-containing protein YobA	NA	NA	-1.15131	3.11627e-22	-1.02172	7.31822e-18
SL1344_RS09400	ptrB	oligopeptidase B	2.86759	3.35831e-47	2.54212	5.13622e-38	2.38802	8.58794e-34
SL1344_RS09405		tellurite resistance TerB family protein	2.12506	2.65061e-18	1.75946	2.81949e-13	1.59747	3.34941e-11
SL1344_RS09410	yebF	protein YebF	1.83832	1.6862e-29	1.64827	1.64447e-24	1.46108	1.31088e-19
SL1344_RS09415	yebG	DNA damage-inducible protein YebG	1.68186	1.07845e-11	1.65163	1.3753e-11	1.42492	5.58956e-09
SL1344_RS09420	purT	formate-dependent phosphoribosylglycinamide formyltransferase	-1.1174	4.50799e-07	-1.32642	1.02984e-09	-1.38483	1.75849e-10
SL1344_RS09425	kdgA	bifunctional 4-hydroxy-2-oxoglutarate aldolase/2-dehydro-3-deoxy-phosphogluconate aldolase	NA	NA	-1.16711	8.68303e-14	-1.32523	2.39048e-17
SL1344_RS09455	mepM	murein DD-endopeptidase MepM	NA	NA	-1.46865	1.50899e-14	-1.52311	1.44143e-15
SL1344_RS09460	znuA	zinc ABC transporter substrate-binding protein ZnuA	NA	NA	NA	NA	-1.03144	1.37362e-06
SL1344_RS09485		uncharacterized gene	2.73593	1.04543e-32	3.21121	8.0516e-46	3.26328	2.77587e-47
SL1344_RS09490		YebB family permuted papain-like enzyme	1.45597	8.77198e-12	1.39878	2.60641e-11	1.53789	2.00501e-13
SL1344_RS09500		YebC/PmpR family DNA-binding transcriptional regulator	NA	NA	-1.25474	3.14305e-19	-1.39709	1.71333e-23
SL1344_RS09505	nudB	dihydroneopterin triphosphate diphosphatase	NA	NA	-1.33875	4.04858e-14	-1.31959	8.91947e-14
SL1344_RS09510	aspS	aspartate--tRNA ligase	NA	NA	-1.55038	3.01331e-17	-1.62474	7.70656e-19
SL1344_RS09525		MAPEG family protein	NA	NA	-1.37116	6.20964e-20	-1.33801	4.88792e-19
SL1344_RS09530	cmoA	carboxy-S-adenosyl-L-methionine synthase CmoA	-1.35226	2.21565e-23	-1.72542	3.75478e-38	-1.8368	6.34728e-43
SL1344_RS09565	flhe	flagellar protein FlhE	1.36732	1.8401e-09	1.85683	2.51627e-17	1.77269	6.88692e-16
SL1344_RS09570	flhA	flagellar biosynthesis protein FlhA	NA	NA	1.22889	4.69709e-15	1.22122	6.74879e-15
SL1344_RS09610	cheA	chemotaxis protein CheA	-2.40844	0.00342495	-2.18809	0.00681729	-2.32709	0.00388442
SL1344_RS09630	flhD	flagellar transcriptional regulator FlhD	NA	NA	NA	NA	-1.08472	0.003661
SL1344_RS09635		hypothetical protein	NA	NA	1.30588	0.00181986	1.54955	0.000195212
SL1344_RS09660		DJ-1/PfpI family protein	NA	NA	NA	NA	1.08965	9.10221e-11
SL1344_RS09665		non-heme ferritin-like protein	1.12953	3.0065e-05	1.45912	3.08987e-08	1.48971	1.52533e-08
SL1344_RS09670		RpiB/LacA/LacB family sugar-phosphate isomerase	1.33042	4.95426e-14	1.73866	5.51717e-24	1.81213	5.74767e-26
SL1344_RS09675		YecR-like lipofamily protein	1.93839	1.6477e-16	2.67412	7.4345e-32	2.78554	1.6576e-34
SL1344_RS09685		YecH family metal-binding protein	1.02017	4.46749e-05	1.12055	3.47461e-06	1.31749	4.19081e-08
SL1344_RS09695		YecA family protein	NA	NA	-1.10318	9.0555e-06	-1.09381	1.05215e-05
SL1344_RS09700		glucose-6-phosphate dehydrogenase	NA	NA	-1.30296	1.22032e-05	-1.15536	0.00010576
SL1344_RS09705		SH3 domain-containing C40 family peptidase	NA	NA	-1.17782	0.00221871	-1.17349	0.00226756
SL1344_RS09710		membrane protein	NA	NA	-1.43303	7.416e-05	-1.01777	0.00506016
SL1344_RS09715		tRNA-Leu	-2.0995	3.19412e-14	-2.29044	3.65276e-17	-1.981	2.97825e-13
SL1344_RS09720		tRNA-Cys	-2.60215	8.88333e-24	-2.8685	1.20049e-29	-2.78392	4.78755e-28
SL1344_RS09725		tRNA-Gly	-2.26272	3.95559e-13	-2.22866	2.18221e-13	-1.98794	5.53628e-11
SL1344_RS09745		hypothetical protein	2.08303	0.000886617	2.59971	1.48522e-05	3.15182	1.20874e-07
SL1344_RS09750		DUF2594 family protein	-1.53018	9.5836e-05	-1.49067	0.000106098	-1.61356	2.59996e-05
SL1344_RS09800		FliC/FljB family flagellin	-2.98443	2.01373e-08	-2.86617	4.5975e-08	-2.86589	4.49157e-08
SL1344_RS09805	fliD	flagellar filament capping protein FliD	-1.89666	0.00512839	NA	NA	NA	NA
SL1344_RS09835	yedF	sulfurtransferase-like selenium metabolism protein YedF	NA	NA	1.58703	1.21532e-10	1.64568	2.34959e-11
SL1344_RS09840		hypothetical protein	2.34604	1.39186e-12	3.05846	1.79101e-21	3.09898	5.12449e-22
SL1344_RS09845	fliE	flagellar hook-basal body complex protein FliE	1.52587	1.13583e-06	2.19426	4.50681e-13	2.09332	5.19193e-12
SL1344_RS09850	fliF	flagellar basal-body MS-ring/collar protein FliF	NA	NA	1.12007	1.57346e-10	1.082	6.45568e-10
SL1344_RS09855	fliG	flagellar motor switch protein FliG	NA	NA	1.31286	3.13133e-07	1.15189	7.53433e-06
SL1344_RS09860	fliH	flagellar assembly protein FliH	1.42078	3.51554e-07	1.8808	3.95335e-12	1.96218	4.22244e-13
SL1344_RS09865	fliI	flagellar protein export ATPase FliI	1.42174	1.88088e-09	1.88382	3.74527e-16	1.90262	1.76336e-16
SL1344_RS09870	fliJ	flagellar export protein FliJ	2.48423	1.75271e-11	2.8651	1.8672e-15	2.86927	1.64933e-15
SL1344_RS09875	fliK	flagellar hook length control protein FliK	1.24494	4.93744e-09	1.51554	3.54546e-13	1.51203	3.88464e-13
SL1344_RS09880	fliL	flagellar basal body-associated protein FliL	NA	NA	1.04885	1.88825e-06	NA	NA
SL1344_RS09885	fliM	flagellar motor switch protein FliM	NA	NA	1.126	1.55909e-09	1.00837	6.75412e-08
SL1344_RS09910	fliR	flagellar biosynthetic protein FliR	NA	NA	1.15781	1.78842e-15	1.07883	1.47072e-13
SL1344_RS09915	rcsA	transcriptional regulator RcsA	1.24811	2.25266e-10	1.39553	3.21814e-13	1.18586	7.32558e-10
SL1344_RS09930		mannosyl-3-phosphoglycerate phosphatase-related protein	1.01071	4.75987e-07	1.1158	1.31645e-08	1.20034	9.03179e-10
SL1344_RS09940		YodC family protein	-1.05566	4.12879e-05	NA	NA	-1.11863	6.33187e-06
SL1344_RS09980		cold-shock protein	-1.5227	1.65133e-06	-1.88381	1.5255e-09	-2.19449	1.78298e-12
SL1344_RS09985		Y-family DNA polymerase	1.3944	1.66974e-16	1.4325	8.41087e-18	1.39843	4.55389e-17
SL1344_RS09990		translesion error-prone DNA polymerase V autoproteolytic subunit	1.03857	7.50842e-08	NA	NA	NA	NA
SL1344_RS10005		tail fiber assembly protein	2.13912	0.00347776	NA	NA	NA	NA
SL1344_RS10010		hypothetical protein	2.13478	1.71396e-12	1.79578	1.94787e-09	1.6402	4.28682e-08
SL1344_RS10015		putative phage tail protein	1.97478	5.5299e-07	1.93669	5.67615e-07	1.90077	9.09788e-07
SL1344_RS10035		phage baseplate assembly protein V	1.09707	9.69129e-06	1.30983	5.12567e-08	1.365	1.34083e-08
SL1344_RS10040		hypothetical protein	1.31731	4.6639e-10	1.56622	3.5878e-14	1.51653	2.25084e-13
SL1344_RS10045		DNA circularization N-terminal domain-containing protein	1.38114	1.88119e-09	1.46286	9.23879e-11	1.39166	7.20662e-10
SL1344_RS10050		phage tail tape measure protein	NA	NA	1.09805	3.04425e-06	1.00955	1.78319e-05
SL1344_RS10055		phage tail protein	1.05732	0.000103919	1.39369	1.08199e-07	1.15427	1.2299e-05
SL1344_RS10060		phage tail tube protein	1.5572	9.81272e-07	2.01541	6.53939e-11	1.82601	3.56799e-09
SL1344_RS10065		phage tail sheath subtilisin-like domain-containing protein	NA	NA	1.03203	4.06089e-07	NA	NA
SL1344_RS10070		hypothetical protein	2.20213	7.34404e-11	2.58828	4.1167e-15	2.548	1.09517e-14
SL1344_RS10075		hypothetical protein	2.25948	8.27852e-11	2.8024	1.18127e-16	2.87653	1.66961e-17
SL1344_RS10080		phage head closure protein	1.86141	1.73345e-09	2.09962	2.80508e-12	2.03631	1.30136e-11
SL1344_RS10085		head-tail connector protein	1.16625	6.69224e-06	1.3714	4.6608e-08	1.16508	3.90951e-06
SL1344_RS10095		phage major capsid protein	1.90794	7.87229e-11	2.32377	7.0142e-16	1.99794	4.26865e-12
SL1344_RS10100		HK97 family phage prohead protease	2.60228	9.71475e-11	3.30376	3.2503e-17	3.24836	1.05047e-16
SL1344_RS10105		phage portal protein	2.59813	4.35559e-18	3.06914	2.3115e-25	2.92332	3.46599e-23
SL1344_RS10110	ymfR	protein YmfR	2.79136	8.57488e-08	2.95353	6.50861e-09	2.83317	2.7389e-08
SL1344_RS10115		terminase large subunit	1.71296	9.96368e-19	2.25268	2.01342e-32	2.05394	3.27371e-27
SL1344_RS10120		phage terminase small subunit P27 family	NA	NA	1.46967	2.32743e-09	1.44188	4.82467e-09
SL1344_RS10130		hypothetical protein	NA	NA	1.2514	2.10899e-07	1.14985	2.09522e-06
SL1344_RS10135		uncharacterized gene	1.31769	2.42019e-07	1.71718	2.46254e-12	1.6631	1.27143e-11
SL1344_RS10160		hypothetical protein	2.09742	2.36832e-13	2.98777	4.33667e-27	2.93529	3.34608e-26
SL1344_RS10165		DUF968 domain-containing protein	NA	NA	1.16474	7.95537e-11	1.07404	2.09181e-09
SL1344_RS10170		KilA-N domain-containing protein	2.12845	1.3177e-16	2.40868	1.41855e-21	2.33146	2.63074e-20
SL1344_RS10175		RusA family crossover junction endodeoxyribonuclease	2.93741	5.63444e-12	3.24081	8.03436e-15	3.25885	5.46385e-15
SL1344_RS10180		phage N-6-adenine-methyltransferase	2.78802	7.87641e-25	3.19164	3.9578e-33	2.92385	5.01074e-28
SL1344_RS10185		PerC family transcriptional regulator	2.432	3.96712e-14	3.07894	9.85522e-23	2.87733	5.15946e-20
SL1344_RS10190		helix-turn-helix domain-containing protein	2.77856	3.32855e-19	3.35873	1.96509e-28	3.25775	7.40383e-27
SL1344_RS10195		hypothetical protein	1.27323	0.00258472	2.01986	3.85518e-07	1.93553	1.22978e-06
SL1344_RS10205		YmfL family putative regulatory protein	NA	NA	NA	NA	-1.16182	4.37607e-07
SL1344_RS10210		helix-turn-helix transcriptional regulator	NA	NA	1.33268	1.12792e-06	1.00328	0.000295035
SL1344_RS10225		hypothetical protein	NA	NA	1.09572	1.3473e-07	NA	NA
SL1344_RS10235		hypothetical protein	1.78301	2.92509e-07	2.46433	2.28502e-13	2.26915	1.61813e-11
SL1344_RS10240		hypothetical protein	2.95094	2.44264e-06	3.11852	3.36651e-07	3.13601	2.87713e-07
SL1344_RS10245		DUF262 domain-containing protein	3.36653	1.00615e-16	3.98029	1.12217e-23	3.71183	9.33009e-21
SL1344_RS10250		ead/Ea22-like family protein	2.63234	4.53063e-15	3.2031	1.51301e-22	2.87827	1.97791e-18
SL1344_RS10255		hypothetical protein	NA	NA	1.78165	0.00287081	NA	NA
SL1344_RS10260		3'-5' exonuclease	1.44693	9.27222e-14	1.83434	3.71553e-22	1.75473	2.19615e-20
SL1344_RS10265		DUF4224 domain-containing protein	1.296	1.62956e-06	2.13113	1.49313e-16	1.95533	4.20023e-14
SL1344_RS10285		tRNA-Asn	-1.14345	0.000848548	-1.16009	0.000504031	NA	NA
SL1344_RS10300		tRNA-Asn	-1.71801	2.4393e-07	-1.76266	5.01103e-08	-1.68102	2.0302e-07
SL1344_RS10305		peptidase	-1.12174	1.05453e-06	-1.23926	3.7343e-08	-1.27113	1.62563e-08
SL1344_RS10310		uncharacterized gene	NA	NA	1.13152	3.06911e-05	1.18245	1.28348e-05
SL1344_RS10315		SEL1-like repeat protein	1.8323	5.64727e-18	2.80605	5.95618e-42	3.00978	4.07121e-48
SL1344_RS10320		hypothetical protein	1.26808	2.38035e-09	1.83576	9.30579e-19	1.92586	1.54532e-20
SL1344_RS10355		tRNA-Asn	-1.47112	2.08683e-07	-1.09959	5.76763e-05	NA	NA
SL1344_RS10365		tRNA-Asn	-1.57905	3.20473e-05	-1.55703	2.52721e-05	-1.66942	6.30783e-06
SL1344_RS10400		energy-coupling factor ABC transporter ATP-binding protein	NA	NA	1.01745	3.14913e-06	NA	NA
SL1344_RS10405		energy-coupling factor ABC transporter transmembrane protein	1.08893	1.86435e-05	1.53048	5.59293e-10	1.36147	3.66431e-08
SL1344_RS10410		energy-coupling factor ABC transporter substrate-binding protein	NA	NA	1.01075	0.000657186	NA	NA
SL1344_RS10415	cbiM	cobalt ECF transporter S component CbiM	NA	NA	1.25656	4.77728e-09	1.22167	1.27125e-08
SL1344_RS10420		cobalt-factor II C(20)-methyltransferase	1.05915	3.05783e-05	1.40012	1.24105e-08	1.29813	1.36005e-07
SL1344_RS10425		sirohydrochlorin cobaltochelatase	1.7165	1.32043e-08	2.05705	3.37696e-12	2.03553	5.50042e-12
SL1344_RS10430		cobalt-precorrin-6A reductase	1.84125	9.69861e-11	2.37022	1.48317e-17	2.23848	7.95168e-16
SL1344_RS10435		precorrin-3B C(17)-methyltransferase	1.21856	0.00722935	1.6494	0.000172796	1.74153	6.98562e-05
SL1344_RS10440	cbiG	cobalt-precorrin 5A hydrolase	2.07619	7.49514e-09	2.43911	4.23362e-12	2.50832	9.80749e-13
SL1344_RS10445		cobalt-precorrin-4 methyltransferase	1.04728	0.000274727	1.51903	4.63511e-08	1.46402	1.40712e-07
SL1344_RS10450		decarboxylating cobalt-precorrin-6B (C(15))-methyltransferase	1.74081	9.81885e-09	2.13717	3.86943e-13	2.07252	2.03035e-12
SL1344_RS10455		cobalt-precorrin-7 (C(5))-methyltransferase	1.91466	3.77943e-08	2.68138	1.75509e-15	2.56147	3.08158e-14
SL1344_RS10465		cobalt-precorrin-8 methylmutase	1.25642	4.02715e-07	1.63898	5.90127e-12	1.67999	1.74787e-12
SL1344_RS10470	cbiB	adenosylcobinamide-phosphate synthase CbiB	NA	NA	1.15675	1.37503e-09	1.18676	5.02009e-10
SL1344_RS10475		cobyrinate a,c-diamide synthase	NA	NA	1.29536	5.43957e-22	1.2644	5.36776e-21
SL1344_RS10480	pocR	regulatory protein PocR	NA	NA	1.68169	2.38069e-24	1.71538	2.68982e-25
SL1344_RS10490	pduA	propanediol utilization microcompartment protein PduA	2.79336	8.14841e-09	3.87438	1.43767e-16	3.94419	3.76216e-17
SL1344_RS10495	pduB	propanediol utilization microcompartment protein PduB	2.62574	9.2367e-18	3.44405	7.97417e-31	3.50277	7.04426e-32
SL1344_RS10500	pduC	propanediol dehydratase large subunit PduC	3.41716	3.68868e-42	4.04644	4.34989e-60	4.13691	7.86321e-63
SL1344_RS10505	pduD	propanediol dehydratase medium subunit PduD	2.66547	1.31742e-20	3.24242	6.11759e-31	3.15777	1.98967e-29
SL1344_RS10510	pduE	propanediol dehydratase small subunit PduE	2.3661	3.45697e-14	2.88681	2.41475e-21	2.89422	1.88171e-21
SL1344_RS10515	pduG	propanediol dehydratase reactivase alpha subunit PduG	2.19835	8.8788e-24	2.696	3.4651e-36	2.86072	1.2112e-40
SL1344_RS10520	pduH	propanediol dehydratase reactivase beta subunit PduH	2.44953	5.61548e-09	3.07695	4.52987e-14	3.17975	5.78928e-15
SL1344_RS10525	pduJ	propanediol utilization microcompartment protein PduJ	2.02937	8.38552e-10	2.48239	9.16915e-15	2.50658	4.97527e-15
SL1344_RS10530	pduK	propanediol utilization microcompartment protein PduK	2.82682	5.03861e-21	3.37604	1.74173e-30	3.29892	3.53095e-29
SL1344_RS10535	pduL	phosphate propanoyltransferase	2.71634	1.99173e-20	3.21124	5.42723e-29	3.3245	4.97289e-31
SL1344_RS10540	pduM	propanediol utilization microcompartment protein PduM	1.68197	2.89759e-06	2.23538	1.71219e-10	2.27803	7.31102e-11
SL1344_RS10545	pduN	propanediol utilization microcompartment protein PduN	1.5834	2.45172e-07	1.96657	3.13571e-11	2.01881	9.00878e-12
SL1344_RS10550	pduO	two-domain cob(I)yrinic acid a,c-diamide adenosyltransferase PduO	1.96681	8.43881e-14	2.46411	1.18034e-21	2.61307	3.28047e-24
SL1344_RS10555	pduP	CoA-acylating propionaldehyde dehydrogenase PduP	2.30833	1.66389e-20	2.78162	4.49293e-30	2.77583	5.41639e-30
SL1344_RS10560	pduQ	1-propanol dehydrogenase PduQ	2.8147	6.0626e-23	3.50492	5.28165e-36	3.50813	4.09711e-36
SL1344_RS10565	pduS	cobalamin reductase PduS	2.38194	8.63965e-21	2.98588	5.53987e-33	3.08331	3.83246e-35
SL1344_RS10570	pduT	propanediol utilization microcompartment protein PduT	2.9348	2.25082e-18	3.38759	6.11034e-25	3.20747	1.69093e-22
SL1344_RS10575	pduU	propanediol utilization microcompartment protein PduU	2.3954	4.51325e-16	2.76867	6.94191e-22	2.70116	6.9501e-21
SL1344_RS10580	pduV	propanediol utilization protein PduV	3.42457	2.41341e-20	3.69942	2.85931e-24	3.74932	6.29739e-25
SL1344_RS10585	pduW	propanediol utilization propionate kinase PduW	1.41992	5.90317e-16	1.36659	2.60641e-15	1.37624	1.57527e-15
SL1344_RS10595		DUF496 family protein	NA	NA	-1.26621	2.07312e-17	-1.08986	2.65709e-13
SL1344_RS10615	phsC	thiosulfate reductase cytochrome B subunit	1.17593	1.66153e-12	1.39393	9.88112e-18	1.45965	2.4737e-19
SL1344_RS10620	phsB	thiosulfate reductase electron transport protein PhsB	1.22482	1.95767e-12	1.61975	7.43171e-22	1.45272	8.77909e-18
SL1344_RS10625	phsA	thiosulfate reductase PhsA	1.47787	9.42488e-32	1.93875	9.51403e-56	1.95327	1.2747e-56
SL1344_RS10640	plaP	putrescine/proton symporter PlaP	-1.27211	3.36347e-09	-1.84917	2.15554e-18	-2.01923	1.08451e-21
SL1344_RS10650		SDR family oxidoreductase	NA	NA	-1.04514	3.29269e-06	-1.15125	2.88736e-07
SL1344_RS10655	hisG	ATP phosphoribosyltransferase	NA	NA	-2.74167	0.000433185	-3.04312	8.86192e-05
SL1344_RS10660	hisD	histidinol dehydrogenase	NA	NA	-2.64123	0.00150916	-2.9225	0.000423561
SL1344_RS10665	hisC	histidinol-phosphate transaminase	NA	NA	-2.54056	0.00139096	-2.80179	0.000401275
SL1344_RS10670	hisB	bifunctional histidinol-phosphatase/imidazoleglycerol-phosphate dehydratase HisB	NA	NA	-2.57889	0.00181562	-2.98025	0.000292423
SL1344_RS10675	hisH	imidazole glycerol phosphate synthase subunit HisH	NA	NA	-2.59843	0.00137565	-2.92821	0.000292922
SL1344_RS10680	hisA	1-(5-phosphoribosyl)-5-[(5-phosphoribosylamino)methylideneamino]imidazole-4-carboxamide isomerase	NA	NA	-2.35179	0.00162437	-2.82813	0.000138235
SL1344_RS10685	hisF	imidazole glycerol phosphate synthase subunit HisF	NA	NA	-2.03484	0.000908978	-2.36718	0.000104938
SL1344_RS10690	hisIE	bifunctional phosphoribosyl-AMP cyclohydrolase/phosphoribosyl-ATP diphosphatase HisIE	NA	NA	-1.89905	0.00302563	-2.22653	0.000475532
SL1344_RS10750	rfbH	lipopolysaccharide biosynthesis protein RfbH	NA	NA	-1.00018	5.84334e-08	-1.15856	3.05353e-10
SL1344_RS10790	galF	GalU regulator GalF	NA	NA	-1.10907	1.8349e-10	-1.29854	7.38372e-14
SL1344_RS10795	wcaM	colanic acid biosynthesis protein WcaM	1.80565	3.19282e-23	2.21231	1.99548e-35	2.23668	3.13824e-36
SL1344_RS10800	wcaL	colanic acid biosynthesis glycosyltransferase WcaL	2.37834	7.14316e-25	2.74599	7.78351e-34	2.78782	7.04359e-35
SL1344_RS10805	wcaK	colanic acid biosynthesis pyruvyl transferase WcaK	2.07555	5.83762e-28	2.34418	1.95288e-36	2.35458	8.24931e-37
SL1344_RS10810	wzxC	colanic acid undecaprenyl disphosphate flippase WzxC	2.19761	1.42238e-23	2.60655	1.50605e-33	2.58732	4.11891e-33
SL1344_RS10815	wcaJ	undecaprenyl-phosphate glucose phosphotransferase	2.54246	7.25302e-30	2.91771	4.83309e-40	2.87335	6.20194e-39
SL1344_RS10820	cpsG	colanic acid biosynthesis phosphomannomutase CpsG	2.8243	2.45206e-22	3.15952	2.38603e-28	3.08692	3.64666e-27
SL1344_RS10825	cpsB	mannose-1-phosphate guanyltransferase	2.74563	5.27446e-34	2.99714	2.12402e-41	2.89029	1.25355e-38
SL1344_RS10830	wcaI	colanic acid biosynthesis fucosyltransferase WcaI	2.63993	2.57186e-17	3.00792	1.11494e-22	2.91994	1.76061e-21
SL1344_RS10835		GDP-mannose mannosyl hydrolase	2.26679	9.29575e-12	2.72938	3.4592e-17	2.57787	1.8092e-15
SL1344_RS10840		GDP-L-fucose synthase	2.08748	8.56427e-18	2.29282	6.9492e-22	2.32885	1.48564e-22
SL1344_RS10845	gmd	GDP-mannose 4,6-dehydratase	1.70645	5.59083e-12	1.78172	2.74377e-13	1.57336	1.15592e-10
SL1344_RS10850	wcaF	colanic acid biosynthesis acetyltransferase WcaF	1.76242	1.17008e-06	2.0097	1.55482e-08	1.9736	2.7595e-08
SL1344_RS10855	wcaE	colanic acid biosynthesis glycosyltransferase WcaE	1.54552	0.00734028	1.80311	0.00133437	1.68992	0.00263525
SL1344_RS10860	wcaD	colanic acid polymerase WcaD	2.15595	1.90811e-22	2.73141	2.17377e-36	2.85009	1.36725e-39
SL1344_RS10865	wcaC	colanic acid biosynthesis glycosyltransferase WcaC	2.29517	2.95924e-28	2.77563	3.10223e-42	2.76406	6.87443e-42
SL1344_RS10870	wcaB	colanic acid biosynthesis acetyltransferase WcaB	1.9681	5.90308e-11	2.30999	2.47638e-15	2.49012	1.22368e-17
SL1344_RS10875	wcaA	colanic acid biosynthesis glycosyltransferase WcaA	1.0728	1.35431e-05	1.13742	2.32256e-06	1.26104	1.49484e-07
SL1344_RS10880	wzc	tyrosine-protein kinase Wzc	1.53543	2.88709e-14	1.73859	2.09415e-18	1.67065	3.88569e-17
SL1344_RS10885	wzb	low molecular weight protein-tyrosine-phosphatase Wzb	2.25486	4.78277e-11	2.71414	4.34473e-16	2.71957	3.6442e-16
SL1344_RS10890		polysaccharide export protein	2.45689	2.55917e-37	2.98843	1.8623e-56	3.02442	6.35231e-58
SL1344_RS10905	dcd	dCTP deaminase	-1.13387	4.76547e-14	-1.40221	2.41923e-21	-1.59734	3.60167e-27
SL1344_RS10935	mdtB	multidrug efflux RND transporter permease subunit MdtB	1.18296	1.20737e-09	1.48487	7.19823e-15	1.50725	2.63487e-15
SL1344_RS10940	mdtC	multidrug efflux RND transporter permease subunit MdtC	1.32677	1.54274e-12	1.75118	1.86485e-21	1.72377	7.4996e-21
SL1344_RS10960		hypothetical protein	2.22544	2.59815e-21	2.80451	4.11028e-34	3.03553	8.11665e-40
SL1344_RS10965		DUF1266 domain-containing protein	1.35911	1.92758e-06	2.01381	3.49627e-13	2.04638	1.38353e-13
SL1344_RS10970		DUF4034 domain-containing protein	NA	NA	1.40454	5.31312e-25	1.51402	7.14375e-29
SL1344_RS10985		CesT family type III secretion system chaperone	NA	NA	-1.91	8.59784e-08	-1.81703	3.53062e-07
SL1344_RS10990	steD	type III secretion system effector SteD	-1.73392	8.30779e-05	-2.78503	9.1999e-11	-2.83987	3.70311e-11
SL1344_RS11010		nucleoside permease	1.34041	2.23814e-15	1.6668	2.93572e-24	1.65632	5.98375e-24
SL1344_RS11045		putative fimbrial-like adhesin protein	2.61777	2.26757e-11	3.24784	3.28548e-17	3.42164	5.50121e-19
SL1344_RS11050		fimbrial biogenesis outer membrane usher protein	2.19919	9.87212e-11	2.33881	2.92232e-12	2.39425	8.34873e-13
SL1344_RS11055	stcB	fimbrial biogenesis chaperone StcB	3.20493	3.09922e-13	3.05112	2.03729e-12	3.2624	4.92825e-14
SL1344_RS11060	yehD	fimbrial protein YehD	2.46779	0.000647959	2.09631	0.00325958	2.27509	0.00135246
SL1344_RS11070	apbC	iron-sulfur cluster carrier protein ApbC	-1.2809	9.62935e-27	-1.48024	3.31354e-36	-1.42195	1.41608e-33
SL1344_RS11080		YehR family lipoprotein	1.04487	1.86527e-05	1.75782	9.70068e-14	1.97081	5.87428e-17
SL1344_RS11115		ABC transporter permease	NA	NA	-1.04141	3.33021e-10	NA	NA
SL1344_RS11180	maiA	maleylacetoacetate isomerase	NA	NA	1.40417	2.16405e-06	1.28502	1.48596e-05
SL1344_RS11185		fumarylacetoacetate hydrolase family protein	NA	NA	1.27943	0.000742656	1.21952	0.00129747
SL1344_RS11190	gtdA	gentisate 1,2-dioxygenase	1.20491	0.000912926	1.78983	3.7907e-07	1.65321	2.7512e-06
SL1344_RS11195		aromatic acid/H+ symport family MFS transporter	1.62735	6.45672e-10	2.23847	3.09952e-18	2.22225	5.15056e-18
SL1344_RS11225		DUF2542 family protein	NA	NA	1.65158	3.47437e-10	1.83964	2.34652e-12
SL1344_RS11230		NAD(P)-dependent oxidoreductase	NA	NA	1.66745	6.31454e-14	1.83994	1.07949e-16
SL1344_RS11235	preA	NAD-dependent dihydropyrimidine dehydrogenase subunit PreA	NA	NA	1.161	1.31096e-09	1.29303	1.24166e-11
SL1344_RS11245	mglA	galactose/methyl galactoside ABC transporter ATP-binding protein MglA	NA	NA	NA	NA	1.02633	0.000843461
SL1344_RS11265	folE	GTP cyclohydrolase I FolE	-1.10387	5.54002e-07	-1.63364	3.94182e-14	-1.51014	2.68578e-12
SL1344_RS11270	fghA	S-formylglutathione hydrolase	-1.23325	0.00728792	-1.80563	5.22768e-05	-1.79453	5.65591e-05
SL1344_RS11280		L-serine ammonia-lyase	NA	NA	1.09007	1.29437e-11	1.17571	2.56998e-13
SL1344_RS11285	serB	phosphoserine phosphatase SerB	2.46744	3.02832e-11	3.12531	9.49662e-18	3.29962	1.15737e-19
SL1344_RS11295	cirA	catecholate siderophore receptor CirA	NA	NA	NA	NA	-1.21057	0.0076342
SL1344_RS11340		GNVR domain-containing protein	NA	NA	1.52323	4.48951e-07	1.55706	2.41163e-07
SL1344_RS11345		membrane protein	3.74626	0.000798881	4.26071	8.74418e-05	4.52273	2.94852e-05
SL1344_RS11355	yeiP	elongation factor P-like protein YeiP	-1.16559	4.00085e-15	-1.00347	4.26646e-12	NA	NA
SL1344_RS11365		phosphatase PAP2 family protein	-2.19644	1.63132e-08	-3.00123	3.94009e-15	-2.88985	3.74826e-14
SL1344_RS11370	mepS	bifunctional murein DD-endopeptidase/murein LD-carboxypeptidase	-1.23618	5.13125e-07	-1.86987	9.12507e-15	-2.09426	3.50035e-18
SL1344_RS11380		extracellular solute-binding protein	1.02725	3.66802e-08	1.09039	2.6476e-09	1.25677	5.94725e-12
SL1344_RS11390		ABC transporter permease	1.00915	2.82807e-05	NA	NA	1.06561	6.28037e-06
SL1344_RS11400		YejG family protein	-1.78981	5.06593e-07	-2.31352	3.71688e-11	-2.29854	4.7209e-11
SL1344_RS11425	rplY	50S ribosomal protein L25	-2.80549	5.08137e-26	-3.82735	3.85404e-48	-3.93251	7.94468e-51
SL1344_RS11430		hypothetical protein	NA	NA	-1.47611	1.22972e-24	-1.62489	1.7452e-29
SL1344_RS11435	yejK	nucleoid-associated protein YejK	-1.23535	9.65372e-13	-1.75744	6.53391e-25	-1.96444	8.85832e-31
SL1344_RS11440		YejL family protein	-1.26326	3.6919e-21	-1.57151	4.20679e-33	-1.77962	1.54428e-41
SL1344_RS11460		DinI family protein	1.32392	8.31262e-06	1.22121	2.85922e-05	1.16056	6.98844e-05
SL1344_RS11465		acyltransferase family protein	1.69382	4.33355e-08	2.08463	6.42913e-12	2.22406	2.10671e-13
SL1344_RS11470		tail fiber assembly protein	NA	NA	NA	NA	1.07148	4.45841e-06
SL1344_RS11480		hypothetical protein	-1.12996	0.00201849	-1.38837	0.000100661	-1.5414	1.484e-05
SL1344_RS11485		uncharacterized gene	-1.4513	0.00130115	-2.28004	2.06477e-07	-2.39041	5.12811e-08
SL1344_RS11490		phage holin, lambda family	-1.80585	2.19234e-05	-2.2946	3.51816e-08	-2.41411	6.50368e-09
SL1344_RS11495		KAP family P-loop domain protein	1.75461	1.5006e-14	2.6264	3.64155e-32	2.84253	1.56596e-37
SL1344_RS11515	sspH2	SPI-2 type III secretion system effector E3 ubiquitin transferase SspH2	-1.48707	0.00045609	-2.23876	5.93557e-08	-2.26694	3.94025e-08
SL1344_RS11525		tail fiber protein	1.01184	1.1657e-06	1.0597	2.05695e-07	1.05673	2.19798e-07
SL1344_RS11545		cytochrome c-type biogenesis protein CcmH	1.12558	3.30102e-10	1.4989	9.84393e-18	1.58585	1.02515e-19
SL1344_RS11550	dsbE	thiol:disulfide interchange protein DsbE	2.09301	3.79543e-10	2.60006	1.25816e-15	2.71106	6.72409e-17
SL1344_RS11550	dsbE	thiol:disulfide interchange protein DsbE	2.09301	3.79543e-10	2.60006	1.25816e-15	2.71106	6.72409e-17
SL1344_RS11555		heme lyase CcmF/NrfE family subunit	1.52257	1.06331e-09	2.27988	9.25279e-21	2.43883	1.39856e-23
SL1344_RS11555		heme lyase CcmF/NrfE family subunit	1.52257	1.06331e-09	2.27988	9.25279e-21	2.43883	1.39856e-23
SL1344_RS11560	ccmE	cytochrome c maturation protein CcmE	1.05013	3.02445e-05	1.72241	1.0045e-12	1.80792	6.66205e-14
SL1344_RS11565	ccmD	heme exporter protein CcmD	1.36545	0.00224743	1.68115	8.32067e-05	1.75843	3.73814e-05
SL1344_RS11565	ccmD	heme exporter protein CcmD	1.36545	0.00224743	1.68115	8.32067e-05	1.75843	3.73814e-05
SL1344_RS11570		heme ABC transporter permease	NA	NA	1.26131	9.23621e-09	1.45489	2.94251e-11
SL1344_RS11570		heme ABC transporter permease	NA	NA	1.26131	9.23621e-09	1.45489	2.94251e-11
SL1344_RS11575	ccmB	heme exporter protein CcmB	NA	NA	NA	NA	1.03006	4.14079e-05
SL1344_RS11575	ccmB	heme exporter protein CcmB	NA	NA	NA	NA	1.03006	4.14079e-05
SL1344_RS11580	ccmA	cytochrome c biogenesis heme-transporting ATPase CcmA	NA	NA	NA	NA	1.02349	2.42888e-06
SL1344_RS11580	ccmA	cytochrome c biogenesis heme-transporting ATPase CcmA	NA	NA	NA	NA	1.02349	2.42888e-06
SL1344_RS11640	apbE	FAD:protein FMN transferase ApbE	-1.25474	1.53776e-07	-1.36027	6.25408e-09	-1.3931	2.64956e-09
SL1344_RS11645		porin OmpC	-2.56844	3.19776e-05	-3.58873	2.76855e-09	-3.81112	2.5676e-10
SL1344_RS11655	rcsB	response regulator transcription factor RcsB	NA	NA	-1.02417	5.21462e-10	-1.00975	8.93083e-10
SL1344_RS11675		MFS transporter	2.00596	1.46937e-18	2.75353	3.26481e-35	2.97346	6.44953e-41
SL1344_RS11680		GntR family transcriptional regulator	2.8852	2.94394e-23	3.24222	6.73137e-30	3.41568	4.32255e-33
SL1344_RS11690	nrdA	class 1a ribonucleoside-diphosphate reductase subunit alpha	-1.42992	1.64879e-06	-2.19504	5.90808e-14	-2.32528	1.59815e-15
SL1344_RS11695	nrdB	class Ia ribonucleoside-diphosphate reductase subunit beta	NA	NA	-1.13294	0.00629764	-1.2081	0.00346071
SL1344_RS11705		MFS transporter	NA	NA	1.4594	1.34114e-14	1.82455	4.30045e-22
SL1344_RS11715	glpQ	glycerophosphodiester phosphodiesterase	-1.71458	7.08797e-07	-1.66166	1.06461e-06	-1.68239	7.54251e-07
SL1344_RS11720	glpT	glycerol-3-phosphate transporter	-2.22907	2.67431e-09	-2.39775	8.09962e-11	-2.38414	9.89417e-11
SL1344_RS11750	yfaU	2-keto-3-deoxy-L-rhamnonate aldolase	NA	NA	1.09341	0.000195228	1.13591	0.000104737
SL1344_RS11755		MFS transporter	1.19681	1.53054e-06	1.56679	1.152e-10	1.65977	7.81954e-12
SL1344_RS11765		IclR family transcriptional regulator	1.02651	7.69204e-09	1.23254	7.38829e-13	1.22299	1.17775e-12
SL1344_RS11775		YfaZ family protein	-1.31391	0.000121	-1.47886	9.83447e-06	-1.49416	7.72962e-06
SL1344_RS11785	pmrG	lipopolysaccharide core heptose(II)-phosphate phosphatase PmrG	-1.02096	0.000282675	-1.46801	8.32935e-08	-1.30687	1.86495e-06
SL1344_RS11790	arnB	UDP-4-amino-4-deoxy-L-arabinose aminotransferase	NA	NA	-1.58313	8.43414e-05	-1.51221	0.000170113
SL1344_RS11795	arnC	undecaprenyl-phosphate 4-deoxy-4-formamido-L-arabinose transferase	NA	NA	-1.8174	0.00519255	-1.83501	0.00467913
SL1344_RS11800	arnA	bifunctional UDP-4-amino-4-deoxy-L-arabinose formyltransferase/UDP-glucuronic acid oxidase ArnA	NA	NA	-2.0777	0.00471847	-2.36312	0.00124021
SL1344_RS11820	arnF	4-amino-4-deoxy-L-arabinose-phosphoundecaprenol flippase subunit ArnF	-1.28925	0.00165218	-2.10604	1.21593e-07	-1.94452	1.03609e-06
SL1344_RS11825	pmrD	signal transduction protein PmrD	-1.55624	0.00638012	-2.29246	3.52105e-05	-2.32437	2.65835e-05
SL1344_RS11845	menH	2-succinyl-6-hydroxy-2,4-cyclohexadiene-1-carboxylate synthase	NA	NA	1.14713	9.77156e-09	1.25684	3.05502e-10
SL1344_RS11850	menD	2-succinyl-5-enolpyruvyl-6-hydroxy-3-cyclohexene-1-carboxylic-acid synthase	NA	NA	1.09212	1.34865e-14	1.13446	1.15879e-15
SL1344_RS11860	elaB	stress response protein ElaB	-1.02972	0.00329684	-1.28082	0.000172369	-1.39003	4.4036e-05
SL1344_RS11935	nuoC	NADH-quinone oxidoreductase subunit C/D	NA	NA	-1.07854	0.00155894	-1.10938	0.00111142
SL1344_RS11940	nuoB	NADH-quinone oxidoreductase subunit NuoB	-1.35362	2.90794e-07	-1.6626	1.37231e-10	-1.59854	6.64889e-10
SL1344_RS11945	nuoA	NADH-quinone oxidoreductase subunit NuoA	-1.50623	1.42878e-12	-1.93508	2.31664e-20	-1.92006	4.41279e-20
SL1344_RS11980		YfbU family protein	NA	NA	-1.03768	5.86891e-11	NA	NA
SL1344_RS11985	yfbV	terminus macrodomain insulation protein YfbV	-1.09352	1.49497e-08	-1.24911	4.54553e-11	-1.28224	1.30579e-11
SL1344_RS11990	ackA	acetate kinase	NA	NA	-1.10579	4.67715e-09	-1.02322	5.93774e-08
SL1344_RS12000	yfcC	putative basic amino acid antiporter YfcC	1.25601	5.0218e-16	1.54776	1.68062e-24	1.50273	3.43992e-23
SL1344_RS12010		transketolase	NA	NA	1.13394	9.80561e-07	1.17926	3.42932e-07
SL1344_RS12015		PTS ascorbate transporter subunit IIC	1.2498	3.5152e-13	1.78451	1.47883e-26	1.90561	3.78653e-30
SL1344_RS12020		PTS sugar transporter subunit IIB	NA	NA	1.80182	2.03126e-05	2.06662	9.06536e-07
SL1344_RS12025		PTS sugar transporter subunit IIA	1.35577	1.16619e-06	1.87494	2.76233e-12	2.11336	2.62701e-15
SL1344_RS12040	yfcD	NUDIX hydrolase YfcD	NA	NA	-1.13763	5.21831e-12	-1.23852	5.52983e-14
SL1344_RS12045	yfcE	phosphodiesterase	NA	NA	-1.0184	5.91342e-17	-1.11483	5.26647e-20
SL1344_RS12050	yfcF	glutathione transferase	-1.0668	0.00320929	-1.3245	0.000173735	-1.38716	8.11626e-05
SL1344_RS12055	yfcG	GSH-dependent disulfide bond oxidoreductase	NA	NA	NA	NA	-1.01067	0.00167601
SL1344_RS12080	hisJ	histidine ABC transporter substrate-binding protein HisJ	NA	NA	NA	NA	-1.07503	1.0678e-06
SL1344_RS12090		UbiX family flavin prenyltransferase	-1.2531	9.71156e-11	-1.66166	2.54461e-18	-1.67738	1.14966e-18
SL1344_RS12095		amino acid permease	NA	NA	NA	NA	-1.0535	4.20333e-08
SL1344_RS12105		APC family permease	NA	NA	NA	NA	1.15585	4.16483e-11
SL1344_RS12110		alanine racemase	NA	NA	1.62445	2.06626e-17	1.66383	3.13837e-18
SL1344_RS12120	purF	amidophosphoribosyltransferase	NA	NA	-1.16	2.08336e-10	-1.33802	2.0205e-13
SL1344_RS12125	cvpA	colicin V production protein	-1.54477	3.12077e-07	-1.90771	1.26408e-10	-2.32323	3.93234e-15
SL1344_RS12140	accD	acetyl-CoA carboxylase, carboxyltransferase subunit beta	-1.22282	8.3213e-12	-1.70309	3.90719e-22	-1.70903	2.59649e-22
SL1344_RS12155		aspartate-semialdehyde dehydrogenase	NA	NA	-1.47871	1.11539e-09	-1.46197	1.65519e-09
SL1344_RS12160	pdxB	4-phosphoerythronate dehydrogenase PdxB	NA	NA	NA	NA	-1.02334	7.73962e-10
SL1344_RS12175		hypothetical protein	NA	NA	NA	NA	1.13391	3.87622e-07
SL1344_RS12180		transcriptional regulator	NA	NA	1.31092	1.04198e-06	1.46865	4.01531e-08
SL1344_RS12185		NlpC/P60 family protein	NA	NA	1.59458	2.08438e-07	1.75991	9.12637e-09
SL1344_RS12190		YbjP/YqhG family protein	NA	NA	NA	NA	1.1388	1.55483e-09
SL1344_RS12195		type II CAAX endopeptidase family protein	NA	NA	1.42636	3.146e-06	1.8611	9.50072e-10
SL1344_RS12200	fabB	beta-ketoacyl-ACP synthase I	-1.07182	3.58026e-05	-1.33911	1.31044e-07	-1.28569	4.03878e-07
SL1344_RS12230	aroC	chorismate synthase	NA	NA	-1.07174	2.02418e-21	-1.04028	2.88148e-20
SL1344_RS12235	prmB	50S ribosomal protein L3 N(5)-glutamine methyltransferase	NA	NA	-1.17799	1.51178e-17	-1.09277	2.44906e-15
SL1344_RS12245	sixA	phosphohistidine phosphatase SixA	-1.40788	8.21226e-09	-1.81849	3.57433e-14	-1.85587	9.90428e-15
SL1344_RS12250	fadJ	fatty acid oxidation complex subunit alpha FadJ	-1.01531	0.00270301	-1.23632	0.000180884	-1.24171	0.000165139
SL1344_RS12265	fadL	long-chain fatty acid transporter FadL	-1.4103	1.17392e-18	-1.53632	1.80349e-22	-1.47941	5.62824e-21
SL1344_RS12270	mlaA	phospholipid-binding lipoprotein MlaA	-1.30335	2.97286e-10	-1.71115	4.10827e-17	-1.8229	2.96613e-19
SL1344_RS12275		formate/nitrite transporter family protein	NA	NA	1.01641	3.97997e-07	1.02761	2.92683e-07
SL1344_RS12285	pgtE	omptin family outer membrane protease PgtE	NA	NA	-1.11434	0.00269067	-1.03645	0.00527502
SL1344_RS12300	pgtC	phosphoglycerate transport regulator PgtC	1.01643	1.28819e-08	1.30092	7.47437e-14	1.30217	6.98118e-14
SL1344_RS12310	pgtP	phosphoglycerate transporter PgtP	NA	NA	1.20526	1.44671e-20	1.11213	1.08648e-17
SL1344_RS12325	lpxP	kdo(2)-lipid IV(A) palmitoleoyltransferase	1.26213	0.000248445	1.08776	0.00134033	1.25911	0.000190679
SL1344_RS12330	alaC	alanine transaminase	-1.75854	2.34668e-07	-1.8436	3.58225e-08	-1.91318	1.03114e-08
SL1344_RS12345		alpha-keto acid decarboxylase family protein	NA	NA	NA	NA	1.04207	5.49138e-09
SL1344_RS12360		Nramp family divalent metal transporter	NA	NA	NA	NA	-1.30794	0.000945747
SL1344_RS12375		tRNA-Ala	-1.81731	1.00954e-07	-2.13768	1.83337e-10	-1.77193	1.2999e-07
SL1344_RS12380		tRNA-Ala	-1.84896	0.00169661	-1.93257	0.000809085	-1.69968	0.00324382
SL1344_RS12385		YfeC-like transcriptional regulator	NA	NA	NA	NA	1.17611	7.72671e-10
SL1344_RS12395	gltX	glutamate--tRNA ligase	NA	NA	NA	NA	-1.02463	1.50004e-20
SL1344_RS12400		tRNA-Val	-2.14	7.21817e-07	-1.60435	0.000171772	-1.52494	0.000351225
SL1344_RS12405		tRNA-Val	-1.97298	5.30715e-12	-1.65748	4.54671e-09	-1.27452	6.93303e-06
SL1344_RS12410		tRNA-Val	-2.16883	7.58081e-14	-2.365	1.24838e-16	-2.13897	6.72155e-14
SL1344_RS12415		tRNA-Lys	-2.09698	1.46098e-12	-2.66238	5.50986e-20	-2.48722	1.05024e-17
SL1344_RS12425		DUF1427 family protein	1.82895	0.000134099	2.33179	3.50636e-07	2.70916	2.66892e-09
SL1344_RS12430		nucleoside permease	1.08962	9.69584e-12	1.85705	5.73009e-33	1.95519	1.8603e-36
SL1344_RS12435	xapA	xanthosine phosphorylase	1.99314	8.79441e-24	2.58065	7.63177e-41	2.69587	1.76919e-44
SL1344_RS12440		outer membrane protein	1.70833	1.35657e-10	2.35383	9.49965e-20	2.40819	1.24704e-20
SL1344_RS12445		LysR family transcriptional regulator	NA	NA	1.10432	1.29405e-10	1.24096	4.38061e-13
SL1344_RS12455		DUF3820 family protein	NA	NA	-1.03314	5.27206e-05	-1.15661	5.87276e-06
SL1344_RS12460	ligA	NAD-dependent DNA ligase LigA	-1.25823	5.15509e-06	-1.66414	7.73989e-10	-1.79661	2.87488e-11
SL1344_RS12465	zipA	cell division protein ZipA	-1.25827	2.54002e-07	-1.88786	3.02481e-15	-1.97615	1.346e-16
SL1344_RS12485	ptsH	phosphocarrier protein Hpr	-1.75582	1.20096e-11	-2.34746	3.17876e-20	-2.29624	1.9343e-19
SL1344_RS12490	ptsI	phosphoenolpyruvate-protein phosphotransferase PtsI	-1.15947	3.73477e-09	-1.61582	6.19656e-17	-1.68254	2.82483e-18
SL1344_RS12495	crr	PTS glucose transporter subunit IIA	-1.1196	1.41608e-08	-1.486	1.78618e-14	-1.62306	5.03395e-17
SL1344_RS12520		YfeK family protein	NA	NA	1.02915	7.48294e-07	1.05823	3.53868e-07
SL1344_RS12535	cysA	sulfate/thiosulfate ABC transporter ATP-binding protein CysA	NA	NA	1.02726	4.16988e-06	1.19809	7.06168e-08
SL1344_RS12540	cysW	sulfate/thiosulfate ABC transporter permease CysW	1.02406	3.0593e-05	1.26586	1.21962e-07	1.42198	2.54247e-09
SL1344_RS12575		GNAT family acetyltransferase	NA	NA	NA	NA	-1.13567	1.39133e-05
SL1344_RS12590		hypothetical protein	1.35899	1.17615e-07	1.69979	5.4208e-12	1.9956	4.11228e-16
SL1344_RS12600	eutR	HTH-type transcriptional regulator EutR	NA	NA	1.18691	1.10169e-07	1.07331	1.6437e-06
SL1344_RS12605	eutK	ethanolamine utilization microcompartment protein EutK	1.28137	0.000126929	1.71105	1.33559e-07	1.669	2.70961e-07
SL1344_RS12610	eutL	ethanolamine utilization microcompartment protein EutL	1.41799	0.000419654	1.74871	7.83625e-06	1.60193	4.28201e-05
SL1344_RS12615	eutC	ethanolamine ammonia-lyase subunit EutC	1.85136	1.28263e-07	2.4549	7.67748e-13	2.38014	3.65951e-12
SL1344_RS12620	eutB	ethanolamine ammonia-lyase subunit alpha	2.2196	9.13855e-12	2.62848	2.03937e-16	2.63739	1.4888e-16
SL1344_RS12625	eutA	ethanolamine ammonia-lyase reactivating factor EutA	1.5265	9.65372e-13	1.89972	1.34719e-19	1.96647	6.32321e-21
SL1344_RS12630	eutH	ethanolamine utilization protein EutH	1.70491	6.62305e-10	1.92348	1.30024e-12	1.86113	6.60899e-12
SL1344_RS12635	eutG	ethanolamine utilization ethanol dehydrogenase EutG	2.62063	1.61456e-23	3.18763	2.81121e-35	3.33315	1.61736e-38
SL1344_RS12640	eutJ	ethanolamine utilization protein EutJ	2.11578	1.30515e-10	2.78242	5.58817e-18	2.82142	1.75907e-18
SL1344_RS12645		aldehyde dehydrogenase family protein	2.05413	5.35192e-16	2.50492	8.10991e-24	2.47622	2.43627e-23
SL1344_RS12650	eutN	ethanolamine utilization microcompartment protein EutN	2.06855	1.66194e-07	2.39802	5.48769e-10	2.30825	2.35331e-09
SL1344_RS12655	eutM	ethanolamine utilization microcompartment protein EutM	2.0576	8.0803e-06	2.8888	1.30153e-10	2.76271	7.90762e-10
SL1344_RS12660	pta	phosphate acetyltransferase	2.8924	4.83617e-24	3.28406	1.62158e-31	3.32217	2.98188e-32
SL1344_RS12665	eutT	ethanolamine utilization cob(I)yrinic acid a,c-diamide adenosyltransferase EutT	1.25475	1.27445e-08	1.47154	8.23447e-12	1.52413	1.38139e-12
SL1344_RS12670	eutQ	ethanolamine utilization acetate kinase EutQ	1.76572	1.38168e-12	2.2126	1.13852e-19	2.13872	1.75907e-18
SL1344_RS12675	eutP	ethanolamine utilization acetate kinase EutP	2.67629	8.0847e-16	3.29487	3.57126e-24	3.24219	1.80543e-23
SL1344_RS12680	eutS	ethanolamine utilization microcompartment protein EutS	2.88771	8.36065e-08	3.73597	8.59166e-13	3.74511	7.46467e-13
SL1344_RS12690	maeB	NADP-dependent oxaloacetate-decarboxylating malate dehydrogenase	NA	NA	-1.02537	0.000928173	-1.11412	0.000304444
SL1344_RS12720	pbp4b	penicillin binding protein PBP4B	NA	NA	1.17012	2.0761e-22	1.22925	1.34443e-24
SL1344_RS12725	aegA	formate-dependent uric acid utilization protein AegA	NA	NA	1.3379	7.07389e-14	1.36188	2.42356e-14
SL1344_RS12760		neutral zinc metallopeptidase	NA	NA	-1.05861	3.14468e-09	-1.12984	2.50613e-10
SL1344_RS12765	purC	phosphoribosylaminoimidazolesuccinocarboxamide synthase	-1.57789	1.04522e-10	-2.0426	1.89927e-17	-2.42987	4.43661e-24
SL1344_RS12770	bamC	outer membrane protein assembly factor BamC	NA	NA	-1.44758	1.67245e-09	-1.53768	1.42951e-10
SL1344_RS12775	dapA	4-hydroxy-tetrahydrodipicolinate synthase	NA	NA	-1.44439	1.21045e-15	-1.49447	1.11806e-16
SL1344_RS12785	bcp	thioredoxin-dependent thiol peroxidase	-1.45234	1.31742e-20	-1.71479	4.9975e-29	-1.79262	1.63677e-31
SL1344_RS12790		uncharacterized gene	NA	NA	-1.30478	2.19117e-26	-1.40071	6.81199e-30
SL1344_RS12810		DnaA inactivator Hda	NA	NA	-1.13194	1.50726e-08	-1.21268	1.2533e-09
SL1344_RS12820	upp	uracil phosphoribosyltransferase	-1.64045	1.99886e-13	-2.25593	1.12761e-24	-2.32041	4.55152e-26
SL1344_RS12825	purM	phosphoribosylformylglycinamidine cyclo-ligase	-2.00819	1.857e-10	-2.40733	8.58344e-15	-2.68171	4.93078e-18
SL1344_RS12830	purN	phosphoribosylglycinamide formyltransferase	-1.11241	1.26902e-10	-1.37324	6.46356e-16	-1.44935	1.41633e-17
SL1344_RS12845		sensor domain-containing phosphodiesterase	1.31587	2.88595e-11	1.88587	2.00467e-22	2.09221	2.59682e-27
SL1344_RS12850		hypothetical protein	NA	NA	1.87963	1.37339e-05	2.39399	2.26416e-08
SL1344_RS12865		uncharacterized gene	NA	NA	1.09612	0.000173914	1.25556	1.56404e-05
SL1344_RS12885	shdA	fibronectin-binding autotransporter adhesin ShdA	NA	NA	1.17089	5.68694e-13	1.19769	1.57169e-13
SL1344_RS12900		SinI family autotransporter-associated protein	2.55373	2.52901e-64	3.07299	5.72505e-96	3.05719	7.07372e-95
SL1344_RS12905	sinH	intimin-like inverse autotransporter SinH	2.24262	1.69158e-23	2.548	1.0409e-30	2.67314	1.04608e-33
SL1344_RS12915	der	ribosome biogenesis GTPase Der	NA	NA	-1.05793	1.23109e-12	-1.01311	1.01043e-11
SL1344_RS12925		YfgM family protein	NA	NA	-1.00466	2.20061e-06	NA	NA
SL1344_RS12930	hisS	histidine--tRNA ligase	NA	NA	-1.41317	9.60272e-17	-1.44157	2.12369e-17
SL1344_RS12935	ispG	flavodoxin-dependent (E)-4-hydroxy-3-methylbut-2-enyl-diphosphate synthase	NA	NA	-1.18138	7.04556e-12	-1.13762	3.95446e-11
SL1344_RS12940	rodZ	cytoskeleton protein RodZ	NA	NA	-1.34636	3.84463e-21	-1.38943	1.98349e-22
SL1344_RS12945		bifunctional tRNA (adenosine(37)-C2)-methyltransferase TrmG/ribosomal RNA large subunit methyltransferase RlmN	NA	NA	-1.30633	2.15553e-25	-1.36285	1.52554e-27
SL1344_RS12950	ndk	nucleoside-diphosphate kinase	-2.17186	1.07719e-20	-2.3259	4.46141e-24	-2.31536	6.49327e-24
SL1344_RS12955		4Fe-4S binding protein	NA	NA	1.06922	3.99522e-06	1.14855	6.86237e-07
SL1344_RS12960		dimethyl sulfoxide reductase anchor subunit family protein	1.7987	1.01446e-16	2.28527	3.60345e-27	2.39743	8.18958e-30
SL1344_RS12965		DMSO/selenate family reductase complex B subunit	2.5468	4.59268e-36	2.832	7.48804e-46	2.86119	9.41522e-47
SL1344_RS12970		DmsA/YnfE/YnfF family dimethyl sulfoxide reductase	1.85952	6.19371e-18	2.19703	4.28164e-25	2.28823	3.69169e-27
SL1344_RS12975	pbpC	peptidoglycan glycosyltransferase PbpC	1.12962	9.98703e-06	1.44157	8.30483e-09	1.62753	6.90809e-11
SL1344_RS12990		DUF5066 family protein	NA	NA	NA	NA	1.15812	4.14079e-05
SL1344_RS13010	fdx	ISC system 2Fe-2S type ferredoxin	1.15954	3.28458e-08	NA	NA	NA	NA
SL1344_RS13035	iscS	cysteine desulfurase	NA	NA	-1.6541	8.31711e-16	-1.67802	2.92992e-16
SL1344_RS13040	iscR	Fe-S cluster assembly transcriptional regulator IscR	-1.17381	1.28599e-06	-2.06091	3.71487e-18	-2.14369	1.45921e-19
SL1344_RS13050	suhB	inositol-1-monophosphatase	NA	NA	-1.76449	5.27031e-20	-1.94995	4.01143e-24
SL1344_RS13060	asrA	anaerobic sulfite reductase subunit AsrA	NA	NA	1.43019	1.17237e-12	1.53511	2.11894e-14
SL1344_RS13065	asrB	anaerobic sulfite reductase subunit AsrB	NA	NA	1.16483	1.3778e-09	1.1216	5.61812e-09
SL1344_RS13090		3-phenylpropionate MFS transporter	NA	NA	NA	NA	-1.08773	6.30931e-06
SL1344_RS13095	glyA	serine hydroxymethyltransferase	-1.4801	1.01924e-09	-1.9947	5.84541e-17	-2.11083	7.44626e-19
SL1344_RS13135	qseG	two-component system QseEF-associated lipoprotein QseG	NA	NA	-1.01495	2.03222e-10	NA	NA
SL1344_RS13150		hypothetical protein	1.44806	0.000908105	1.9155	4.0149e-06	1.64184	8.86192e-05
SL1344_RS13155	mltF	membrane-bound lytic murein transglycosylase MltF	NA	NA	-1.15197	2.01452e-09	-1.18712	6.24305e-10
SL1344_RS13160	tadA	tRNA adenosine(34) deaminase TadA	-1.21246	4.36171e-08	-1.56133	6.53177e-13	-1.70805	3.51609e-15
SL1344_RS13170		PTS transporter subunit EIIC	1.08796	8.67229e-12	1.36774	1.20598e-18	1.44736	9.7078e-21
SL1344_RS13190		OFA family MFS transporter	1.81786	3.35384e-11	2.47237	3.44023e-20	2.52854	4.45003e-21
SL1344_RS13195		LysR family transcriptional regulator	1.79564	1.2007e-23	2.33862	7.63177e-41	2.45088	9.50915e-45
SL1344_RS13220	era	GTPase Era	NA	NA	-1.05922	2.94753e-12	-1.0878	7.24145e-13
SL1344_RS13225	rnc	ribonuclease III	-1.00486	1.0523e-08	-1.47307	1.25013e-17	-1.55836	1.42212e-19
SL1344_RS13235	lepA	translation elongation factor 4	-1.28482	1.21861e-11	-1.66949	3.6105e-19	-1.66004	5.30713e-19
SL1344_RS13255		tail fiber assembly protein	NA	NA	NA	NA	1.15585	0.000197381
SL1344_RS13260		macro domain-containing protein	1.94845	6.76828e-14	2.26768	4.95631e-19	2.35605	1.83337e-20
SL1344_RS13270		hypothetical protein	2.0695	7.03128e-05	2.82148	1.55482e-08	2.82306	1.53407e-08
SL1344_RS13275		host specificity protein J	1.77886	3.33334e-18	2.09709	2.05413e-25	2.06817	8.28115e-25
SL1344_RS13280		tail assembly protein	1.56711	2.84326e-08	2.02526	1.24766e-13	2.16035	2.34983e-15
SL1344_RS13285		C40 family peptidase	1.53513	2.09204e-07	1.92933	2.17306e-11	1.96243	9.28896e-12
SL1344_RS13290		phage minor tail protein L	NA	NA	1.05093	3.80189e-08	NA	NA
SL1344_RS13295		phage tail protein	1.63094	8.2599e-11	2.18674	2.33515e-19	1.85722	2.85678e-14
SL1344_RS13300		phage tail tape measure protein	NA	NA	1.15104	2.82248e-09	1.12369	6.51867e-09
SL1344_RS13305		phage tail assembly protein T	1.5343	2.20359e-06	1.75441	2.25799e-08	1.87294	2.23673e-09
SL1344_RS13310		phage minor tail protein G	1.63302	2.07819e-05	1.32476	0.000430251	1.40066	0.000191736
SL1344_RS13315		phage tail tube protein	NA	NA	1.16756	4.60057e-08	1.04484	1.04103e-06
SL1344_RS13320		phage minor tail U family protein	1.2503	2.38621e-12	1.59684	2.7442e-20	1.29442	1.0335e-13
SL1344_RS13325		RNA-guided endonuclease TnpB family protein	NA	NA	NA	NA	-1.04135	4.80785e-08
SL1344_RS13330		phage tail protein	1.03395	2.59924e-07	1.3486	5.59913e-12	1.21548	5.67298e-10
SL1344_RS13335		head-tail joining protein	NA	NA	1.42883	4.33911e-11	1.21029	2.77707e-08
SL1344_RS13340		DNA-packaging protein FI	2.04696	5.56341e-08	2.49636	1.05871e-11	2.20994	1.9537e-09
SL1344_RS13345		major capsid protein	1.15793	3.69218e-11	1.6275	1.55069e-21	1.41474	1.3244e-16
SL1344_RS13350		head decoration protein	1.67616	3.92256e-09	2.29962	8.90169e-17	2.24832	4.12973e-16
SL1344_RS13355		S49 family peptidase	NA	NA	1.16333	1.98023e-06	1.07609	1.09796e-05
SL1344_RS13360		phage portal protein	1.14556	1.16459e-07	1.42698	1.60267e-11	1.50913	9.46089e-13
SL1344_RS13370		phage terminase large subunit family protein	NA	NA	1.36156	1.71197e-20	1.34675	4.4201e-20
SL1344_RS13375		terminase small subunit	NA	NA	1.55809	9.2155e-16	1.54759	1.51447e-15
SL1344_RS13395		phage holin, lambda family	NA	NA	1.37335	4.64472e-05	1.64761	8.84016e-07
SL1344_RS13420		bacteriophage antitermination protein Q	3.74552	5.68513e-25	4.16008	2.86294e-31	4.43756	1.87321e-35
SL1344_RS13425		YlcG family protein	3.79421	3.16304e-05	3.89679	1.23152e-05	3.98916	7.40243e-06
SL1344_RS13430		recombination protein NinG	2.4806	3.17603e-16	2.49671	7.52637e-17	2.65101	7.40153e-19
SL1344_RS13440		DUF1367 family protein	1.01517	0.000221773	NA	NA	NA	NA
SL1344_RS13450		DinI family protein	1.59072	1.19487e-07	1.63407	3.26275e-08	1.53061	2.26431e-07
SL1344_RS13460		ASCH domain-containing protein	NA	NA	1.35246	1.95682e-06	1.21878	1.87006e-05
SL1344_RS13470		class I SAM-dependent methyltransferase	2.84596	1.80919e-17	3.17481	3.99972e-22	3.24101	5.03224e-23
SL1344_RS13485		replication protein	1.03298	8.91895e-05	1.43239	2.19676e-08	1.38107	6.81897e-08
SL1344_RS13500		helix-turn-helix domain-containing protein	-1.17547	0.000372886	-1.32759	3.95616e-05	-1.30539	5.20226e-05
SL1344_RS13525		RecT family recombinase	2.75972	7.05179e-39	3.07765	2.3189e-49	2.8677	4.94394e-43
SL1344_RS13530		DUF4060 family protein	2.81636	2.4371e-18	2.83886	2.94725e-19	2.79046	1.19988e-18
SL1344_RS13545	rseC	SoxR-reducing system protein RseC	NA	NA	NA	NA	1.03578	9.09942e-05
SL1344_RS13570	trmN	tRNA(1)(Val) (adenine(37)-N(6))-methyltransferase TrmN	-1.00222	1.00042e-08	-1.11226	8.07557e-11	-1.22913	6.89185e-13
SL1344_RS13575	srmB	ATP-dependent RNA helicase SrmB	NA	NA	-1.37976	2.82822e-20	-1.3744	3.78602e-20
SL1344_RS13595	ung	uracil-DNA glycosylase	NA	NA	-1.41029	9.09247e-21	-1.48127	1.0351e-22
SL1344_RS13600		tRNA/rRNA methyltransferase	-1.85978	1.43874e-16	-2.2751	1.1391e-24	-2.33892	5.00616e-26
SL1344_RS13635		DUF4385 domain-containing protein	-1.05217	2.47994e-06	-1.39939	1.35863e-10	-1.65893	3.35292e-14
SL1344_RS13645		23S ribosomal RNA	NA	NA	-4.67137	0.00901243	NA	NA
SL1344_RS13650		tRNA-Glu	-1.4753	5.8729e-06	-1.74363	4.59349e-08	-1.82415	1.05009e-08
SL1344_RS13665	yfiH	purine nucleoside phosphorylase YfiH	-1.07778	1.66635e-07	-1.68228	7.87626e-17	-1.82179	1.66228e-19
SL1344_RS13670	rluD	23S rRNA pseudouridine(1911/1915/1917) synthase RluD	-1.38695	1.19216e-05	-2.21129	9.0023e-13	-2.32944	4.78597e-14
SL1344_RS13695	tyrA	bifunctional chorismate mutase/prephenate dehydrogenase	NA	NA	-1.21228	1.47254e-06	-1.30632	1.99258e-07
SL1344_RS13700	aroF	3-deoxy-7-phosphoheptulonate synthase AroF	-1.18517	0.000322332	-1.45146	6.55023e-06	-1.46828	4.97376e-06
SL1344_RS13720		DUF2511 domain-containing protein	NA	NA	NA	NA	-1.01467	1.7638e-05
SL1344_RS13725		phage repressor protein CI	NA	NA	NA	NA	-1.16056	4.99024e-06
SL1344_RS13730		hypothetical protein	1.68196	2.4353e-10	2.15806	4.71673e-17	2.01656	4.97527e-15
SL1344_RS13735		phage regulatory CII family protein	1.91196	1.06862e-13	2.50645	8.74542e-24	2.46717	4.53111e-23
SL1344_RS13745		DUF5347 domain-containing protein	2.54534	9.7499e-08	2.76967	2.65869e-09	2.84028	1.00876e-09
SL1344_RS13750		DUF2732 domain-containing protein	1.08435	0.000699595	1.6429	5.08029e-08	1.59294	1.3961e-07
SL1344_RS13755		TraR/DksA family transcriptional regulator	1.20117	0.000787538	1.88447	2.50747e-08	1.7793	1.55865e-07
SL1344_RS13765		uncharacterized gene	2.16923	4.12803e-37	2.61758	2.20255e-55	2.64221	1.77385e-56
SL1344_RS13770		phage tail protein	1.29083	1.35203e-08	1.36056	9.24672e-10	1.38361	4.68273e-10
SL1344_RS13775		phage late control D family protein	1.1461	4.57727e-16	1.46322	4.39685e-26	1.60869	2.70411e-31
SL1344_RS13785	rplS	50S ribosomal protein L19	-1.66437	1.09192e-13	-2.55348	5.91181e-31	-2.66256	1.42492e-33
SL1344_RS13790	trmD	tRNA (guanosine(37)-N1)-methyltransferase TrmD	-2.09454	3.30827e-11	-2.98986	6.2157e-22	-3.17977	1.20108e-24
SL1344_RS13795	rimM	ribosome maturation factor RimM	-2.07553	2.85502e-10	-2.90829	2.58706e-19	-3.10034	8.60814e-22
SL1344_RS13800	rpsP	30S ribosomal protein S16	-1.86877	1.04791e-20	-2.95031	2.02762e-50	-2.94206	3.17299e-50
SL1344_RS13805	ffh	signal recognition particle protein	NA	NA	-1.28133	1.45357e-12	-1.42018	3.80547e-15
SL1344_RS13825	grpE	nucleotide exchange factor GrpE	-1.17811	7.42422e-08	-1.20385	2.31493e-08	-1.16955	5.60867e-08
SL1344_RS13835	recN	DNA repair protein RecN	1.48539	2.54286e-07	1.39421	9.31268e-07	1.36302	1.58154e-06
SL1344_RS13855	smpB	SsrA-binding protein SmpB	-1.23362	3.16957e-13	-1.14274	5.63678e-12	-1.04373	3.16245e-10
SL1344_RS13860	bapA	biofilm-associated protein BapA	NA	NA	1.07095	5.67615e-07	1.13244	1.16082e-07
SL1344_RS13870		type I secretion system permease/ATPase	2.19404	3.67142e-28	2.70218	1.77024e-43	2.69348	3.31486e-43
SL1344_RS13875		HlyD family type I secretion periplasmic adaptor subunit	NA	NA	1.40003	2.53977e-20	1.46609	3.63937e-22
SL1344_RS13885		phage late control D family protein	1.7109	2.00339e-23	1.85374	4.10443e-28	1.78951	2.57416e-26
SL1344_RS13890		phage tail protein	2.366	3.66182e-15	2.74658	9.99321e-21	2.64669	2.46529e-19
SL1344_RS13895		phage tail tape measure protein	1.99798	1.06192e-14	2.40878	2.6175e-21	2.42761	1.20388e-21
SL1344_RS13900		GpE family phage tail protein	2.06832	2.03738e-07	2.10865	5.01474e-08	2.24693	6.03416e-09
SL1344_RS13905		phage tail assembly protein	2.15437	3.06043e-11	2.5162	1.93424e-15	2.55348	7.01645e-16
SL1344_RS13910		phage major tail tube protein	1.51228	1.88804e-12	1.88748	2.3887e-19	1.83921	1.89526e-18
SL1344_RS13915		phage tail sheath protein	1.20943	1.23009e-05	1.50153	2.90734e-08	1.58325	4.63522e-09
SL1344_RS13920		uncharacterized gene	2.6551	3.86796e-24	3.04279	2.20532e-32	3.18577	1.91053e-35
SL1344_RS13930		tail fiber assembly protein	1.91105	0.00256367	2.62434	2.03822e-05	2.67641	1.34371e-05
SL1344_RS13935		phage tail protein	2.01395	2.25411e-24	2.30228	2.43904e-32	2.35004	1.1012e-33
SL1344_RS13940		phage tail protein I	1.51426	9.29366e-11	1.83278	9.48233e-16	1.87716	1.77242e-16
SL1344_RS13945		baseplate assembly protein	2.08542	1.51734e-21	2.39729	4.37424e-29	2.18976	1.82977e-24
SL1344_RS13950		GPW/gp25 family protein	3.50064	2.95237e-14	3.95147	2.14533e-18	4.07391	1.66228e-19
SL1344_RS13955		phage baseplate assembly protein V	3.11281	9.33203e-16	3.69411	1.84043e-22	3.54488	8.69057e-21
SL1344_RS13960		phage virion morphogenesis protein	3.80031	4.68707e-23	4.19993	1.06014e-28	4.10871	1.4856e-27
SL1344_RS13965		phage tail protein	4.67663	2.77672e-21	4.92173	4.8076e-24	4.83214	2.9357e-23
SL1344_RS13970	lysB	Rz-like lysis system protein LysB	3.91278	7.76418e-16	4.0231	3.83211e-17	4.20512	1.19988e-18
SL1344_RS13975		DNZ54_00345 family protein	3.78634	3.19595e-20	4.2657	4.85536e-26	4.0736	6.71703e-24
SL1344_RS13980		lysozyme	4.07621	2.18746e-19	4.4157	3.49042e-23	4.4878	6.1263e-24
SL1344_RS13985		HP1 family phage holin	6.37078	3.65693e-07	6.86258	2.36644e-08	6.78645	3.31624e-08
SL1344_RS13990		tail protein X	6.93212	2.72725e-08	7.13083	6.13947e-09	6.99866	1.15081e-08
SL1344_RS13995		head completion/stabilization protein	2.86901	6.02697e-18	3.45489	2.21793e-26	3.3532	5.9999e-25
SL1344_RS14000	gpM	phage terminase small subunit	3.55973	9.08686e-28	4.09038	2.28142e-37	4.17517	5.95249e-39
SL1344_RS14005		phage major capsid protein, P2 family	3.43283	3.93808e-41	3.76033	2.32375e-50	3.74964	3.95238e-50
SL1344_RS14010		GPO family capsid scaffolding protein	4.21076	6.769e-38	4.42088	1.03556e-42	4.30085	1.5725e-40
SL1344_RS14015		terminase ATPase subunit family protein	2.84466	2.02848e-33	2.72705	1.62158e-31	2.56662	4.00443e-28
SL1344_RS14020		phage portal protein	4.34899	3.5906e-48	4.24857	8.54402e-47	4.08408	2.04602e-43
SL1344_RS14025		DNA-processing protein DprA	3.67127	2.61648e-32	3.58622	1.5146e-31	3.4249	5.98582e-29
SL1344_RS14030		phosphoribosyltransferase family protein	2.64978	9.40358e-14	2.55174	3.72441e-13	2.23904	1.9051e-10
SL1344_RS14040		ASCH domain-containing protein	1.93498	1.50218e-08	2.02503	1.74238e-09	1.66161	8.29802e-07
SL1344_RS14045		hypothetical protein	2.97496	5.53703e-15	2.75191	2.56167e-13	2.45974	6.33566e-11
SL1344_RS14050		DinI family protein	2.66772	5.14325e-12	2.42668	2.06926e-10	1.92145	5.21094e-07
SL1344_RS14055		hypothetical protein	2.26829	0.00174663	2.1364	0.00266684	NA	NA
SL1344_RS14060		uncharacterized gene	1.4486	1.31978e-09	1.90079	4.49078e-16	1.90379	3.75964e-16
SL1344_RS14065		DNA adenine methylase	2.53828	2.90846e-25	3.18258	2.39408e-40	3.25889	2.85014e-42
SL1344_RS14070		TraR/DksA family transcriptional regulator	1.57798	2.42256e-06	2.48915	8.13854e-15	2.46854	1.36321e-14
SL1344_RS14075		DUF2732 family protein	2.48053	2.18828e-08	3.43124	1.22085e-15	3.37364	3.58688e-15
SL1344_RS14080		DUF5347 family protein	2.69002	3.43635e-10	3.62015	3.08619e-18	3.60186	4.43065e-18
SL1344_RS14085		hypothetical protein	1.00859	0.000727583	1.62995	7.87429e-09	1.53818	5.63302e-08
SL1344_RS14090		phage regulatory CII family protein	1.34847	1.20839e-06	2.01785	4.04858e-14	2.1188	1.85382e-15
SL1344_RS14095		Rha family transcriptional regulator	4.09966	0.000180673	4.8946	4.28668e-06	5.0558	1.96235e-06
SL1344_RS14110		hypothetical protein	2.3331	1.7957e-22	3.14372	2.12402e-41	3.42675	4.90251e-49
SL1344_RS14120		DUF2326 domain-containing protein	1.90066	1.30453e-08	2.45007	5.47067e-14	2.92818	1.82386e-19
SL1344_RS14125		ABC-three component system middle component 6	NA	NA	1.3706	0.00505447	1.81953	0.000162839
SL1344_RS14130		hypothetical protein	1.18557	0.00137281	1.49127	2.57356e-05	1.74345	7.48905e-07
SL1344_RS14140		phage polarity suppression protein	NA	NA	1.1985	2.16398e-13	1.14553	2.53161e-12
SL1344_RS14145		ogr/Delta-like zinc finger family protein	1.47809	6.64762e-05	2.26276	1.55465e-10	2.18624	6.62167e-10
SL1344_RS14150		hypothetical protein	1.79038	1.1998e-18	2.59344	1.14971e-39	2.49097	1.12564e-36
SL1344_RS14155		AlpA family transcriptional regulator	1.63756	4.5321e-06	2.46043	4.68856e-13	2.34634	5.94785e-12
SL1344_RS14170		DUF5375 domain-containing protein	1.28581	2.48932e-05	1.45846	6.90612e-07	1.51032	2.71694e-07
SL1344_RS14175		primase-helicase zinc-binding domain-containing protein	1.03804	5.48912e-08	1.38322	1.3635e-13	1.43994	1.22977e-14
SL1344_RS14190		hypothetical protein	1.51091	0.000460584	2.17764	1.97494e-07	1.97524	2.44532e-06
SL1344_RS14195		SEC-C domain-containing protein	NA	NA	1.04095	1.62737e-05	NA	NA
SL1344_RS14200		hypothetical protein	NA	NA	1.03403	2.70218e-06	1.00348	5.26403e-06
SL1344_RS14205		AlpA family transcriptional regulator	2.1089	4.18222e-10	2.90581	5.49473e-19	2.83072	4.45817e-18
SL1344_RS14210		DUF927 domain-containing protein	1.09198	1.77195e-06	1.67094	6.62455e-14	1.86185	5.7676e-17
SL1344_RS14215		AAA family ATPase	1.03188	0.00898025	1.2672	0.000961186	1.52834	6.1498e-05
SL1344_RS14220		DUF4435 domain-containing protein	2.59591	1.51785e-19	2.86503	3.35045e-24	3.09462	4.65501e-28
SL1344_RS14225		helix-turn-helix transcriptional regulator	NA	NA	1.26991	5.20436e-10	1.40748	5.06858e-12
SL1344_RS14230		transcriptional regulator	2.57565	8.16771e-21	2.61934	4.26924e-22	2.83652	1.02089e-25
SL1344_RS14235		PTS glucitol/sorbitol transporter subunit IIC	2.74668	1.48952e-22	2.72638	7.61428e-23	2.82385	1.92489e-24
SL1344_RS14240		PTS glucitol/sorbitol transporter subunit IIA	2.02503	7.05996e-16	2.14589	2.57205e-18	2.30199	6.46611e-21
SL1344_RS14245		PTS glucitol/sorbitol transporter subunit IIB	1.22581	4.03032e-05	1.29569	9.58603e-06	1.33923	4.58699e-06
SL1344_RS14255		DUF3883 domain-containing protein	2.50897	1.03621e-15	3.84336	4.5483e-36	4.35681	5.27411e-46
SL1344_RS14260	hxlA	3-hexulose-6-phosphate synthase	2.21447	2.14565e-26	3.18984	4.79115e-56	3.27568	3.93361e-59
SL1344_RS14265	hxlB	6-phospho-3-hexuloisomerase	2.78634	5.28633e-13	3.76772	1.29097e-23	3.92595	1.43765e-25
SL1344_RS14270		glucose-6-phosphate isomerase family protein	2.64895	4.12624e-20	3.24807	1.28658e-30	3.32097	5.58029e-32
SL1344_RS14275	ptsG	glucose-specific PTS transporter subunit IIBC	1.4486	8.40783e-15	1.87181	8.72371e-25	1.80124	4.59016e-23
SL1344_RS14280		SgrR family transcriptional regulator	1.22837	2.19614e-12	1.30317	3.56455e-14	1.31317	2.17401e-14
SL1344_RS14290		integrase domain-containing protein	1.48082	2.88702e-10	1.80928	3.24477e-15	1.85469	6.07912e-16
SL1344_RS14295		membrane protein	2.49417	1.86774e-16	3.04903	1.07715e-24	3.32224	3.97804e-29
SL1344_RS14300		membrane protein	2.0432	1.32523e-09	2.77607	2.31122e-17	3.29552	5.22118e-24
SL1344_RS14320		hypothetical protein	1.93275	1.69547e-08	2.55858	1.7402e-14	2.8177	2.51144e-17
SL1344_RS14325		DEAD/DEAH box helicase	NA	NA	NA	NA	1.17108	2.63443e-05
SL1344_RS14340	fljA	phase 1 flagellin gene repressor FljA	NA	NA	1.51186	1.24752e-09	1.73136	2.87129e-12
SL1344_RS14345		FliC/FljB family flagellin	-1.99211	7.72213e-06	-1.45076	0.000997567	-1.28937	0.00347386
SL1344_RS14350	hin	flagellar phase variation DNA invertase Hin	NA	NA	1.18357	4.39791e-11	1.36413	2.48905e-14
SL1344_RS14360	iroC	salmochelin/enterobactin export ABC transporter IroC	NA	NA	1.23849	7.05635e-08	1.06232	3.93891e-06
SL1344_RS14365		esterase family protein	1.37616	1.55646e-08	1.75478	1.87218e-13	1.7409	2.79419e-13
SL1344_RS14370		alpha/beta hydrolase	1.72723	4.02715e-07	1.90807	1.2236e-08	1.72753	2.55048e-07
SL1344_RS14385	pipB2	SPI-2 type III secretion system effector PipB2	NA	NA	-1.99366	0.00187465	-2.71833	1.92307e-05
SL1344_RS14390		VirK family antimicrobial peptide resistance protein	NA	NA	-2.0086	0.00016303	-1.9556	0.000236749
SL1344_RS14395		antimicrobial resistance protein Mig-14	NA	NA	-1.22565	0.000281459	-1.08671	0.00129515
SL1344_RS14425		tripartite tricarboxylate transporter substrate binding protein	NA	NA	1.02389	4.96837e-07	NA	NA
SL1344_RS14430		tripartite tricarboxylate transporter TctB family protein	1.18295	1.87895e-07	1.35599	7.93195e-10	1.3374	1.36885e-09
SL1344_RS14460	gabP	GABA permease	1.27275	2.98856e-11	1.73275	1.85305e-20	1.98226	2.18392e-26
SL1344_RS14475		YqaE/Pmp3 family membrane protein	1.62873	6.73098e-08	2.17784	1.02536e-13	2.24081	1.86284e-14
SL1344_RS14480		metalloregulator ArsR/SmtB family transcription factor	NA	NA	NA	NA	1.63707	1.18427e-09
SL1344_RS14495	stpA	DNA-binding protein StpA	-1.72994	2.11977e-07	-1.89228	7.87429e-09	-1.84182	1.90745e-08
SL1344_RS14500	alaE	L-alanine exporter AlaE	1.07713	7.81965e-09	1.04261	1.29978e-08	1.4939	2.35368e-16
SL1344_RS14530	nrdH	glutaredoxin-like protein NrdH	-1.9907	3.78864e-06	-2.36536	2.0476e-08	-2.431	8.24509e-09
SL1344_RS14535	nrdI	class Ib ribonucleoside-diphosphate reductase assembly flavoprotein NrdI	-1.92695	0.00214062	-2.43966	6.75542e-05	-2.40925	8.09928e-05
SL1344_RS14540	nrdE	class 1b ribonucleoside-diphosphate reductase subunit alpha	NA	NA	-1.03898	0.00346131	-1.01285	0.00433028
SL1344_RS14550	proV	glycine betaine/L-proline ABC transporter ATP-binding protein ProV	-2.21553	3.94647e-11	-2.6415	1.24932e-15	-2.84972	5.5657e-18
SL1344_RS14555	proW	glycine betaine/L-proline ABC transporter permease ProW	-1.14838	0.000643822	-1.46206	8.60111e-06	-1.72893	1.28167e-07
SL1344_RS14580	emrB	multidrug efflux MFS transporter permease subunit EmrB	1.09183	0.000913082	1.13978	0.000408617	1.73543	5.63302e-08
SL1344_RS14585		carbohydrate porin	1.0711	4.63993e-06	1.58327	3.30519e-12	1.76868	6.12983e-15
SL1344_RS14600		YqaA family protein	NA	NA	-1.0892	3.71039e-06	-1.16084	7.78012e-07
SL1344_RS14605	yqaB	fructose-1-phosphate/6-phosphogluconate phosphatase	NA	NA	-1.15031	2.81205e-06	-1.24936	3.41179e-07
SL1344_RS14610		tRNA-Arg	-1.83977	7.01552e-10	-2.55385	3.32919e-18	-2.29615	4.88102e-15
SL1344_RS14615		tRNA-Arg	-2.3197	1.23508e-23	-3.01586	8.92205e-40	-3.08224	1.62801e-41
SL1344_RS14620		tRNA-Arg	-2.16183	7.10429e-19	-2.77087	9.24591e-31	-2.83485	3.6318e-32
SL1344_RS14625		tRNA-Arg	-2.05188	2.36295e-18	-2.57977	8.14944e-29	-2.50469	2.65535e-27
SL1344_RS14630		tRNA-Ser	-1.81574	4.30804e-05	-1.84624	2.27536e-05	-1.49223	0.000635858
SL1344_RS14645	recX	recombination regulator RecX	2.61643	1.53799e-19	2.13058	9.81812e-14	1.98853	3.72884e-12
SL1344_RS14650	recA	recombinase RecA	2.33613	4.02236e-15	1.88346	1.59716e-10	1.68487	1.06848e-08
SL1344_RS14665	srlA	PTS glucitol/sorbitol transporter subunit IIC	NA	NA	NA	NA	2.77134	0.00107315
SL1344_RS14670		PTS glucitol/sorbitol transporter subunit IIB	NA	NA	1.4686	4.68198e-06	1.85111	6.50368e-09
SL1344_RS14675	srlB	PTS glucitol/sorbitol transporter subunit IIA	1.12483	0.00770357	1.45386	0.000360285	1.53183	0.000164365
SL1344_RS14680	srlD	sorbitol-6-phosphate dehydrogenase	NA	NA	1.01837	0.00053815	1.04977	0.000349519
SL1344_RS14705	norR	nitric oxide reductase transcriptional regulator NorR	NA	NA	1.09422	0.000155834	1.20926	2.73849e-05
SL1344_RS14725	hydN	electron transport protein HydN	1.54208	2.21299e-10	1.99609	3.44526e-17	2.04852	4.66755e-18
SL1344_RS14730		hypothetical protein	1.4855	3.58472e-14	1.83395	9.40793e-22	1.78987	8.8577e-21
SL1344_RS14735	hycI	hydrogenase maturation peptidase HycI	1.05264	0.000438987	1.43764	7.04375e-07	1.37325	2.18259e-06
SL1344_RS14750	hycF	formate hydrogenlyase subunit HycF	1.32074	5.64352e-09	1.53861	3.24608e-12	1.58619	6.59268e-13
SL1344_RS14755	hycE	formate hydrogenlyase subunit HycE	1.77438	3.2039e-22	2.07148	1.18946e-30	2.09871	1.83181e-31
SL1344_RS14760		respiratory chain complex I subunit 1 family protein	1.74539	8.71448e-11	2.00267	2.91593e-14	2.17063	1.47973e-16
SL1344_RS14765	hycC	formate hydrogenlyase subunit 3	1.39691	5.96636e-07	1.82054	2.85995e-11	1.89038	4.53256e-12
SL1344_RS14770	hycB	formate hydrogenlyase subunit HycB	1.46689	1.92949e-08	2.02575	9.32637e-16	2.0435	5.10897e-16
SL1344_RS14775	hycA	formate hydrogenlyase regulator HycA	2.04907	2.75107e-13	2.63666	4.26924e-22	2.62976	5.45853e-22
SL1344_RS14780	hypA	hydrogenase maturation nickel metallochaperone HypA	1.18088	1.72969e-05	1.62912	7.26376e-10	1.75155	3.17037e-11
SL1344_RS14785	hypB	hydrogenase nickel incorporation protein HypB	NA	NA	-1.07543	0.00219443	-1.12901	0.00127311
SL1344_RS14805	flhA	formate hydrogenlyase transcriptional activator FlhA	1.34383	6.17703e-05	1.36225	3.53599e-05	1.42628	1.42311e-05
SL1344_RS14815	sitA	iron/manganese ABC transporter substrate-binding protein SitA	-1.41802	0.0022277	-1.28019	0.0049721	-1.67916	0.000203041
SL1344_RS14820	sitB	iron/manganese ABC transporter ATP-binding protein SitB	NA	NA	NA	NA	-1.42031	0.00113273
SL1344_RS14850		type III secretion system effector protein OrgC	NA	NA	-1.08194	0.000293549	NA	NA
SL1344_RS14855	orgB	type III secretion system linker protein OrgB	-1.01122	0.00238368	-1.73446	7.72138e-08	-1.64476	3.49318e-07
SL1344_RS14860	orgA	oxygen-regulated invasion protein OrgA	-1.29346	5.17837e-05	-1.46926	2.69341e-06	-1.57777	4.42171e-07
SL1344_RS14895	iagB	SPI-1 type III secretion system invasion protein IagB	1.51928	2.45696e-05	1.68176	1.85765e-06	1.74482	7.17352e-07
SL1344_RS14900	sptP	SPI-1 type III secretion system effector GTPase-activating protein SptP	NA	NA	1.19174	0.00345926	1.32884	0.00106154
SL1344_RS14905	sicP	chaperone SicP	NA	NA	1.41027	0.000393704	1.78264	6.59054e-06
SL1344_RS14915		acyl carrier protein	1.31197	0.000832612	1.74631	4.76476e-06	1.80381	2.20031e-06
SL1344_RS14945	spaS	SPI-1 type III secretion system export apparatus protein SpaS	2.49063	9.13451e-09	2.61915	8.48528e-10	2.58987	1.25796e-09
SL1344_RS14950	spaR	SPI-1 type III secretion system export apparatus protein SpaR	2.8579	4.39966e-12	3.04108	7.57531e-14	3.052	5.86194e-14
SL1344_RS14955	spaQ	SPI-1 type III secretion system export apparatus protein SpaQ	2.43025	0.00142915	3.09185	3.10438e-05	2.9817	5.80898e-05
SL1344_RS14960	spaP	SPI-1 type III secretion system export apparatus protein SpaP	2.83074	6.25329e-07	3.44629	6.35874e-10	3.40694	9.59084e-10
SL1344_RS14965	spaO	SPI-1 type III secretion system protein SpaO	1.90776	0.00112503	2.48047	1.40186e-05	2.2474	8.34081e-05
SL1344_RS14970	spaN	SPI-1 type III secretion system protein SpaN	1.77884	0.00164319	2.07693	0.000167994	1.99219	0.000302767
SL1344_RS14975	spaM	SPI-1 type III secretion system protein SpaM	1.50374	0.000112785	1.58896	2.87928e-05	1.55928	4.01928e-05
SL1344_RS14990	invA	type III secretion system export apparatus protein InvA	NA	NA	1.26003	0.00145378	1.22005	0.00202651
SL1344_RS15025		hypothetical protein	NA	NA	1.10165	0.000344406	1.3053	1.9952e-05
SL1344_RS15045	pphB	protein-serine/threonine phosphatase	3.9066	1.41555e-16	4.09177	1.80315e-18	3.95692	2.0774e-17
SL1344_RS15050		hypothetical protein	2.6976	1.80801e-11	3.13447	2.00849e-15	2.99355	3.31543e-14
SL1344_RS15060		DUF4440 domain-containing protein	1.3162	9.74479e-08	1.77788	7.74656e-14	1.82742	1.5217e-14
SL1344_RS15065		MFS transporter	1.71397	7.96527e-20	2.1554	8.85914e-32	2.36308	5.05978e-38
SL1344_RS15080	denD	D-erythronate dehydrogenase	1.90837	5.28633e-13	2.49789	3.59003e-22	2.48746	5.14825e-22
SL1344_RS15085		HPr family phosphocarrier protein	2.06638	2.83216e-17	2.38383	2.16341e-23	2.51509	6.3103e-26
SL1344_RS15090		aldolase	1.81907	4.201e-16	2.28021	1.30617e-25	2.2839	1.01506e-25
SL1344_RS15095	otnK	3-oxo-tetronate kinase	1.69995	3.72458e-16	2.43779	2.45251e-33	2.66056	1.48427e-39
SL1344_RS15100	ltnD	L-threonate dehydrogenase	1.17013	5.76652e-08	1.83341	7.68473e-19	1.95448	2.94389e-21
SL1344_RS15115		non-oxidative hydroxyarylic acid decarboxylases subunit B	NA	NA	1.12858	3.53734e-05	1.15568	2.24565e-05
SL1344_RS15130	rpoS	RNA polymerase sigma factor RpoS	-1.54779	5.72945e-09	-2.11064	6.26649e-16	-2.30381	9.73538e-19
SL1344_RS15135	nlpD	murein hydrolase activator NlpD	NA	NA	-1.32711	3.46119e-08	-1.45476	1.35884e-09
SL1344_RS15160	ispD	2-C-methyl-D-erythritol 4-phosphate cytidylyltransferase	NA	NA	-1.31526	2.73836e-22	-1.1544	1.46677e-17
SL1344_RS15165	ftsB	cell division protein FtsB	-1.18772	4.47382e-18	-1.7918	3.32425e-40	-1.78883	4.96739e-40
SL1344_RS15170		DUF3561 family protein	-1.15221	0.00307933	-1.43961	0.000147442	-1.19851	0.00160613
SL1344_RS15195	cas2e	type I-E CRISPR-associated endoribonuclease Cas2e	NA	NA	1.52589	2.56791e-14	1.42643	1.16928e-12
SL1344_RS15200	cas1e	type I-E CRISPR-associated endonuclease Cas1e	NA	NA	1.04313	8.20437e-08	1.22862	2.35225e-10
SL1344_RS15205	cas6e	type I-E CRISPR-associated protein Cas6/Cse3/CasE	1.66354	1.49997e-10	1.90596	6.49438e-14	1.8925	9.55329e-14
SL1344_RS15210	cas5e	type I-E CRISPR-associated protein Cas5/CasD	NA	NA	1.15137	2.61566e-06	1.1469	2.79932e-06
SL1344_RS15215	cas7e	type I-E CRISPR-associated protein Cas7/Cse4/CasC	1.27694	1.32523e-09	1.37102	3.03401e-11	1.3444	7.17821e-11
SL1344_RS15220	casB	type I-E CRISPR-associated protein Cse2/CasB	1.86019	2.98304e-13	2.1117	2.43257e-17	1.93417	9.47589e-15
SL1344_RS15225	casA	type I-E CRISPR-associated protein Cse1/CasA	NA	NA	1.18017	2.6572e-14	1.17587	3.21963e-14
SL1344_RS15230		CRISPR-associated helicase/endonuclease Cas3	1.39966	2.38293e-17	1.83232	1.13286e-29	1.80292	8.33419e-29
SL1344_RS15235	sopD	SPI-1 type III secretion system effector SopD	1.38107	3.78348e-11	2.03573	1.24301e-23	2.2024	1.81848e-27
SL1344_RS15240	cysH	phosphoadenosine phosphosulfate reductase	NA	NA	1.25608	2.05706e-13	1.24597	3.18286e-13
SL1344_RS15255	queD	6-carboxytetrahydropterin synthase QueD	-1.62152	1.33267e-24	-1.81563	1.59701e-31	-1.84378	2.0845e-32
SL1344_RS15285		type II toxin-antitoxin system RelE/ParE family toxin	NA	NA	NA	NA	1.0984	1.43228e-06
SL1344_RS15295	relA	GTP diphosphokinase	NA	NA	-1.00117	6.04276e-06	NA	NA
SL1344_RS15300	rlmD	23S rRNA (uracil(1939)-C(5))-methyltransferase RlmD	-1.25971	1.33084e-06	-1.49285	5.29089e-09	-1.52578	2.3353e-09
SL1344_RS15325	gudP	galactarate/glucarate/glycerate transporter GudP	NA	NA	1.00562	7.76825e-08	NA	NA
SL1344_RS15330		flavodoxin	-1.2519	3.53318e-11	-1.47673	1.64654e-15	-1.56303	3.4638e-17
SL1344_RS15335	truC	tRNA pseudouridine(65) synthase TruC	-1.29548	1.69249e-10	-1.66502	6.74728e-17	-1.64981	1.21442e-16
SL1344_RS15340		YqcC family protein	-1.25635	1.70196e-10	-1.60974	5.87211e-17	-1.59674	1.1024e-16
SL1344_RS15350	syd	SecY-interacting protein	NA	NA	-1.41269	4.11829e-08	-1.56069	1.2572e-09
SL1344_RS15365	sdaC	HAAAP family serine/threonine permease SdaC	-1.61788	0.00021538	-1.75821	4.03182e-05	-1.55388	0.000287983
SL1344_RS15370	sdaB	L-serine ammonia-lyase II	-1.30885	0.00237377	-1.26752	0.00267448	-1.14294	0.00683198
SL1344_RS15385	fucA	L-fuculose-phosphate aldolase	1.0505	0.00333189	1.75424	3.51869e-07	1.72176	5.73622e-07
SL1344_RS15390	fucP	L-fucose:H+ symporter permease	1.96777	5.17774e-21	2.64298	2.95357e-38	2.72711	1.02391e-40
SL1344_RS15395	fucI	L-fucose isomerase	NA	NA	1.05478	4.74266e-05	1.09962	2.13359e-05
SL1344_RS15400	fucK	L-fuculokinase	1.31215	1.93284e-12	1.51158	1.51601e-16	1.59903	2.2219e-18
SL1344_RS15405	fucU	L-fucose mutarotase	1.1343	1.83642e-11	1.32883	5.86574e-16	1.4181	5.30152e-18
SL1344_RS15420		DUF423 domain-containing protein	NA	NA	-1.15313	2.32617e-16	-1.06796	2.98007e-14
SL1344_RS15430		YgdI/YgdR family lipoprotein	NA	NA	-1.74295	6.53083e-33	-1.69665	2.84392e-31
SL1344_RS15445	rarD	EamA family transporter RarD	1.33825	4.92124e-08	1.40596	5.18866e-09	1.51398	2.94436e-10
SL1344_RS15450	tcdA	tRNA cyclic N6-threonylcarbamoyladenosine(37) synthase TcdA	NA	NA	-1.17827	1.56862e-09	-1.1727	1.84054e-09
SL1344_RS15455	mltA	murein transglycosylase A	NA	NA	-1.16381	1.74109e-42	-1.05936	1.66263e-35
SL1344_RS15460		tRNA-Met	-3.08984	8.41443e-07	-3.84377	4.46397e-10	-4.19157	1.07083e-11
SL1344_RS15465		tRNA-Met	-2.73375	4.90321e-23	-3.98436	2.0657e-47	-3.8575	1.17015e-44
SL1344_RS15470	amiC	N-acetylmuramoyl-L-alanine amidase AmiC	-1.20656	2.52861e-10	-1.71838	4.96384e-20	-1.75365	8.07136e-21
SL1344_RS15480	recD	exodeoxyribonuclease V subunit alpha	NA	NA	1.02444	9.65734e-12	1.08456	5.11621e-13
SL1344_RS15515		prepilin peptidase-dependent protein	1.47327	1.56856e-06	1.98835	1.96274e-11	2.0473	4.64283e-12
SL1344_RS15540	rppH	RNA pyrophosphohydrolase	-1.21548	2.2334e-12	-1.43075	4.21969e-17	-1.43603	3.08887e-17
SL1344_RS15550	mutH	DNA mismatch repair endonuclease MutH	-1.14644	0.00195446	-1.06447	0.00338418	-1.05776	0.00353913
SL1344_RS15615	kduI	5-dehydro-4-deoxy-D-glucuronate isomerase	NA	NA	1.49898	1.65343e-10	1.65026	1.75345e-12
SL1344_RS15625		LysR family transcriptional regulator	NA	NA	NA	NA	1.06306	0.000157011
SL1344_RS15630		multidrug/biocide efflux PACE transporter	NA	NA	1.24017	0.000573405	1.37536	0.000125374
SL1344_RS15655		CaiF/GrlA family transcriptional regulator	1.84285	2.7892e-11	2.04121	5.29305e-14	2.33665	5.59678e-18
SL1344_RS15660		hypothetical protein	2.07807	1.95834e-17	2.6573	1.01396e-28	3.00585	1.75588e-36
SL1344_RS15665	stdC	fimbrial biogenesis chaperone StdC	1.01025	4.3525e-09	1.45608	2.63097e-18	1.47914	7.38033e-19
SL1344_RS15670	stdB	fimbrial outer membrane usher protein StdB	1.5746	7.74006e-17	2.30272	1.6554e-35	2.44089	8.42624e-40
SL1344_RS15675		fimbrial protein	1.54129	4.96615e-13	2.29283	2.10179e-28	2.39842	5.21801e-31
SL1344_RS15685		STM3031 family outer membrane protein	NA	NA	1.22316	2.44568e-13	1.38728	8.21154e-17
SL1344_RS15690	vapC	tRNA(fMet)-specific endonuclease VapC	NA	NA	-1.24667	2.72017e-09	-1.2067	8.42048e-09
SL1344_RS15695	vapB	toxin-antitoxin system antitoxin VapB	NA	NA	-1.44512	1.59042e-08	-1.55406	1.16001e-09
SL1344_RS15700		hypothetical protein	1.14173	0.000284833	1.4265	3.24959e-06	1.63577	8.45288e-08
SL1344_RS15715	actS	amidase activator ActS	NA	NA	-1.02864	3.31214e-12	-1.03257	2.68441e-12
SL1344_RS15725	lysS	lysine--tRNA ligase	NA	NA	-1.27737	8.83391e-21	-1.37549	6.94426e-24
SL1344_RS15730	prfB	peptide chain release factor 2	-1.1697	5.88104e-09	-1.57458	1.515e-15	-1.6617	3.50039e-17
SL1344_RS15735	recJ	single-stranded-DNA-specific exonuclease RecJ	NA	NA	-1.20336	8.48185e-09	-1.20888	7.02079e-09
SL1344_RS15740	dsbC	bifunctional protein-disulfide isomerase/oxidoreductase DsbC	-1.02442	6.41548e-16	-1.43423	1.19368e-30	-1.46358	7.9875e-32
SL1344_RS15745	xerD	site-specific tyrosine recombinase XerD	NA	NA	-1.44684	1.33604e-15	-1.44521	1.37651e-15
SL1344_RS15750	fldB	flavodoxin FldB	-1.40573	6.03732e-15	-1.87106	5.58889e-26	-1.9534	3.36747e-28
SL1344_RS15755		protein YgfX	-1.3877	6.24792e-17	-1.80348	2.47042e-28	-1.86776	2.8548e-30
SL1344_RS15760	sdhE	FAD assembly factor SdhE	NA	NA	-1.09433	3.83779e-07	-1.29447	2.03032e-09
SL1344_RS15770	ygfZ	tRNA-modifying protein YgfZ	-1.19587	5.43107e-07	-1.58559	1.25346e-11	-1.64376	2.05841e-12
SL1344_RS15790		transporter	1.70921	2.063e-14	2.19193	7.16722e-24	2.16998	1.98958e-23
SL1344_RS15820	pepP	Xaa-Pro aminopeptidase	NA	NA	-1.37905	1.4792e-16	-1.37713	1.51579e-16
SL1344_RS15825		YecA family protein	NA	NA	-1.22123	1.18127e-16	-1.1875	7.54584e-16
SL1344_RS15830	zapA	cell division protein ZapA	-1.42222	7.64164e-08	-2.03106	5.09868e-15	-2.1347	1.77963e-16
SL1344_RS15835		5-formyltetrahydrofolate cyclo-ligase	NA	NA	-1.44579	2.92818e-07	-1.56151	2.87551e-08
SL1344_RS15840	serA	phosphoglycerate dehydrogenase	NA	NA	-1.3393	5.86891e-11	-1.27021	5.26401e-10
SL1344_RS15845	rpiA	ribose-5-phosphate isomerase RpiA	-1.2774	8.92569e-13	-1.39382	2.14681e-15	-1.5127	7.20973e-18
SL1344_RS15870		small-conductance mechanosensitive channel MscS	-1.24255	1.02199e-12	-1.18474	4.17206e-12	-1.21391	1.23051e-12
SL1344_RS15875	fbaA	class II fructose-bisphosphate aldolase	NA	NA	-1.568	0.000522552	-1.55162	0.000587323
SL1344_RS15880	pgk	phosphoglycerate kinase	-1.11151	6.45756e-10	-1.62632	3.61812e-20	-1.71674	2.48576e-22
SL1344_RS15885	epd	erythrose-4-phosphate dehydrogenase	-1.31706	5.49511e-11	-1.67667	2.18498e-17	-1.74998	7.60499e-19
SL1344_RS15890		PPC domain-containing DNA-binding protein	NA	NA	1.42101	2.55736e-10	1.2262	5.78968e-08
SL1344_RS15895		ECF transporter S component	1.40477	7.31553e-09	1.906	3.52625e-16	1.75687	6.74937e-14
SL1344_RS15900		energy-coupling factor transporter transmembrane component T	NA	NA	1.46054	6.5252e-11	1.50282	1.74562e-11
SL1344_RS15915	tkt	transketolase	-1.00503	4.49971e-05	-1.70769	1.1613e-12	-1.79642	6.86755e-14
SL1344_RS15920		M48 family metallopeptidase	-1.56563	1.15954e-07	-2.03989	1.98804e-12	-2.1573	9.50133e-14
SL1344_RS15925	speB	agmatinase	-2.74803	1.7288e-13	-3.39118	2.86611e-20	-3.55753	3.51731e-22
SL1344_RS15930		alpha/beta hydrolase	NA	NA	1.25408	5.45041e-11	1.33291	2.8859e-12
SL1344_RS15935		YhcH/YjgK/YiaL family protein	1.77461	1.06027e-12	2.85708	3.64121e-32	3.04856	1.62538e-36
SL1344_RS15940		Ldh family oxidoreductase	1.3795	9.42593e-19	2.17243	6.7446e-47	2.34657	1.32559e-54
SL1344_RS15945		zinc-binding alcohol dehydrogenase family protein	NA	NA	1.4156	5.83125e-11	1.70094	2.7883e-15
SL1344_RS15950		mannitol dehydrogenase family protein	1.49997	1.70511e-06	2.22059	4.04996e-13	2.63212	6.50458e-18
SL1344_RS15960		FadR/GntR family transcriptional regulator	-1.15558	1.07057e-21	-1.14091	3.44858e-22	-1.02411	3.3739e-18
SL1344_RS15965		hypothetical protein	NA	NA	1.02619	1.06953e-05	1.24674	7.60703e-08
SL1344_RS15985	metK	methionine adenosyltransferase	-1.67047	7.33706e-12	-2.32172	3.82238e-22	-2.369	4.96998e-23
SL1344_RS15995		SprT family zinc-dependent metalloprotease	NA	NA	-1.06344	2.57326e-08	-1.07922	1.56726e-08
SL1344_RS16005	rsmE	16S rRNA (uracil(1498)-N(3))-methyltransferase	-1.08697	6.98844e-18	-1.28718	1.91041e-25	-1.259	2.11129e-24
SL1344_RS16010	gshB	glutathione synthase	NA	NA	-1.16881	8.23055e-25	-1.13765	1.32225e-23
SL1344_RS16030		type IV pilus twitching motility protein PilT	NA	NA	1.21635	2.44794e-08	1.31927	1.3504e-09
SL1344_RS16035		YggS family pyridoxal phosphate-dependent enzyme	-1.17776	1.37661e-17	-1.2338	4.54803e-20	-1.19207	8.07424e-19
SL1344_RS16040		YggT family protein	-1.22583	2.7259e-17	-1.48276	1.77941e-25	-1.44653	2.49149e-24
SL1344_RS16045	yggU	DUF167 family protein YggU	-1.15694	4.66227e-13	-1.52022	2.56805e-22	-1.47159	5.54497e-21
SL1344_RS16050		XTP/dITP diphosphatase	NA	NA	-1.08155	4.46257e-28	-1.05386	1.03965e-26
SL1344_RS16060		DUF1202 domain-containing protein	NA	NA	1.35043	6.60921e-12	1.51299	1.23194e-14
SL1344_RS16070		DUF2884 domain-containing protein	NA	NA	-1.21149	6.07693e-14	-1.12505	3.11627e-12
SL1344_RS16075		YggL family protein	-1.31906	2.39567e-07	-1.92189	1.60673e-14	-2.18221	2.91951e-18
SL1344_RS16080	trmB	tRNA (guanosine(46)-N7)-methyltransferase TrmB	-1.54145	6.82877e-14	-2.07167	1.68001e-24	-2.28955	1.34534e-29
SL1344_RS16085	mutY	A/G-specific adenine glycosylase	NA	NA	-1.25941	3.9807e-09	-1.29341	1.46263e-09
SL1344_RS16090		oxidative damage protection protein	-1.19196	1.87624e-09	-1.60999	1.17423e-16	-1.66523	1.11859e-17
SL1344_RS16120		tRNA-Phe	-1.94058	4.10535e-15	-2.20715	9.65494e-20	-2.19054	1.81387e-19
SL1344_RS16125		VOC family protein	-2.00947	0.00197129	-2.68336	2.23753e-05	-2.40125	0.000148962
SL1344_RS16130	ripA	itaconate CoA-transferase RipA/Ict	NA	NA	-3.05241	0.00104483	-2.78841	0.00276193
SL1344_RS16135	ripB	(R)-specific enoyl-CoA hydratase RipB/Ich	NA	NA	-3.99783	0.00022898	-3.71822	0.000607365
SL1344_RS16140	ripC	itaconate degradation C-C-lyase RipC	NA	NA	-3.95929	0.000131432	-3.67897	0.000378398
SL1344_RS16155		anaerobic sulfatase maturase	1.05243	9.91694e-07	1.31425	3.85232e-10	1.48499	1.31872e-12
SL1344_RS16200		polysaccharide deacetylase	-2.67068	0.0021552	-2.35132	0.00602882	-2.28802	0.00746083
SL1344_RS16210		MFS transporter	NA	NA	1.68322	4.32241e-17	1.90386	1.61406e-21
SL1344_RS16215	uxuA	mannonate dehydratase	1.40445	0.000271524	2.2256	2.99272e-09	2.47028	4.11811e-11
SL1344_RS16220		fructuronate reductase	NA	NA	1.18406	4.39368e-11	1.20431	1.92038e-11
SL1344_RS16230		methyl-accepting chemotaxis protein	NA	NA	NA	NA	1.04793	0.00702352
SL1344_RS16250		ABC transporter substrate-binding protein	NA	NA	1.30799	2.62372e-11	1.29775	3.65789e-11
SL1344_RS16255	hybG	hydrogenase maturation factor HybG	NA	NA	1.12818	1.1637e-09	1.16801	2.88911e-10
SL1344_RS16280	hybB	Ni/Fe-hydrogenase cytochrome b subunit	1.47222	1.82973e-14	1.68362	4.57415e-19	1.7476	1.83337e-20
SL1344_RS16285	hybA	hydrogenase 2 operon protein HybA	1.14702	1.03971e-07	1.25775	2.75365e-09	1.29572	8.69756e-10
SL1344_RS16295		DUF2623 family protein	1.72718	1.64466e-05	2.0092	2.78521e-07	2.07618	1.0565e-07
SL1344_RS16325		SDR family oxidoreductase	NA	NA	-1.04235	1.20371e-09	-1.21955	1.02853e-12
SL1344_RS16330	exbD	TonB system transport protein ExbD	-1.39258	9.00306e-08	-1.37341	8.44618e-08	-1.57793	6.94229e-10
SL1344_RS16335	exbB	tol-pal system-associated acyl-CoA thioesterase	-1.50395	8.65571e-09	-1.59388	5.88907e-10	-1.7328	1.49911e-11
SL1344_RS16370		uncharacterized gene	1.84846	9.2367e-18	2.19542	3.29355e-25	2.33864	1.78411e-28
SL1344_RS16380		hypothetical protein	NA	NA	1.51979	2.17104e-05	1.63956	4.36065e-06
SL1344_RS16385		YgiQ family radical SAM protein	-1.13005	5.54588e-08	-1.42208	3.37851e-12	-1.41637	3.94692e-12
SL1344_RS16390		TRAP transporter substrate-binding protein	2.34498	4.48233e-27	2.93119	6.52051e-43	3.17226	4.09957e-50
SL1344_RS16395		TRAP transporter small permease	1.71614	1.56228e-08	2.07121	2.47558e-12	2.34844	1.57432e-15
SL1344_RS16400		TRAP transporter large permease subunit	NA	NA	NA	NA	1.11736	2.59312e-10
SL1344_RS16415	parC	DNA topoisomerase IV subunit A	-1.03939	4.8683e-11	-1.30236	5.49806e-17	-1.34295	5.30152e-18
SL1344_RS16425		YgiW/YdeI family stress tolerance OB fold protein	-1.3119	2.88609e-09	-1.42516	4.91945e-11	-1.27506	4.06704e-09
SL1344_RS16455	yqiA	esterase YqiA	NA	NA	-1.1188	1.56113e-24	-1.01097	2.43539e-20
SL1344_RS16460	cpdA	3',5'-cyclic-AMP phosphodiesterase	-1.14655	4.00942e-15	-1.56216	1.59128e-27	-1.54165	7.07803e-27
SL1344_RS16475	tolC	outer membrane channel protein TolC	-1.27863	6.95884e-07	-1.52684	1.59694e-09	-1.56341	6.2124e-10
SL1344_RS16480		DUF1190 family protein	-1.07566	2.89283e-07	-1.80321	1.69249e-18	-1.7626	9.02264e-18
SL1344_RS16505		aryl-sulfate sulfotransferase	1.10444	1.18944e-14	1.65556	2.07493e-32	1.75735	2.05673e-36
SL1344_RS16510		thiol:disulfide interchange protein DsbA/DsbL	1.03194	3.681e-08	1.39688	1.7898e-14	1.54593	1.86457e-17
SL1344_RS16520	ribB	3,4-dihydroxy-2-butanone-4-phosphate synthase	-1.25534	2.221e-09	-1.87063	1.15264e-19	-1.86438	1.43713e-19
SL1344_RS16525	ubiK	ubiquinone biosynthesis accessory factor UbiK	-1.4463	1.14693e-10	-1.3376	1.35454e-09	-1.27184	8.1597e-09
SL1344_RS16535		OB-fold-containig protein	NA	NA	1.10834	3.50468e-12	1.21917	1.8087e-14
SL1344_RS16560		TIGR04211 family SH3 domain-containing protein	NA	NA	-1.08959	6.95199e-07	NA	NA
SL1344_RS16570	bacA	undecaprenyl-diphosphate phosphatase	-1.23656	1.85482e-12	-1.75143	3.81328e-24	-1.74868	4.18355e-24
SL1344_RS16575	folB	bifunctional dihydroneopterin aldolase/7,8-dihydroneopterin epimerase	NA	NA	-1.39998	1.01521e-13	-1.52075	8.31895e-16
SL1344_RS16580	plsY	glycerol-3-phosphate 1-O-acyltransferase PlsY	-1.4628	3.63904e-17	-1.72433	6.13725e-24	-1.81366	2.57416e-26
SL1344_RS16585	tsaD	tRNA (adenosine(37)-N6)-threonylcarbamoyltransferase complex transferase subunit TsaD	-1.31722	2.8015e-16	-1.73671	6.341e-28	-1.84767	2.08935e-31
SL1344_RS16590	rpsU	30S ribosomal protein S21	-1.99012	1.76078e-12	-2.51459	1.52118e-19	-2.75521	3.33486e-23
SL1344_RS16595	dnaG	DNA primase	NA	NA	-1.52243	1.77701e-08	-1.54319	1.09232e-08
SL1344_RS16605	mug	G/U mismatch-specific DNA glycosylase	-1.15595	1.56921e-06	-1.39062	3.87385e-09	-1.45343	7.21403e-10
SL1344_RS16610		tRNA-Ile	-1.53834	9.9134e-08	-1.89242	1.64161e-11	-1.56525	2.22192e-08
SL1344_RS16615		siderophore-interacting protein	-1.21117	4.02327e-08	-1.54558	9.70365e-13	-1.48439	7.04986e-12
SL1344_RS16620		PadR family transcriptional regulator	NA	NA	-1.35029	4.19583e-08	-1.2222	7.06866e-07
SL1344_RS16630		PAS domain-containing methyl-accepting chemotaxis protein	-1.02041	0.00887825	NA	NA	NA	NA
SL1344_RS16645	rlmG	23S rRNA (guanine(1835)-N(2))-methyltransferase RlmG	-1.02604	2.69746e-06	-1.59972	7.72505e-14	-1.67081	5.4145e-15
SL1344_RS16670	sstT	serine/threonine transporter SstT	-1.58532	2.76273e-21	-2.13836	2.39334e-38	-2.10739	2.24615e-37
SL1344_RS16675	yqjA	DedA family general envelope maintenance protein YqjA	NA	NA	-1.34334	1.70501e-10	-1.18299	1.90007e-08
SL1344_RS16685		DUF1090 domain-containing protein	NA	NA	-1.14436	1.58281e-06	NA	NA
SL1344_RS16690		YqjD family protein	NA	NA	-1.55788	6.78306e-16	-1.57883	2.71293e-16
SL1344_RS16695		phage holin family protein	-1.91531	0.000202687	-3.02361	1.72674e-09	-3.00557	2.09431e-09
SL1344_RS16700		YqjK family protein	-1.6873	4.36457e-06	-2.47304	6.27937e-12	-2.49839	3.66619e-12
SL1344_RS16705		DoxX family protein	NA	NA	1.61321	1.65858e-12	1.53765	1.90614e-11
SL1344_RS16715		DUF805 domain-containing protein	-1.23051	1.04005e-13	-1.10542	6.70611e-12	NA	NA
SL1344_RS16720	yhaJ	DNA-binding transcriptional regulator YhaJ	-1.08989	3.29834e-25	-1.06085	3.41521e-25	-1.0189	2.33201e-23
SL1344_RS16745	tdcG	L-serine ammonia-lyase	NA	NA	1.10371	2.4958e-11	1.11305	1.62139e-11
SL1344_RS16750	pflB	formate C-acetyltransferase	1.30676	2.66565e-14	1.69358	8.33701e-24	1.6925	8.25813e-24
SL1344_RS16755	tdcD	propionate kinase	1.18068	0.000201792	1.76717	1.00733e-08	1.84567	2.06568e-09
SL1344_RS16765	tdcB	bifunctional threonine ammonia-lyase/L-serine ammonia-lyase TdcB	NA	NA	1.79441	0.0012546	1.83969	0.000916409
SL1344_RS16770	tdcA	transcriptional regulator TdcA	NA	NA	1.65602	1.62112e-19	1.78891	1.40069e-22
SL1344_RS16775	garK	glycerate 2-kinase	NA	NA	1.36732	4.79089e-16	1.50941	2.73569e-19
SL1344_RS16780	garR	2-hydroxy-3-oxopropionate reductase	NA	NA	1.18802	1.02004e-07	1.2033	6.8639e-08
SL1344_RS16785	garL	2-dehydro-3-deoxyglucarate aldolase	1.07162	3.23717e-08	1.64883	1.1325e-18	1.76228	3.62375e-21
SL1344_RS16790	garD	galactarate dehydratase	1.09328	4.27341e-13	1.5795	5.47203e-27	1.78569	3.43036e-34
SL1344_RS16805		tagatose bisphosphate family class II aldolase	NA	NA	1.35345	0.000267277	1.3889	0.000177224
SL1344_RS16810	pfkB	1-phosphofructokinase	2.91669	1.03037e-20	3.94758	3.44436e-38	4.11842	1.59253e-41
SL1344_RS16815		PTS fructose transporter subunit IIBC	1.54015	5.22246e-18	2.04562	9.69249e-32	2.17986	6.24659e-36
SL1344_RS16820		HPr family phosphocarrier protein	1.53194	3.62042e-24	2.16237	6.36449e-49	2.15894	8.23977e-49
SL1344_RS16830	gatA	PTS galactitol transporter subunit IIA	1.08776	3.84923e-07	1.46382	1.40452e-12	1.30213	3.47319e-10
SL1344_RS16835	gatB	PTS galactitol transporter subunit IIB	1.91186	1.39553e-09	2.23123	4.2158e-13	2.1797	1.46794e-12
SL1344_RS16840		PTS galactitol transporter subunit IIC	1.55738	1.84592e-16	1.89889	1.5003e-24	1.96027	4.09228e-26
SL1344_RS16855	rsmI	16S rRNA (cytidine(1402)-2'-O)-methyltransferase	NA	NA	-1.04432	7.1736e-25	-1.05302	3.12785e-25
SL1344_RS16870	diaA	DnaA initiator-associating protein DiaA	-1.27462	3.75355e-07	-1.70906	3.69385e-12	-1.74982	1.09371e-12
SL1344_RS16875	dolP	division/outer membrane stress-associated lipid-binding lipoprotein	-1.36603	1.46519e-05	-1.94958	2.51977e-10	-1.83669	2.49621e-09
SL1344_RS16880		NAD(P)H-binding protein	NA	NA	-1.09783	3.39591e-11	-1.12853	9.29171e-12
SL1344_RS16890		YhbP family protein	NA	NA	NA	NA	-1.0193	8.13412e-13
SL1344_RS16895		GIY-YIG nuclease family protein	-1.19024	6.4552e-09	-1.4392	6.85899e-13	-1.47479	1.93637e-13
SL1344_RS16900		N-acetyltransferase	-1.52386	4.61085e-30	-1.85363	2.56578e-45	-1.87012	6.8451e-46
SL1344_RS16905		SCP2 domain-containing protein	-1.53291	4.09789e-14	-1.62462	3.6674e-16	-1.68775	2.45689e-17
SL1344_RS16910		peptidase U32 family protein	1.86378	3.35607e-14	2.51649	5.76788e-26	2.6414	1.60397e-28
SL1344_RS16915		U32 family peptidase	1.37583	1.22431e-10	1.73915	6.51977e-17	1.75473	3.26948e-17
[truncated: 736 more rows]

## Sheet: SPIs
Differential gene expression of SPIs genes for early, middle, and late stages of infection relative to onset.
[truncated: 49 more rows]
[truncated: 62 more columns]

[truncated: 1 more sheets: Selected genes]
